# Supplementary material for: Chromosome-Level Genome Assembly of Ormosia henryi Provides Insights into Evolutionary Resilience and Precision Conservation
Source: Plants (Basel). 2026 Jan 7;15(2):180. doi: 10.3390/plants15020180 (PMC12845328; doi:10.3390/plants15020180)
Supplement: Supplementary file 1 [file plants-15-00180-s001.zip]

Archive with 8 entries (8 files):
- Table 12 Ohenr_contractions.annotation.xls
- Table 13 Ohenr.positive select annotation.xls
- Table S1-8 & Fig 1-6.pdf
- Table S10 Ohenr_Specific.annotation.xls
- Table S11 Ohenr_expansions.annotation.xls
- Table S14.pdf
- Table S15-19.pdf
- Table S9.pdf
