# Supplementary material for: Chromosome-Level Genome Assembly of Ormosia henryi Provides Insights into Evolutionary Resilience and Precision Conservation
Source: Plants (Basel). 2026 Jan 7;15(2):180. doi: 10.3390/plants15020180 (PMC12845328; doi:10.3390/plants15020180)
Supplement: Supplementary file 1 [file plants-15-00180-s001.zip › Table 12 Ohenr_contractions.annotation.xls]

Table S12 Detailed information and functional annotation of contracted gene families in Ormosia henryi
#gene_ID	GO_annotation	KEGG_annotation	KOG_class	KOG_class_annotation	Pfam_annotation	Swissprot_annotation	TrEMBL_annotation	eggNOG_class	eggNOG_class_annotation	nr_annotation
Omi01G012480.1	Cellular Component: nucleosome (GO:0000786);; Molecular Function: DNA binding (GO:0003677);; Cellular Component: nucleus (GO:0005634);; Cellular Component: host cell nucleus (GO:0042025);; Molecular Function: protein heterodimerization activity (GO:0046982);;	K11254|7.2e-50|gra:105793043|K11254 histone H4 | (RefSeq) histone H4-like	[B]	Chromatin structure and dynamics	Centromere kinetochore component CENP-T histone fold	Histone H4 variant TH011 OS=Triticum aestivum OX=4565 PE=3 SV=2	Histone H4 OS=Cynara cardunculus var. scolymus OX=59895 GN=Ccrd_016736 PE=3 SV=1	B	Chromatin structure and dynamics	PREDICTED: uncharacterized protein LOC104106174 [Nicotiana tomentosiformis]
Omi02G044470.1	Cellular Component: nucleosome (GO:0000786);; Molecular Function: DNA binding (GO:0003677);; Cellular Component: nucleus (GO:0005634);; Biological Process: nucleosome assembly (GO:0006334);; Cellular Component: host cell nucleus (GO:0042025);; Molecular Function: protein heterodimerization activity (GO:0046982);;	K11254|4.2e-50|adu:107458448|K11254 histone H4 | (RefSeq) histone H4	[B]	Chromatin structure and dynamics	Centromere kinetochore component CENP-T histone fold	Histone H4 variant TH011 OS=Triticum aestivum OX=4565 PE=3 SV=2	Histone H4 OS=Gossypium hirsutum OX=3635 GN=LOC107957992 PE=3 SV=1	B	Chromatin structure and dynamics	predicted protein [Hordeum vulgare subsp. vulgare]
Omi03G030680.1	Cellular Component: nucleosome (GO:0000786);; Molecular Function: DNA binding (GO:0003677);; Cellular Component: nucleus (GO:0005634);; Biological Process: nucleosome assembly (GO:0006334);; Cellular Component: host cell nucleus (GO:0042025);; Molecular Function: protein heterodimerization activity (GO:0046982);;	K11254|4.2e-50|adu:107458448|K11254 histone H4 | (RefSeq) histone H4	[B]	Chromatin structure and dynamics	Centromere kinetochore component CENP-T histone fold	Histone H4 variant TH011 OS=Triticum aestivum OX=4565 PE=3 SV=2	Histone H4 OS=Gossypium hirsutum OX=3635 GN=LOC107957992 PE=3 SV=1	B	Chromatin structure and dynamics	predicted protein [Hordeum vulgare subsp. vulgare]
Omi08G030190.1	Cellular Component: nucleosome (GO:0000786);; Molecular Function: DNA binding (GO:0003677);; Cellular Component: nucleus (GO:0005634);; Biological Process: nucleosome assembly (GO:0006334);; Cellular Component: host cell nucleus (GO:0042025);; Molecular Function: protein heterodimerization activity (GO:0046982);;	K11254|4.2e-50|adu:107458448|K11254 histone H4 | (RefSeq) histone H4	[B]	Chromatin structure and dynamics	Centromere kinetochore component CENP-T histone fold	Histone H4 variant TH011 OS=Triticum aestivum OX=4565 PE=3 SV=2	Histone H4 OS=Gossypium hirsutum OX=3635 GN=LOC107957992 PE=3 SV=1	B	Chromatin structure and dynamics	predicted protein [Hordeum vulgare subsp. vulgare]
Omi01G022840.1	Biological Process: telomere maintenance (GO:0000723);; Molecular Function: DNA helicase activity (GO:0003678);; Molecular Function: ATP binding (GO:0005524);; Biological Process: DNA repair (GO:0006281);; Biological Process: DNA recombination (GO:0006310);;	K15255|2.6e-188|lja:Lj3g3v1101610.1|K15255 ATP-dependent DNA helicase PIF1 [EC:3.6.4.12] | (RefSeq) Lj3g3v1101610.1; -	[D]	Cell cycle control, cell division, chromosome partitioning	PIF1-like helicase	--	ATP-dependent DNA helicase OS=Trifolium subterraneum OX=3900 GN=TSUD_59980 PE=3 SV=1	D	Cell cycle control, cell division, chromosome partitioning	ATP-dependent DNA helicase PIF1 [Medicago truncatula]
Omi03G002500.1	Biological Process: telomere maintenance (GO:0000723);; Molecular Function: DNA helicase activity (GO:0003678);; Molecular Function: ATP binding (GO:0005524);; Biological Process: DNA repair (GO:0006281);; Biological Process: DNA recombination (GO:0006310);;	K15255|2.4e-105|lja:Lj3g3v1101610.1|K15255 ATP-dependent DNA helicase PIF1 [EC:3.6.4.12] | (RefSeq) Lj3g3v1101610.1; -	[D]	Cell cycle control, cell division, chromosome partitioning	PIF1-like helicase	--	ATP-dependent DNA helicase OS=Cicer arietinum OX=3827 GN=LOC101510714 PE=3 SV=1	D	Cell cycle control, cell division, chromosome partitioning	ATP-dependent DNA helicase PIF1 [Medicago truncatula]
Omi05G027420.1	Biological Process: telomere maintenance (GO:0000723);; Molecular Function: DNA helicase activity (GO:0003678);; Molecular Function: helicase activity (GO:0004386);; Molecular Function: ATP binding (GO:0005524);; Biological Process: DNA repair (GO:0006281);;	K15255|2.6e-107|gmx:106799295|K15255 ATP-dependent DNA helicase PIF1 [EC:3.6.4.12] | (RefSeq) ATP-dependent DNA helicase PIF1-like	[D]	Cell cycle control, cell division, chromosome partitioning	PIF1-like helicase	--	ATP-dependent DNA helicase OS=Lupinus albus OX=3870 GN=Lal_00023125 PE=3 SV=1	D	Cell cycle control, cell division, chromosome partitioning	Helicase-like protein [Medicago truncatula]
Omi03G051530.1	--	K03327|5.0e-19|oeu:111370159|K03327 multidrug resistance protein, MATE family | (RefSeq) LOW QUALITY PROTEIN: ethionine resistance-conferring protein 1-like	[R]	General function prediction only	Retrotransposon gag protein	--	Retrotrans_gag domain-containing protein OS=Cajanus cajan OX=3821 GN=KK1_041794 PE=4 SV=1	L	Replication, recombination and repair	PREDICTED: uncharacterized protein LOC103318979 [Prunus mume]
Omi02G048470.1	Biological Process: response to auxin (GO:0009733);;	K14488|3.3e-38|ccaj:109798485|K14488 SAUR family protein | (RefSeq) auxin-induced protein 6B-like	--	--	Auxin responsive protein	Auxin-induced protein X10A OS=Glycine max OX=3847 PE=2 SV=1	Auxin-induced protein 6B OS=Glycine soja OX=3848 GN=D0Y65_016034 PE=3 SV=1	S	Function unknown	Auxin-induced protein 6B [Glycine soja]
Omi05G030260.1	Cellular Component: cellular_component (GO:0005575);; Cellular Component: cell wall (GO:0005618);; Cellular Component: intracellular (GO:0005622);; Cellular Component: obsolete cell (GO:0005623);; Cellular Component: cytoplasm (GO:0005737);; Cellular Component: vacuole (GO:0005773);; Biological Process: response to stress (GO:0006950);; Biological Process: defense response (GO:0006952);; Biologic…	--	--	--	Cupin	Beta-conglycinin alpha&apos; subunit OS=Glycine max OX=3847 GN=CG-1 PE=1 SV=2	Beta-conglycinin, alpha' chain isoform A OS=Glycine soja OX=3848 GN=D0Y65_028031 PE=4 SV=1	S	Function unknown	prepro beta-conglycinin alpha prime subunit [Glycine max]
Omi07G023960.1	Molecular Function: RNA polymerase II transcription regulatory region sequence-specific DNA binding (GO:0000977);; Molecular Function: molecular_function (GO:0003674);; Molecular Function: DNA binding (GO:0003677);; Molecular Function: DNA-binding transcription factor activity (GO:0003700);; Cellular Component: cellular_component (GO:0005575);; Cellular Component: intracellular (GO:0005622);; Cel…	K12412|1.3e-22|ccav:112509469|K12412 pheromone receptor transcription factor | (RefSeq) agamous-like MADS-box protein AGL62	[K]	Transcription	SRF-type transcription factor (DNA-binding and dimerisation domain)	Agamous-like MADS-box protein AGL29 OS=Arabidopsis thaliana OX=3702 GN=AGL29 PE=2 SV=1	MADS-box domain-containing protein OS=Lupinus albus OX=3870 GN=Lal_00029692 PE=4 SV=1	K	Transcription	MADS-box transcription factor family protein [Medicago truncatula]
Omi03G023910.1	Molecular Function: serine-type endopeptidase activity (GO:0004252);; Biological Process: proteolysis (GO:0006508);;	K15333|1.6e-61|nsy:104224633|K15333 tRNA guanosine-2'-O-methyltransferase [EC:2.1.1.34] | (RefSeq) uncharacterized protein LOC104224633	--	--	Subtilase family	Subtilisin-like protease Glyma18g48580 OS=Glycine max OX=3847 GN=Glyma18g48580 PE=1 SV=3	Putative tripeptidyl-peptidase II OS=Lupinus albus OX=3870 GN=Lal_00048755 PE=3 SV=1	O	Posttranslational modification, protein turnover, chaperones	Subtilisin-like protease [Glycine soja]
