# Supplementary material for: Chromosome-Level Genome Assembly of Ormosia henryi Provides Insights into Evolutionary Resilience and Precision Conservation
Source: Plants (Basel). 2026 Jan 7;15(2):180. doi: 10.3390/plants15020180 (PMC12845328; doi:10.3390/plants15020180)
Supplement: Supplementary file 1 [file plants-15-00180-s001.zip › Table 13 Ohenr.positive select annotation.xls]

Table S13 Functional annotation and enrichment analysis of genes subject to positive selection (PSGs) in Ormosia henryi
#gene_ID	GO_annotation	KEGG_annotation	KOG_class	KOG_class_annotation	Pfam_annotation	Swissprot_annotation	TrEMBL_annotation	eggNOG_class	eggNOG_class_annotation	nr_annotation
Omi08G002670.1	--	--	--	--	Protein of unknown function (DUF3509)	--	Putative EF-Hand 1, calcium-binding protein OS=Lupinus albus OX=3870 GN=Lalb_Chr04g0253561 PE=4 SV=1	--	--	PREDICTED: uncharacterized protein LOC100803519 [Glycine max]
Omi06G030110.1	Molecular Function: xylose isomerase activity (GO:0009045);; Biological Process: D-xylose metabolic process (GO:0042732);; Molecular Function: metal ion binding (GO:0046872);;	K01805|5.1e-266|lang:109327058|K01805 xylose isomerase [EC:5.3.1.5] | (RefSeq) xylose isomerase	--	--	Xylose isomerase-like TIM barrel	Xylose isomerase OS=Arabidopsis thaliana OX=3702 GN=XYLA PE=2 SV=2	Xylose isomerase OS=Lupinus angustifolius OX=3871 GN=TanjilG_14833 PE=3 SV=1	G	Carbohydrate transport and metabolism	Xylose isomerase [Glycine soja]
Omi08G015780.1	Molecular Function: sterol delta7 reductase activity (GO:0009918);; Biological Process: sterol biosynthetic process (GO:0016126);; Biological Process: brassinosteroid biosynthetic process (GO:0016132);; Molecular Function: oxidoreductase activity, acting on the CH-CH group of donors (GO:0016627);; Molecular Function: oxidoreductase activity, acting on the CH-CH group of donors, NAD or NADP as acc…	K00213|1.3e-241|pavi:110749995|K00213 7-dehydrocholesterol reductase [EC:1.3.1.21] | (RefSeq) 7-dehydrocholesterol reductase	[IT]	--	Ergosterol biosynthesis ERG4/ERG24 family	7-dehydrocholesterol reductase OS=Arabidopsis thaliana OX=3702 GN=DWF5 PE=1 SV=1	Uncharacterized protein OS=Prunus persica OX=3760 GN=PRUPE_3G022300 PE=3 SV=1	--	--	PREDICTED: 7-dehydrocholesterol reductase [Prunus mume]
Omi02G028790.1	Cellular Component: integral component of membrane (GO:0016021);;	--	--	--	--	--	Uncharacterized protein OS=Glycine max OX=3847 GN=100812644 PE=4 SV=1	--	--	PREDICTED: myb-like protein X-like [Glycine max]
Omi05G001820.1	Cellular Component: integral component of membrane (GO:0016021);;	K09523|3.1e-11|var:108327735|K09523 DnaJ homolog subfamily C member 3 | (RefSeq) dnaJ protein P58IPK homolog	[O]	Posttranslational modification, protein turnover, chaperones	DnaJ domain	Chaperone protein dnaJ 72 OS=Arabidopsis thaliana OX=3702 GN=ATJ72 PE=2 SV=1	chaperone protein dnaJ 72 isoform X1 OS=Cicer arietinum OX=3827 GN=LOC101514733 PE=4 SV=1	O	Posttranslational modification, protein turnover, chaperones	PREDICTED: chaperone protein dnaJ 72-like [Cicer arietinum]
Omi05G030530.1	Molecular Function: catalytic activity (GO:0003824);;	--	--	--	Amino-transferase class IV	--	Uncharacterized protein OS=Glycine soja OX=3848 GN=D0Y65_054122 PE=4 SV=1	S	Function unknown	PREDICTED: uncharacterized protein LOC100800620 isoform X1 [Glycine max]
Omi01G024530.1	Cellular Component: integral component of membrane (GO:0016021);;	--	[I]	Lipid transport and metabolism	Plasma-membrane choline transporter	--	Uncharacterized protein OS=Lupinus angustifolius OX=3871 GN=TanjilG_01748 PE=3 SV=1	I	Lipid transport and metabolism	PREDICTED: protein PNS1-like isoform X2 [Cicer arietinum]
Omi04G014480.1	--	--	--	--	--	--	Uncharacterized protein OS=Lupinus angustifolius OX=3871 GN=TanjilG_16531 PE=4 SV=1	--	--	PREDICTED: uncharacterized protein LOC100812984 isoform X2 [Glycine max]
Omi08G020540.1	Molecular Function: pantoate-beta-alanine ligase activity (GO:0004592);; Biological Process: pantothenate biosynthetic process (GO:0015940);;	K01918|4.0e-136|adu:107458579|K01918 pantoate--beta-alanine ligase [EC:6.3.2.1] | (RefSeq) pantoate--beta-alanine ligase	[H]	Coenzyme transport and metabolism	Pantoate-beta-alanine ligase	Pantoate--beta-alanine ligase OS=Lotus japonicus OX=34305 GN=PANC PE=1 SV=3	Pantoate--beta-alanine ligase OS=Arachis hypogaea OX=3818 GN=Ahy_A07g036886 PE=3 SV=1	H	Coenzyme transport and metabolism	PREDICTED: pantoate--beta-alanine ligase-like [Cicer arietinum]
Omi05G004920.1	Biological Process: reproduction (GO:0000003);; Biological Process: developmental process involved in reproduction (GO:0003006);; Molecular Function: protein binding (GO:0005515);; Cellular Component: cellular_component (GO:0005575);; Cellular Component: intracellular (GO:0005622);; Cellular Component: obsolete cell (GO:0005623);; Cellular Component: nucleus (GO:0005634);; Cellular Component: cyt…	K17262|4.7e-121|lang:109336693|K17262 tubulin-specific chaperone B | (RefSeq) tubulin-folding cofactor B	[O]	Posttranslational modification, protein turnover, chaperones	Ubiquitin-like domain	Tubulin-folding cofactor B OS=Arabidopsis thaliana OX=3702 GN=TFCB PE=1 SV=1	Putative CAP Gly-rich domain-containing protein OS=Lupinus albus OX=3870 GN=Lalb_Chr02g0156521 PE=4 SV=1	O	Posttranslational modification, protein turnover, chaperones	unknown [Lotus japonicus]
Omi03G051390.1	Molecular Function: protein binding (GO:0005515);; Molecular Function: zinc ion binding (GO:0008270);;	K22262|7.3e-129|qsu:112034235|K22262 WD repeat and FYVE domain-containing protein 3 | (RefSeq) protein SPIRRIG	[R]	General function prediction only	PPR repeat family	Pentatricopeptide repeat-containing protein At1g08070, chloroplastic OS=Arabidopsis thaliana OX=3702 GN=PCMP-H12 PE=2 SV=1	Putative tetratricopeptide-like helical domain, DYW domain-containing protein OS=Lupinus albus OX=3870 GN=Lalb_Chr18g0049961 PE=3 SV=1	S	Function unknown	PREDICTED: pentatricopeptide repeat-containing protein At2g29760, chloroplastic-like isoform X1 [Cicer arietinum]
Omi06G032310.1	Biological Process: sulfur amino acid metabolic process (GO:0000096);; Biological Process: sulfur amino acid catabolic process (GO:0000098);; Molecular Function: molecular_function (GO:0003674);; Molecular Function: catalytic activity (GO:0003824);; Biological Process: organic acid metabolic process (GO:0006082);; Biological Process: cellular amino acid metabolic process (GO:0006520);; Biological…	K05396|8.6e-169|cam:101507199|K05396 D-cysteine desulfhydrase [EC:4.4.1.15] | (RefSeq) D-cysteine desulfhydrase 2, mitochondrial	--	--	Pyridoxal-phosphate dependent enzyme	D-cysteine desulfhydrase 2, mitochondrial OS=Arabidopsis thaliana OX=3702 GN=At3g26115 PE=2 SV=1	D-cysteine desulfhydrase 2, mitochondrial isoform X1 OS=Cicer arietinum OX=3827 GN=LOC101507199 PE=4 SV=1	S	Function unknown	PREDICTED: putative 1-aminocyclopropane-1-carboxylate deaminase-like [Cicer arietinum]
Omi02G046470.1	Molecular Function: protein kinase activity (GO:0004672);; Molecular Function: ATP binding (GO:0005524);;	K16196|0.0e+00|lang:109325259|K16196 eukaryotic translation initiation factor 2-alpha kinase 4 [EC:2.7.11.1] | (RefSeq) eIF-2-alpha kinase GCN2	[J]	Translation, ribosomal structure and biogenesis	Protein kinase domain	eIF-2-alpha kinase GCN2 OS=Arabidopsis thaliana OX=3702 GN=GCN2 PE=2 SV=2	Non-specific serine/threonine protein kinase OS=Lupinus angustifolius OX=3871 GN=TanjilG_17246 PE=4 SV=1	T	Signal transduction mechanisms	PREDICTED: probable serine/threonine-protein kinase GCN2-like [Glycine max]
Omi03G046790.1	Molecular Function: homoserine dehydrogenase activity (GO:0004412);; Biological Process: methionine biosynthetic process (GO:0009086);; Biological Process: threonine biosynthetic process (GO:0009088);; Biological Process: isoleucine biosynthetic process (GO:0009097);;	K00003|9.3e-127|csat:104736183|K00003 homoserine dehydrogenase [EC:1.1.1.3] | (RefSeq) uncharacterized protein LOC104736183	[E]	Amino acid transport and metabolism	Homoserine dehydrogenase	Bifunctional aspartokinase/homoserine dehydrogenase, chloroplastic (Fragment) OS=Daucus carota OX=4039 PE=1 SV=1	Homoserine dehydrogenase OS=Cicer arietinum OX=3827 GN=LOC101489205 PE=3 SV=1	E	Amino acid transport and metabolism	PREDICTED: bifunctional aspartokinase/homoserine dehydrogenase 1-like isoform X2 [Cicer arietinum]
Omi01G004530.1	Molecular Function: metal ion binding (GO:0046872);; Molecular Function: metalloaminopeptidase activity (GO:0070006);;	K01262|0.0e+00|gmx:100779551|K01262 Xaa-Pro aminopeptidase [EC:3.4.11.9] | (RefSeq) aminopeptidase P2	[E]	Amino acid transport and metabolism	Creatinase/Prolidase N-terminal domain	Aminopeptidase P2 OS=Arabidopsis thaliana OX=3702 GN=APP2 PE=2 SV=1	Ampp (Fragment) OS=Mucuna pruriens OX=157652 GN=ampp PE=3 SV=1	E	Amino acid transport and metabolism	PREDICTED: probable Xaa-Pro aminopeptidase P isoform X1 [Glycine max]
Omi03G046930.1	Molecular Function: molecular_function (GO:0003674);; Molecular Function: nucleic acid binding (GO:0003676);; Molecular Function: RNA binding (GO:0003723);; Molecular Function: mRNA binding (GO:0003729);; Molecular Function: binding (GO:0005488);; Molecular Function: protein binding (GO:0005515);; Cellular Component: cellular_component (GO:0005575);; Cellular Component: intracellular (GO:0005622)…	K01094|2.4e-13|vra:106774410|K01094 phosphatidylglycerophosphatase GEP4 [EC:3.1.3.27] | (RefSeq) uncharacterized protein LOC106774410 isoform X1	--	--	FHA domain	--	FHA domain-containing protein OS=Lupinus albus OX=3870 GN=Lal_00002613 PE=4 SV=1	S	Function unknown	PREDICTED: probable serine/threonine-protein kinase DDB_G0280133-like isoform X1 [Cicer arietinum]
Omi05G037660.1	Molecular Function: sirohydrochlorin cobaltochelatase activity (GO:0016852);;	K03794|4.8e-61|gmx:100500125|K03794 sirohydrochlorin ferrochelatase [EC:4.99.1.4] | (RefSeq) sirohydrochlorin ferrochelatase, chloroplastic isoform X1	--	--	CbiX	Sirohydrochlorin ferrochelatase, chloroplastic OS=Arabidopsis thaliana OX=3702 GN=SIRB PE=1 SV=1	CbiX domain-containing protein OS=Glycine max OX=3847 GN=100500125 PE=4 SV=1	S	Function unknown	PREDICTED: uncharacterized protein LOC100500125 isoform X1 [Glycine max]
Omi03G042740.1	Cellular Component: nuclear chromosome (GO:0000228);; Biological Process: mitotic cell cycle (GO:0000278);; Biological Process: double-strand break repair via homologous recombination (GO:0000724);; Biological Process: recombinational repair (GO:0000725);; Biological Process: double-strand break repair via break-induced replication (GO:0000727);; Cellular Component: GINS complex (GO:0000811);; Ce…	K10733|4.6e-78|lang:109344375|K10733 GINS complex subunit 2 | (RefSeq) DNA replication complex GINS protein PSF2	[S]	Function unknown	GINS complex protein	DNA replication complex GINS protein PSF2 OS=Arabidopsis thaliana OX=3702 GN=GINS2 PE=2 SV=2	DNA replication complex GINS protein PSF2 OS=Lupinus albus OX=3870 GN=Lal_00012517 PE=3 SV=1	L	Replication, recombination and repair	PREDICTED: DNA replication complex GINS protein PSF2-like [Cicer arietinum]
Omi04G014320.1	--	K21594|8.9e-22|csl:COCSUDRAFT_47382|K21594 translation factor GUF1, mitochondrial [EC:3.6.5.-] | (RefSeq) GTP-binding protein lepa	[H]	Coenzyme transport and metabolism	CobW/HypB/UreG, nucleotide-binding domain	--	cobW domain-containing protein OS=Glycine max OX=3847 GN=GLYMA_16G103700 PE=4 SV=1	H	Coenzyme transport and metabolism	PREDICTED: COBW domain-containing protein 1-like [Glycine max]
Omi04G043090.1	Molecular Function: serine-type endopeptidase activity (GO:0004252);;	K15333|2.0e-58|nsy:104224633|K15333 tRNA guanosine-2'-O-methyltransferase [EC:2.1.1.34] | (RefSeq) uncharacterized protein LOC104224633	--	--	Subtilase family	Subtilisin-like protease SBT5.6 OS=Arabidopsis thaliana OX=3702 GN=SBT5.6 PE=2 SV=1	Subtilisin-like protease SBT5.6 (Fragment) OS=Mucuna pruriens OX=157652 GN=SBT5.6 PE=3 SV=1	O	Posttranslational modification, protein turnover, chaperones	PREDICTED: subtilisin-like protease-like isoform X1 [Glycine max]
Omi03G028140.1	Molecular Function: endonuclease activity (GO:0004519);;	K15338|1.7e-206|adu:107491162|K15338 flap endonuclease GEN [EC:3.1.-.-] | (RefSeq) flap endonuclease GEN-like 2	[L]	Replication, recombination and repair	XPG I-region	Single-strand DNA endonuclease 1 OS=Arabidopsis thaliana OX=3702 GN=SEND1 PE=1 SV=2	Flap endonuclease GEN-like 2 OS=Cajanus cajan OX=3821 GN=KK1_036654 PE=4 SV=1	L	Replication, recombination and repair	PREDICTED: flap endonuclease GEN-like 2-like isoform X2 [Glycine max]
Omi02G048030.1	Molecular Function: kinase activity (GO:0016301);;	K22935|7.1e-213|ccaj:109818398|K22935 D-ribulokinase [EC:2.7.1.47] | (RefSeq) uncharacterized protein LOC109818398	--	--	FGGY family of carbohydrate kinases, N-terminal domain	D-ribulose kinase OS=Arabidopsis thaliana OX=3702 GN=XK1 PE=1 SV=1	Putative carbohydrate kinase, FGGY OS=Lupinus albus OX=3870 GN=Lalb_Chr01g0002251 PE=3 SV=1	G	Carbohydrate transport and metabolism	PREDICTED: uncharacterized protein LOC100779892 [Glycine max]
Omi03G052640.1	--	--	--	--	--	--	Uncharacterized protein OS=Lupinus angustifolius OX=3871 GN=TanjilG_08756 PE=4 SV=1	--	--	PREDICTED: protein MLP1-like isoform X1 [Glycine max]
Omi02G022560.1	Biological Process: base-excision repair (GO:0006284);; Molecular Function: hydrolase activity, acting on glycosyl bonds (GO:0016798);; Molecular Function: metal ion binding (GO:0046872);; Molecular Function: 4 iron, 4 sulfur cluster binding (GO:0051539);;	K03575|1.7e-207|gmx:100818278|K03575 A/G-specific adenine glycosylase [EC:3.2.2.31] | (RefSeq) adenine DNA glycosylase isoform X1	[L]	Replication, recombination and repair	HhH-GPD superfamily base excision DNA repair protein	Adenine DNA glycosylase OS=Arabidopsis thaliana OX=3702 GN=MYH PE=3 SV=1	Adenine DNA glycosylase OS=Glycine soja OX=3848 GN=D0Y65_017031 PE=3 SV=1	L	Replication, recombination and repair	PREDICTED: A/G-specific adenine DNA glycosylase-like isoform X1 [Glycine max]
Omi01G017890.1	Molecular Function: endonuclease activity (GO:0004519);; Biological Process: double-strand break repair (GO:0006302);; Molecular Function: 3'-5' exonuclease activity (GO:0008408);; Cellular Component: chloroplast (GO:0009507);; Molecular Function: manganese ion binding (GO:0030145);; Cellular Component: Mre11 complex (GO:0030870);; Biological Process: meiotic cell cycle (GO:0051321);;	K10865|0.0e+00|lang:109348178|K10865 double-strand break repair protein MRE11 | (RefSeq) double-strand break repair protein MRE11	[L]	Replication, recombination and repair	Mre11 DNA-binding presumed domain	Double-strand break repair protein MRE11 OS=Arabidopsis thaliana OX=3702 GN=MRE11 PE=1 SV=1	Double-strand break repair protein OS=Lupinus angustifolius OX=3871 GN=TanjilG_26874 PE=3 SV=1	L	Replication, recombination and repair	PREDICTED: double-strand break repair protein MRE11-like [Glycine max]
Omi06G030520.1	--	K22369|5.4e-07|csl:COCSUDRAFT_60484|K22369 epoxide hydrolase 4 [EC:3.3.-.-] | (RefSeq) alpha/beta-hydrolase	[R]	General function prediction only	alpha/beta hydrolase fold	Pheophytinase, chloroplastic OS=Arabidopsis thaliana OX=3702 GN=PPH PE=1 SV=1	pheophytinase, chloroplastic OS=Cicer arietinum OX=3827 GN=LOC101494661 PE=4 SV=1	S	Function unknown	PREDICTED: dihydrolipoyllysine-residue acetyltransferase component of acetoin cleaving system-like isoform X1 [Cicer arietinum]
Omi05G013420.1	Cellular Component: integral component of membrane (GO:0016021);;	--	--	--	Low psii accumulation1 / Rep27	Protein LOW PSII ACCUMULATION 1, chloroplastic OS=Arabidopsis thaliana OX=3702 GN=LPA1 PE=1 SV=1	Uncharacterized protein OS=Cajanus cajan OX=3821 GN=KK1_035727 PE=4 SV=1	S	Function unknown	PREDICTED: uncharacterized protein LOC100799768 [Glycine max]
Omi06G030800.1	--	--	--	--	--	--	Uncharacterized protein OS=Lotus japonicus OX=34305 PE=2 SV=1	--	--	unknown [Lotus japonicus]
Omi02G053160.1	Biological Process: tRNA modification (GO:0006400);; Molecular Function: transferase activity, transferring pentosyl groups (GO:0016763);;	K15407|4.4e-112|ccaj:109798245|K15407 queuine tRNA-ribosyltransferase subunit QTRTD1 [EC:2.4.2.29] | (RefSeq) queuine tRNA-ribosyltransferase accessory subunit 2-like	[A]	RNA processing and modification	Queuine tRNA-ribosyltransferase	--	Queuine tRNA-ribosyltransferase subunit QTRTD1 isogeny OS=Cajanus cajan OX=3821 GN=KK1_021513 PE=4 SV=1	A	RNA processing and modification	uncharacterized protein LOC100778880 [Glycine max]
Omi02G010340.1	--	--	--	--	--	Lysine-rich arabinogalactan protein 19 OS=Arabidopsis thaliana OX=3702 GN=AGP19 PE=2 SV=2	Uncharacterized protein (Fragment) OS=Mucuna pruriens OX=157652 GN=CR513_48705 PE=4 SV=1	--	--	PREDICTED: proline-rich extensin-like protein EPR1-like [Glycine max]
Omi02G001660.1	Molecular Function: RNA binding (GO:0003723);; Molecular Function: RNA helicase activity (GO:0003724);; Molecular Function: ATP binding (GO:0005524);; Biological Process: RNA catabolic process (GO:0006401);;	K12598|0.0e+00|lja:Lj1g3v3329390.1|K12598 ATP-dependent RNA helicase DOB1 [EC:3.6.4.13] | (RefSeq) Lj1g3v3329390.1; -	[A]	RNA processing and modification	DSHCT (NUC185) domain	DExH-box ATP-dependent RNA helicase DExH9 OS=Arabidopsis thaliana OX=3702 GN=MTR4 PE=2 SV=1	Uncharacterized protein OS=Arachis hypogaea OX=3818 GN=Ahy_A04g017066 PE=4 SV=1	A	RNA processing and modification	Superkiller viralicidic activity 2-like 2 [Glycine soja]
Omi06G009290.1	Molecular Function: DNA photolyase activity (GO:0003913);; Biological Process: DNA repair (GO:0006281);;	K01669|9.2e-238|ccaj:109809623|K01669 deoxyribodipyrimidine photo-lyase [EC:4.1.99.3] | (RefSeq) cryptochrome DASH, chloroplastic/mitochondrial	[LT]	--	DNA photolyase	Cryptochrome DASH, chloroplastic/mitochondrial OS=Arabidopsis thaliana OX=3702 GN=CRYD PE=1 SV=2	Cryptochrome DASH, chloroplastic/mitochondrial (Fragment) OS=Mucuna pruriens OX=157652 GN=CRYD PE=3 SV=1	--	--	hypothetical protein PHAVU_009G100200g [Phaseolus vulgaris]
Omi04G012440.1	Cellular Component: integral component of membrane (GO:0016021);;	K03695|1.9e-19|smo:SELMODRAFT_411212|K03695 ATP-dependent Clp protease ATP-binding subunit ClpB | (RefSeq) hypothetical protein	--	--	Family of unknown function (DUF716)	--	Uncharacterized protein OS=Lupinus angustifolius OX=3871 GN=TanjilG_15692 PE=3 SV=1	S	Function unknown	unknown [Lotus japonicus]
Omi07G029080.1	Molecular Function: peptidyl-prolyl cis-trans isomerase activity (GO:0003755);; Biological Process: protein folding (GO:0006457);;	K12734|5.2e-74|adu:107475567|K12734 peptidyl-prolyl cis-trans isomerase-like 3 [EC:5.2.1.8] | (RefSeq) peptidyl-prolyl cis-trans isomerase CYP18-1	[O]	Posttranslational modification, protein turnover, chaperones	Cyclophilin type peptidyl-prolyl cis-trans isomerase/CLD	Peptidyl-prolyl cis-trans isomerase CYP18-1 OS=Arabidopsis thaliana OX=3702 GN=CYP18-1 PE=2 SV=1	Peptidyl-prolyl cis-trans isomerase OS=Phaseolus angularis OX=3914 GN=LR48_Vigan01g095900 PE=3 SV=1	O	Posttranslational modification, protein turnover, chaperones	PREDICTED: peptidyl-prolyl cis-trans isomerase-like 3-like [Cicer arietinum]
Omi08G012250.1	--	--	--	--	Helix-hairpin-helix motif	--	Uncharacterized protein OS=Mucuna pruriens OX=157652 GN=CR513_58686 PE=4 SV=1	S	Function unknown	PREDICTED: uncharacterized protein LOC101493748 [Cicer arietinum]
Omi03G001150.1	Cellular Component: nucleus (GO:0005634);; Biological Process: DNA repair (GO:0006281);; Molecular Function: phosphoric diester hydrolase activity (GO:0008081);;	K10862|4.9e-273|adu:107488646|K10862 tyrosyl-DNA phosphodiesterase 1 [EC:3.1.4.-] | (RefSeq) tyrosyl-DNA phosphodiesterase 1 isoform X1	[L]	Replication, recombination and repair	Tyrosyl-DNA phosphodiesterase	Tyrosyl-DNA phosphodiesterase 1 OS=Arabidopsis thaliana OX=3702 GN=TDP1 PE=1 SV=1	Tyrosyl-DNA phosphodiesterase 1 OS=Vigna unguiculata OX=3917 GN=DEO72_LG4g2850 PE=3 SV=1	L	Replication, recombination and repair	PREDICTED: tyrosyl-DNA phosphodiesterase 1-like isoform X1 [Glycine max]
Omi04G038070.1	Molecular Function: threonine-tRNA ligase activity (GO:0004829);; Molecular Function: GTP binding (GO:0005525);;	K19788|4.2e-202|gmx:100813501|K19788 obg-like ATPase 1 | (RefSeq) obg-like ATPase 1	[R]	General function prediction only	Protein of unknown function (DUF933)	Obg-like ATPase 1 OS=Arabidopsis thaliana OX=3702 GN=YchF1 PE=1 SV=1	Obg-like ATPase 1 isoform B OS=Glycine soja OX=3848 GN=D0Y65_040774 PE=4 SV=1	J	Translation, ribosomal structure and biogenesis	PREDICTED: obg-like ATPase 1-like [Glycine max]
Omi02G018240.1	Cellular Component: anaphase-promoting complex (GO:0005680);; Biological Process: regulation of mitotic metaphase/anaphase transition (GO:0030071);; Biological Process: anaphase-promoting complex-dependent catabolic process (GO:0031145);;	K03351|0.0e+00|lang:109339013|K03351 anaphase-promoting complex subunit 4 | (RefSeq) anaphase-promoting complex subunit 4	[DO]	--	Anaphase-promoting complex, cyclosome, subunit 4	Anaphase-promoting complex subunit 4 OS=Arabidopsis thaliana OX=3702 GN=APC4 PE=2 SV=2	Anaphase-promoting complex subunit 4 OS=Lupinus angustifolius OX=3871 GN=TanjilG_24970 PE=4 SV=1	--	--	Anaphase-promoting complex subunit 4 [Glycine soja]
Omi08G011710.1	Cellular Component: integral component of membrane (GO:0016021);;	--	--	--	Conserved in the green lineage and diatoms 27	Protein CONSERVED IN THE GREEN LINEAGE AND DIATOMS 27, chloroplastic OS=Arabidopsis thaliana OX=3702 GN=CGLD27 PE=2 SV=1	Uncharacterized protein OS=Theobroma cacao OX=3641 GN=TCM_037282 PE=4 SV=1	S	Function unknown	Uncharacterized protein TCM_037282 [Theobroma cacao]
Omi02G021130.1	Molecular Function: nucleic acid binding (GO:0003676);; Molecular Function: helicase activity (GO:0004386);; Molecular Function: ATP binding (GO:0005524);;	K14805|0.0e+00|gmx:100806018|K14805 ATP-dependent RNA helicase DDX24/MAK5 [EC:3.6.4.13] | (RefSeq) DEAD-box ATP-dependent RNA helicase 13	[A]	RNA processing and modification	DEAD/DEAH box helicase	DEAD-box ATP-dependent RNA helicase 13 OS=Arabidopsis thaliana OX=3702 GN=RH13 PE=2 SV=3	DEAD-box ATP-dependent RNA helicase 13 OS=Mucuna pruriens OX=157652 GN=RH13 PE=4 SV=1	A	RNA processing and modification	PREDICTED: DEAD-box ATP-dependent RNA helicase 13-like [Glycine max]
Omi03G032160.1	--	--	--	--	--	--	Uncharacterized protein OS=Glycine max OX=3847 GN=GLYMA_13G320700 PE=4 SV=1	--	--	PREDICTED: protein SAAL1-like [Glycine max]
Omi07G015640.1	Molecular Function: DNA-(apurinic or apyrimidinic site) endonuclease activity (GO:0003906);; Molecular Function: phosphodiesterase I activity (GO:0004528);; Cellular Component: nucleus (GO:0005634);; Biological Process: base-excision repair (GO:0006284);; Molecular Function: double-stranded DNA 3'-5' exodeoxyribonuclease activity (GO:0008311);; Molecular Function: metal ion binding (GO:0046872);;…	K10771|7.7e-27|gsl:Gasu_49160|K10771 AP endonuclease 1 [EC:4.2.99.18] | (RefSeq) exodeoxyribonuclease III	[L]	Replication, recombination and repair	Endonuclease/Exonuclease/phosphatase family	DNA-(apurinic or apyrimidinic site) endonuclease OS=Arabidopsis thaliana OX=3702 GN=APE1L PE=1 SV=1	DNA-(apurinic or apyrimidinic site) endonuclease OS=Prunus persica OX=3760 GN=PRUPE_5G159400 PE=3 SV=1	L	Replication, recombination and repair	PREDICTED: DNA-(apurinic or apyrimidinic site) lyase [Prunus mume]
Omi07G005830.1	Molecular Function: calcium ion binding (GO:0005509);; Biological Process: guanosine tetraphosphate metabolic process (GO:0015969);; Molecular Function: kinase activity (GO:0016301);;	K00951|1.6e-276|lang:109362324|K00951 GTP pyrophosphokinase [EC:2.7.6.5] | (RefSeq) probable GTP diphosphokinase CRSH, chloroplastic	[T]	Signal transduction mechanisms	Region found in RelA / SpoT proteins	Probable GTP diphosphokinase CRSH, chloroplastic OS=Arabidopsis thaliana OX=3702 GN=CRSH PE=2 SV=1	GTP diphosphokinase OS=Mucuna pruriens OX=157652 GN=CRSH PE=3 SV=1	T	Signal transduction mechanisms	PREDICTED: uncharacterized protein LOC100778006 [Glycine max]
Omi02G005990.1	Biological Process: DNA damage checkpoint (GO:0000077);; Cellular Component: host cell nucleus (GO:0042025);;	K02830|8.5e-118|pvu:PHAVU_003G283200g|K02830 cell cycle checkpoint protein [EC:3.1.11.2] | (RefSeq) hypothetical protein	--	--	Repair protein Rad1/Rec1/Rad17	--	Uncharacterized protein OS=Phaseolus vulgaris OX=3885 GN=PHAVU_003G283200g PE=3 SV=1	L	Replication, recombination and repair	hypothetical protein PHAVU_003G283200g [Phaseolus vulgaris]
Omi04G011980.1	Molecular Function: metalloendopeptidase activity (GO:0004222);; Cellular Component: integral component of membrane (GO:0016021);;	K07765|2.1e-182|gmx:100809949|K07765 S2P endopeptidase [EC:3.4.24.85] | (RefSeq) membrane-bound transcription factor site-2 protease homolog	[O]	Posttranslational modification, protein turnover, chaperones	Peptidase family M50	Membrane-bound transcription factor site-2 protease homolog OS=Arabidopsis thaliana OX=3702 GN=S2P PE=2 SV=2	Endopeptidase S2P OS=Glycine soja OX=3848 GN=D0Y65_043200 PE=3 SV=1	O	Posttranslational modification, protein turnover, chaperones	PREDICTED: membrane-bound transcription factor site-2 protease [Glycine max]
Omi06G026370.1	Cellular Component: integral component of membrane (GO:0016021);;	--	[S]	Function unknown	Uncharacterised protein family (UPF0139)	Protein Asterix OS=Arabidopsis thaliana OX=3702 GN=At5g07960 PE=3 SV=1	Uncharacterized protein OS=Lupinus angustifolius OX=3871 GN=TanjilG_04790 PE=4 SV=1	S	Function unknown	PREDICTED: protein Asterix-like [Cicer arietinum]
Omi07G008630.1	Molecular Function: molecular_function (GO:0003674);; Molecular Function: catalytic activity (GO:0003824);; Molecular Function: adenosylmethionine-8-amino-7-oxononanoate transaminase activity (GO:0004015);; Molecular Function: dethiobiotin synthase activity (GO:0004141);; Cellular Component: cellular_component (GO:0005575);; Cellular Component: intracellular (GO:0005622);; Cellular Component: obs…	K19562|0.0e+00|lang:109362250|K19562 bifunctional dethiobiotin synthetase / adenosylmethionine---8-amino-7-oxononanoate aminotransferase [EC:6.3.3.3 2.6.1.62] | (RefSeq) bifunctional dethiobiotin synthetase/7,8-diamino-pelargonic acid aminotransferase, mitochondrial	[E]	Amino acid transport and metabolism	Aminotransferase class-III	Bifunctional dethiobiotin synthetase/7,8-diamino-pelargonic acid aminotransferase, mitochondrial OS=Arabidopsis thaliana OX=3702 GN=BIO3-BIO1 PE=1 SV=1	Dethiobiotin synthase OS=Lupinus albus OX=3870 GN=Lalb_Chr07g0180301 PE=3 SV=1	E	Amino acid transport and metabolism	PREDICTED: bifunctional dethiobiotin synthetase/7,8-diamino-pelargonic acid aminotransferase, mitochondrial-like isoform X1 [Glycine max]
Omi04G007700.1	Molecular Function: UDP-3-O-[3-hydroxymyristoyl] N-acetylglucosamine deacetylase activity (GO:0008759);; Biological Process: lipid A biosynthetic process (GO:0009245);;	K02535|1.3e-153|lang:109331994|K02535 UDP-3-O-[3-hydroxymyristoyl] N-acetylglucosamine deacetylase [EC:3.5.1.108] | (RefSeq) probable UDP-3-O-acyl-N-acetylglucosamine deacetylase 2	--	--	UDP-3-O-acyl N-acetylglycosamine deacetylase	Probable UDP-3-O-acyl-N-acetylglucosamine deacetylase 1, mitochondrial OS=Arabidopsis thaliana OX=3702 GN=LPXC1 PE=1 SV=2	UDP-3-O-acyl-N-acetylglucosamine deacetylase OS=Glycine max OX=3847 GN=GLYMA_02G085100 PE=3 SV=1	M	Cell wall/membrane/envelope biogenesis	PREDICTED: probable UDP-3-O-[3-hydroxymyristoyl] N-acetylglucosamine deacetylase 2-like [Cicer arietinum]
Omi05G034370.1	--	K02335|4.6e-10|ppp:112276692|K02335 DNA polymerase I [EC:2.7.7.7] | (RefSeq) DNA polymerase I B, chloroplastic/mitochondrial-like isoform X1	[Z]	Cytoskeleton	Protein of unknown function (DUF615)	--	Putative ribosome-associated, YjgA, PSPTO4464-like domain-containing protein OS=Lupinus albus OX=3870 GN=Lal_00047213 PE=4 SV=1	Z	Cytoskeleton	hypothetical protein glysoja_015372 [Glycine soja]
Omi01G045940.1	Molecular Function: electron-transferring-flavoprotein dehydrogenase activity (GO:0004174);; Molecular Function: metal ion binding (GO:0046872);; Molecular Function: 4 iron, 4 sulfur cluster binding (GO:0051539);;	K00311|1.6e-250|cam:101504535|K00311 electron-transferring-flavoprotein dehydrogenase [EC:1.5.5.1] | (RefSeq) electron transfer flavoprotein-ubiquinone oxidoreductase, mitochondrial	[C]	Energy production and conversion	Electron transfer flavoprotein-ubiquinone oxidoreductase, 4Fe-4S	Electron transfer flavoprotein-ubiquinone oxidoreductase, mitochondrial OS=Arabidopsis thaliana OX=3702 GN=ETFQO PE=2 SV=1	Electron transfer flavoprotein-ubiquinone oxidoreductase OS=Cicer arietinum OX=3827 GN=LOC101504535 PE=4 SV=1	C	Energy production and conversion	PREDICTED: electron transfer flavoprotein-ubiquinone oxidoreductase, mitochondrial-like isoform X7 [Cicer arietinum]
Omi06G030470.1	Molecular Function: translation elongation factor activity (GO:0003746);; Cellular Component: cytoplasm (GO:0005737);;	K02356|2.8e-13|cpep:111799706|K02356 elongation factor P | (RefSeq) uncharacterized protein LOC111799706	--	--	Elongation factor P, C-terminal	--	Elongation factor P OS=Glycine soja OX=3848 GN=glysoja_039808 PE=3 SV=1	J	Translation, ribosomal structure and biogenesis	Elongation factor P [Glycine soja]
Omi07G038980.1	--	--	--	--	--	--	uncharacterized protein LOC106774180 isoform X1 OS=Vigna radiata var. radiata OX=3916 GN=LOC106774180 PE=4 SV=1	S	Function unknown	hypothetical protein MTR_8g010360 [Medicago truncatula]
Omi03G012200.1	Molecular Function: molecular_function (GO:0003674);; Molecular Function: nucleic acid binding (GO:0003676);; Molecular Function: RNA binding (GO:0003723);; Molecular Function: catalytic activity (GO:0003824);; Molecular Function: nuclease activity (GO:0004518);; Molecular Function: endonuclease activity (GO:0004519);; Molecular Function: binding (GO:0005488);; Molecular Function: protein binding…	K17964|9.9e-70|smo:SELMODRAFT_424099|K17964 leucine-rich PPR motif-containing protein, mitochondrial | (RefSeq) hypothetical protein	[R]	General function prediction only	PPR repeat	Pentatricopeptide repeat-containing protein At2g17525, mitochondrial OS=Arabidopsis thaliana OX=3702 GN=At2g17525 PE=2 SV=2	Uncharacterized protein OS=Lupinus angustifolius OX=3871 GN=TanjilG_27706 PE=4 SV=1	S	Function unknown	PREDICTED: pentatricopeptide repeat-containing protein At2g17525, mitochondrial-like isoform X1 [Glycine max]
Omi05G023620.1	Cellular Component: integral component of membrane (GO:0016021);;	K10532|3.5e-193|vra:106772834|K10532 heparan-alpha-glucosaminide N-acetyltransferase [EC:2.3.1.78] | (RefSeq) heparan-alpha-glucosaminide N-acetyltransferase isoform X1	[S]	Function unknown	--	--	Uncharacterized protein OS=Glycine max OX=3847 GN=100802361 PE=4 SV=1	S	Function unknown	Heparan-alpha-glucosaminide N-acetyltransferase [Glycine soja]
Omi06G031340.1	Molecular Function: DNA binding (GO:0003677);; Molecular Function: DNA topoisomerase activity (GO:0003916);; Molecular Function: DNA topoisomerase type I (single strand cut, ATP-independent) activity (GO:0003917);; Cellular Component: nucleus (GO:0005634);; Biological Process: DNA topological change (GO:0006265);;	K03165|0.0e+00|gmx:100791807|K03165 DNA topoisomerase III [EC:5.6.2.1] | (RefSeq) DNA topoisomerase 3-beta isoform X1	[L]	Replication, recombination and repair	DNA topoisomerase	DNA topoisomerase 3-beta OS=Arabidopsis thaliana OX=3702 GN=At2g32000 PE=2 SV=1	DNA topoisomerase OS=Glycine max OX=3847 GN=100791807 PE=3 SV=1	L	Replication, recombination and repair	PREDICTED: DNA topoisomerase 3-beta-1-like [Glycine max]
Omi02G049350.1	--	--	--	--	Large ribosomal RNA subunit accumulation protein YceD	Large ribosomal RNA subunit accumulation protein YCED homolog 2, chloroplastic OS=Arabidopsis thaliana OX=3702 GN=At3g19800 PE=2 SV=1	Uncharacterized protein OS=Cajanus cajan OX=3821 GN=KK1_022006 PE=4 SV=1	S	Function unknown	PREDICTED: uncharacterized protein LOC100788798 isoform X1 [Glycine max]
Omi06G003900.1	Molecular Function: cysteine-type peptidase activity (GO:0008234);;	K16292|1.5e-107|csl:COCSUDRAFT_21961|K16292 KDEL-tailed cysteine endopeptidase [EC:3.4.22.-] | (RefSeq) hypothetical protein	[O]	Posttranslational modification, protein turnover, chaperones	Papain family cysteine protease	Probable cysteine protease RD21C OS=Arabidopsis thaliana OX=3702 GN=RD21C PE=1 SV=1	Uncharacterized protein OS=Lupinus angustifolius OX=3871 GN=TanjilG_17050 PE=3 SV=1	O	Posttranslational modification, protein turnover, chaperones	PREDICTED: oryzain alpha chain-like [Cicer arietinum]
Omi07G002140.1	Molecular Function: aminoacyl-tRNA editing activity (GO:0002161);; Molecular Function: leucine-tRNA ligase activity (GO:0004823);; Molecular Function: ATP binding (GO:0005524);; Biological Process: leucyl-tRNA aminoacylation (GO:0006429);;	K01869|0.0e+00|gmx:100781232|K01869 leucyl-tRNA synthetase [EC:6.1.1.4] | (RefSeq) leucine--tRNA ligase, chloroplastic/mitochondrial	[J]	Translation, ribosomal structure and biogenesis	tRNA synthetases class I (I, L, M and V)	Leucine--tRNA ligase, chloroplastic/mitochondrial OS=Arabidopsis thaliana OX=3702 GN=EMB2369 PE=2 SV=1	Leucyl-tRNA synthetase (Fragment) OS=Mucuna pruriens OX=157652 GN=CR513_00350 PE=3 SV=1	J	Translation, ribosomal structure and biogenesis	PREDICTED: putative leucine--tRNA ligase, mitochondrial-like [Glycine max]
Omi05G002910.1	Molecular Function: protein binding (GO:0005515);;	K12865|9.1e-237|lang:109354810|K12865 polyglutamine-binding protein 1 | (RefSeq) uncharacterized LOC109354810	[A]	RNA processing and modification	--	--	Polyglutamine tract-binding protein 1 OS=Lupinus albus OX=3870 GN=Lal_00027920 PE=4 SV=1	--	--	PREDICTED: uncharacterized protein LOC100779869 isoform X2 [Glycine max]
Omi04G031700.1	--	K12864|1.4e-233|lang:109329916|K12864 beta-catenin-like protein 1 | (RefSeq) beta-catenin-like protein 1	[S]	Function unknown	Catenin-beta-like, Arm-motif containing nuclear	--	DUF1716 domain-containing protein OS=Lupinus albus OX=3870 GN=Lalb_Chr18g0053891 PE=4 SV=1	S	Function unknown	PREDICTED: beta-catenin-like protein 1-like [Glycine max]
Omi06G030760.1	Cellular Component: Golgi membrane (GO:0000139);; Cellular Component: endoplasmic reticulum membrane (GO:0005789);; Biological Process: intracellular protein transport (GO:0006886);; Molecular Function: zinc ion binding (GO:0008270);; Cellular Component: COPII vesicle coat (GO:0030127);; Biological Process: COPII-coated vesicle budding (GO:0090114);;	K14006|0.0e+00|adu:107482766|K14006 protein transport protein SEC23 | (RefSeq) protein transport protein SEC23	[U]	Intracellular trafficking, secretion, and vesicular transport	Sec23/Sec24 trunk domain	--	Protein transport protein SEC23 OS=Arachis hypogaea OX=3818 GN=Ahy_A04g021419 PE=3 SV=1	U	Intracellular trafficking, secretion, and vesicular transport	PREDICTED: protein transport protein SEC23-like isoform X1 [Cicer arietinum]
Omi06G007080.1	Molecular Function: molecular_function (GO:0003674);; Molecular Function: catalytic activity (GO:0003824);; Molecular Function: binding (GO:0005488);; Cellular Component: cellular_component (GO:0005575);; Cellular Component: intracellular (GO:0005622);; Cellular Component: obsolete cell (GO:0005623);; Cellular Component: cytoplasm (GO:0005737);; Cellular Component: cytosol (GO:0005829);; Biologic…	K13566|1.8e-100|lang:109327088|K13566 omega-amidase [EC:3.5.1.3] | (RefSeq) omega-amidase, chloroplastic	[E]	Amino acid transport and metabolism	Carbon-nitrogen hydrolase	Omega-amidase, chloroplastic OS=Arabidopsis thaliana OX=3702 GN=NLP3 PE=1 SV=1	Putative omega-amidase OS=Lupinus albus OX=3870 GN=Lalb_Chr11g0063301 PE=3 SV=1	E	Amino acid transport and metabolism	Omega-amidase NIT2 [Medicago truncatula]
Omi07G029980.1	Biological Process: tRNA threonylcarbamoyladenosine modification (GO:0002949);; Molecular Function: metalloendopeptidase activity (GO:0004222);; Cellular Component: mitochondrion (GO:0005739);; Molecular Function: metal ion binding (GO:0046872);; Molecular Function: N(6)-L-threonylcarbamoyladenine synthase activity (GO:0061711);;	K01409|7.9e-182|aip:107625933|K01409 N6-L-threonylcarbamoyladenine synthase [EC:2.3.1.234] | (RefSeq) probable tRNA N6-adenosine threonylcarbamoyltransferase, mitochondrial	[O]	Posttranslational modification, protein turnover, chaperones	tRNA N6-adenosine threonylcarbamoyltransferase	Probable tRNA N6-adenosine threonylcarbamoyltransferase, mitochondrial OS=Arabidopsis thaliana OX=3702 GN=GCP1 PE=2 SV=2	Probable tRNA N6-adenosine threonylcarbamoyltransferase, mitochondrial OS=Arachis hypogaea OX=3818 GN=GCP1 PE=3 SV=1	O	Posttranslational modification, protein turnover, chaperones	PREDICTED: probable tRNA N6-adenosine threonylcarbamoyltransferase, mitochondrial-like [Glycine max]
Omi04G016550.1	Cellular Component: cytoplasm (GO:0005737);; Molecular Function: calmodulin-lysine N-methyltransferase activity (GO:0018025);;	K18826|3.0e-139|ccaj:109790777|K18826 calmodulin-lysine N-methyltransferase [EC:2.1.1.60] | (RefSeq) calmodulin-lysine N-methyltransferase isoform X1	[S]	Function unknown	Lysine methyltransferase	Calmodulin-lysine N-methyltransferase OS=Arabidopsis thaliana OX=3702 GN=CaMKMT PE=2 SV=1	Calmodulin-lysine N-methyltransferase OS=Cicer arietinum OX=3827 GN=LOC101495712 PE=4 SV=1	S	Function unknown	PREDICTED: calmodulin-lysine N-methyltransferase-like [Cicer arietinum]
Omi04G027040.1	Biological Process: tRNA 5'-leader removal (GO:0001682);; Molecular Function: ribonuclease P activity (GO:0004526);;	K18213|1.3e-300|gmx:100809412|K18213 proteinaceous RNase P [EC:3.1.26.5] | (RefSeq) proteinaceous RNase P 1, chloroplastic/mitochondrial isoform X1	[R]	General function prediction only	Protein-only RNase P	Proteinaceous RNase P 1, chloroplastic/mitochondrial OS=Arabidopsis thaliana OX=3702 GN=PRORP1 PE=1 SV=1	Ribonuclease P OS=Glycine max OX=3847 GN=100809412 PE=3 SV=1	V	Defense mechanisms	PREDICTED: proteinaceous RNase P 1, chloroplastic/mitochondrial-like [Glycine max]
Omi05G015450.1	Cellular Component: protein storage vacuole (GO:0000326);; Cellular Component: trans-Golgi network (GO:0005802);; Biological Process: intracellular protein transport (GO:0006886);;	K20285|6.6e-40|var:108328159|K20285 Rab9 effector protein with kelch motifs | (RefSeq) RING finger protein B-like	[R]	General function prediction only	Galactose oxidase, central domain	Protein GLUTELIN PRECURSOR ACCUMULATION 3 OS=Oryza sativa subsp. japonica OX=39947 GN=GPA3 PE=1 SV=1	Uncharacterized protein OS=Glycine max OX=3847 GN=100794091 PE=4 SV=1	S	Function unknown	PREDICTED: acyl-CoA-binding domain-containing protein 5 isoform X2 [Glycine max]
Omi05G025230.1	Cellular Component: cellular_component (GO:0005575);; Cellular Component: intracellular (GO:0005622);; Cellular Component: obsolete cell (GO:0005623);; Cellular Component: nucleus (GO:0005634);; Cellular Component: nucleolus (GO:0005730);; Cellular Component: cytoplasm (GO:0005737);; Cellular Component: cytosol (GO:0005829);; Biological Process: cellular ion homeostasis (GO:0006873);; Biological …	K10779|1.5e-11|smo:SELMODRAFT_443867|K10779 transcriptional regulator ATRX [EC:3.6.4.12] | (RefSeq) hypothetical protein	--	--	Seed maturation protein	Late embryogenesis abundant protein D-34 OS=Gossypium hirsutum OX=3635 PE=3 SV=1	Late embryogenesis abundant D-like protein OS=Medicago truncatula OX=3880 GN=11433278 PE=3 SV=1	S	Function unknown	Late embryogenesis abundant protein D-34 [Medicago truncatula]
Omi04G000070.1	Molecular Function: voltage-gated chloride channel activity (GO:0005247);; Cellular Component: integral component of membrane (GO:0016021);;	K05012|1.4e-08|qsu:112019165|K05012 chloride channel 3/4/5 | (RefSeq) H(+)/Cl(-) exchange transporter 5-like	[P]	Inorganic ion transport and metabolism	Voltage gated chloride channel	Chloride channel protein CLC-e OS=Arabidopsis thaliana OX=3702 GN=CLC-E PE=2 SV=2	Chloride channel protein OS=Cajanus cajan OX=3821 GN=KK1_041099 PE=3 SV=1	P	Inorganic ion transport and metabolism	PREDICTED: chloride channel protein CLC-e-like isoform X1 [Glycine max]
Omi05G026450.1	Biological Process: pseudouridine synthesis (GO:0001522);; Molecular Function: RNA binding (GO:0003723);; Molecular Function: pseudouridine synthase activity (GO:0009982);;	K06180|1.6e-21|mis:MICPUN_96893|K06180 23S rRNA pseudouridine1911/1915/1917 synthase [EC:5.4.99.23] | (RefSeq) predicted protein	[A]	RNA processing and modification	RNA pseudouridylate synthase	RNA pseudouridine synthase 5 OS=Arabidopsis thaliana OX=3702 GN=At3g52260 PE=2 SV=2	RNA pseudouridine synthase 5 (Fragment) OS=Mucuna pruriens OX=157652 GN=CR513_49380 PE=4 SV=1	A	RNA processing and modification	PREDICTED: RNA pseudourine synthase 5-like [Cicer arietinum]
Omi08G015200.1	Molecular Function: sequence-specific DNA binding (GO:0043565);;	--	[R]	General function prediction only	Translin family	--	Translin-associated protein X OS=Mucuna pruriens OX=157652 GN=TSNAX PE=3 SV=1	J	Translation, ribosomal structure and biogenesis	PREDICTED: translin-associated protein X-like [Cicer arietinum]
Omi01G027340.1	Biological Process: mRNA splicing, via spliceosome (GO:0000398);; Molecular Function: RNA binding (GO:0003723);; Cellular Component: nucleus (GO:0005634);; Molecular Function: zinc ion binding (GO:0008270);; Biological Process: developmental process (GO:0032502);; Biological Process: regulation of cell division (GO:0051302);;	K13154|1.1e-104|lang:109330372|K13154 U11/U12 small nuclear ribonucleoprotein 31 kDa protein | (RefSeq) U11/U12 small nuclear ribonucleoprotein 31 kDa protein	[R]	General function prediction only	RNA recognition motif. (a.k.a. RRM, RBD, or RNP domain)	U11/U12 small nuclear ribonucleoprotein 31 kDa protein OS=Arabidopsis thaliana OX=3702 GN=SNRNP31 PE=2 SV=1	U11/U12 small nuclear ribonucleoprotein 31 kDa protein OS=Lupinus angustifolius OX=3871 GN=TanjilG_23922 PE=4 SV=1	A	RNA processing and modification	hypothetical protein PHAVU_005G012700g [Phaseolus vulgaris]
Omi05G004540.1	Cellular Component: integral component of membrane (GO:0016021);;	--	--	--	Plant phosphoribosyltransferase C-terminal	Protein QUIRKY OS=Arabidopsis thaliana OX=3702 GN=QKY PE=2 SV=1	Uncharacterized protein OS=Arachis hypogaea OX=3818 GN=Ahy_A10g047129 PE=3 SV=1	S	Function unknown	PREDICTED: uncharacterized protein LOC101501960 [Cicer arietinum]
Omi02G014480.1	Molecular Function: sulfiredoxin activity (GO:0032542);;	K12260|1.8e-47|mdm:103435288|K12260 sulfiredoxin [EC:1.8.98.2] | (RefSeq) sulfiredoxin, chloroplastic/mitochondrial	[L]	Replication, recombination and repair	ParB-like nuclease domain	Sulfiredoxin, chloroplastic/mitochondrial OS=Arabidopsis thaliana OX=3702 GN=SRX PE=1 SV=1	Sulfiredoxin OS=Vigna unguiculata OX=3917 GN=DEO72_LG2g3246 PE=3 SV=1	L	Replication, recombination and repair	PREDICTED: sulfiredoxin, chloroplastic/mitochondrial [Malus domestica]
Omi05G007270.1	--	K14794|0.0e+00|gmx:100795433|K14794 ribosomal RNA-processing protein 12 | (RefSeq) RRP12-like protein	[S]	Function unknown	NUC173 domain	--	RRP12-like protein OS=Glycine soja OX=3848 GN=D0Y65_004351 PE=3 SV=1	S	Function unknown	PREDICTED: uncharacterized protein LOC100795433 [Glycine max]
Omi06G013640.1	Molecular Function: protein kinase activity (GO:0004672);; Molecular Function: ATP binding (GO:0005524);; Biological Process: protein targeting (GO:0006605);; Cellular Component: membrane (GO:0016020);; Biological Process: protein import (GO:0017038);; Molecular Function: metal ion binding (GO:0046872);;	K03070|0.0e+00|gmx:100793437|K03070 preprotein translocase subunit SecA [EC:7.4.2.8] | (RefSeq) protein translocase subunit SECA2, chloroplastic isoform X2	--	--	SecA DEAD-like domain	Protein translocase subunit SECA2, chloroplastic OS=Arabidopsis thaliana OX=3702 GN=SECA2 PE=1 SV=1	Protein translocase subunit SecA OS=Lupinus angustifolius OX=3871 GN=TanjilG_11750 PE=3 SV=1	T	Signal transduction mechanisms	PREDICTED: protein translocase subunit SECA2, chloroplastic-like isoform X1 [Glycine max]
Omi02G047120.1	Molecular Function: methyltransferase activity (GO:0008168);; Molecular Function: hydrolase activity (GO:0016787);; Biological Process: methylation (GO:0032259);;	K22857|2.3e-124|gmx:100807535|K22857 EEF1A lysine methyltransferase 4 [EC:2.1.1.-] | (RefSeq) EEF1A lysine methyltransferase 4	[E]	Amino acid transport and metabolism	Methyltransferase domain	--	EEF1A lysine methyltransferase 4 isoform A OS=Glycine soja OX=3848 GN=D0Y65_029710 PE=4 SV=1	E	Amino acid transport and metabolism	PREDICTED: endothelin-converting enzyme 2-like [Glycine max]
Omi08G006850.1	Molecular Function: peroxidase activity (GO:0004601);; Cellular Component: extracellular region (GO:0005576);; Biological Process: response to oxidative stress (GO:0006979);; Molecular Function: heme binding (GO:0020037);; Biological Process: hydrogen peroxide catabolic process (GO:0042744);; Molecular Function: metal ion binding (GO:0046872);;	K00430|2.3e-142|gmx:100793327|K00430 peroxidase [EC:1.11.1.7] | (RefSeq) uncharacterized protein LOC100793327 precursor	--	--	Peroxidase	Peroxidase 45 OS=Arabidopsis thaliana OX=3702 GN=PER45 PE=1 SV=1	Peroxidase OS=Glycine soja OX=3848 GN=D0Y65_046403 PE=3 SV=1	Q	Secondary metabolites biosynthesis, transport and catabolism	uncharacterized protein LOC100793327 precursor [Glycine max]
Omi01G005400.1	Molecular Function: protein binding (GO:0005515);;	--	--	--	Ubiquitin-2 like Rad60 SUMO-like	Membrane-anchored ubiquitin-fold protein 3 OS=Oryza sativa subsp. japonica OX=39947 GN=MUB3 PE=3 SV=1	Ubiquitin-like domain-containing protein OS=Arachis hypogaea OX=3818 GN=Ahy_A06g026988 PE=4 SV=1	O	Posttranslational modification, protein turnover, chaperones	hypothetical protein JCGZ_13864 [Jatropha curcas]
Omi02G030080.1	Biological Process: pseudouridine synthesis (GO:0001522);; Molecular Function: RNA binding (GO:0003723);; Molecular Function: pseudouridine synthase activity (GO:0009982);;	K07583|5.1e-235|lang:109352129|K07583 tRNA pseudouridine synthase 10 [EC:5.4.99.25] | (RefSeq) putative tRNA pseudouridine synthase Pus10	[J]	Translation, ribosomal structure and biogenesis	--	--	tRNA pseudouridine(55) synthase OS=Lupinus angustifolius OX=3871 GN=TanjilG_20031 PE=3 SV=1	J	Translation, ribosomal structure and biogenesis	PREDICTED: putative tRNA pseudouridine synthase Pus10-like isoform X1 [Cicer arietinum]
Omi03G052140.1	Cellular Component: vacuolar membrane (GO:0005774);; Biological Process: regulation of pH (GO:0006885);; Biological Process: response to salt stress (GO:0009651);; Molecular Function: sodium:proton antiporter activity (GO:0015385);; Cellular Component: integral component of membrane (GO:0016021);; Biological Process: potassium ion homeostasis (GO:0055075);;	K14724|1.7e-152|cpap:110821440|K14724 solute carrier family 9 (sodium/hydrogen exchanger), member 8 | (RefSeq) sodium/hydrogen exchanger 2-like	[P]	Inorganic ion transport and metabolism	Sodium/hydrogen exchanger family	Sodium/hydrogen exchanger 4 OS=Arabidopsis thaliana OX=3702 GN=NHX4 PE=2 SV=2	Sodium/hydrogen exchanger 4 OS=Cajanus cajan OX=3821 GN=KK1_007656 PE=3 SV=1	P	Inorganic ion transport and metabolism	PREDICTED: sodium/hydrogen exchanger 4-like isoform X1 [Glycine max]
Omi04G038780.1	Cellular Component: cellular_component (GO:0005575);; Cellular Component: obsolete cell (GO:0005623);; Cellular Component: plasma membrane (GO:0005886);; Biological Process: response to stress (GO:0006950);; Biological Process: defense response (GO:0006952);; Biological Process: biological_process (GO:0008150);; Cellular Component: membrane (GO:0016020);; Cellular Component: integral component of…	K08472|2.6e-195|lang:109329760|K08472 mlo protein | (RefSeq) MLO-like protein 13	--	--	Mlo family	MLO-like protein 13 OS=Arabidopsis thaliana OX=3702 GN=MLO13 PE=2 SV=1	MLO-like protein OS=Lupinus albus OX=3870 GN=MLO PE=3 SV=1	I	Lipid transport and metabolism	seven transmembrane MLO family protein [Medicago truncatula]
Omi02G039700.1	Biological Process: protein folding (GO:0006457);; Cellular Component: prefoldin complex (GO:0016272);; Molecular Function: unfolded protein binding (GO:0051082);;	K17560|4.2e-149|lang:109352158|K17560 unconventional prefoldin RPB5 interactor 1 | (RefSeq) RNA polymerase II subunit 5-mediating protein homolog	[S]	Function unknown	Prefoldin subunit	--	Uncharacterized protein OS=Lupinus angustifolius OX=3871 GN=TanjilG_03037 PE=4 SV=1	O	Posttranslational modification, protein turnover, chaperones	PREDICTED: RNA polymerase II subunit 5-mediating protein homolog isoform X1 [Glycine max]
Omi02G002780.1	Molecular Function: protein binding (GO:0005515);;	K17710|2.7e-29|pavi:110771418|K17710 pentatricopeptide repeat domain-containing protein 1 | (RefSeq) pentatricopeptide repeat-containing protein At1g63130, mitochondrial-like	[R]	General function prediction only	PPR repeat family	Pentatricopeptide repeat-containing protein At3g53700, chloroplastic OS=Arabidopsis thaliana OX=3702 GN=MEE40 PE=2 SV=1	Putative pentatricopeptide OS=Lupinus albus OX=3870 GN=Lal_00036856 PE=4 SV=1	S	Function unknown	PREDICTED: pentatricopeptide repeat-containing protein At5g64320, mitochondrial-like [Cicer arietinum]
Omi05G034340.1	Molecular Function: GTPase activity (GO:0003924);;	--	[R]	General function prediction only	--	Protein ACCUMULATION AND REPLICATION OF CHLOROPLASTS 3 OS=Arabidopsis thaliana OX=3702 GN=ARC3 PE=1 SV=2	protein ACCUMULATION AND REPLICATION OF CHLOROPLASTS 3 isoform X2 OS=Cicer arietinum OX=3827 GN=LOC101494060 PE=4 SV=1	S	Function unknown	PREDICTED: protein ACCUMULATION AND REPLICATION OF CHLOROPLASTS 3-like isoform X2 [Cicer arietinum]
Omi05G016120.1	Biological Process: carbohydrate metabolic process (GO:0005975);; Molecular Function: pullulanase activity (GO:0051060);;	K10357|8.2e-19|gmx:100819436|K10357 myosin V | (RefSeq) myosin-16 isoform X2	[G]	Carbohydrate transport and metabolism	Domain of unknown function (DUF3372)	Pullulanase 1, chloroplastic OS=Arabidopsis thaliana OX=3702 GN=PU1 PE=1 SV=2	Pullulanase 1, chloroplastic isoform A OS=Glycine soja OX=3848 GN=D0Y65_027563 PE=4 SV=1	G	Carbohydrate transport and metabolism	Pullulanase 1, chloroplastic [Glycine soja]
Omi07G000200.1	Molecular Function: ion channel activity (GO:0005216);; Biological Process: cation transport (GO:0006812);;	--	--	--	--	Outer envelope pore protein 37, chloroplastic OS=Pisum sativum OX=3888 GN=OEP37 PE=1 SV=1	Uncharacterized protein (Fragment) OS=Cajanus cajan OX=3821 GN=KK1_025973 PE=4 SV=1	S	Function unknown	PREDICTED: outer envelope pore protein 37, chloroplastic-like [Cicer arietinum]
Omi08G004560.1	Cellular Component: ubiquitin ligase complex (GO:0000151);; Biological Process: morphogenesis of an epithelium (GO:0002009);; Cellular Component: cellular_component (GO:0005575);; Cellular Component: intracellular (GO:0005622);; Cellular Component: obsolete cell (GO:0005623);; Cellular Component: nucleus (GO:0005634);; Cellular Component: cytoplasm (GO:0005737);; Biological Process: cellular prot…	K11793|2.9e-166|lang:109344456|K11793 cereblon | (RefSeq) protein cereblon-like	[R]	General function prediction only	ATP-dependent protease La (LON) substrate-binding domain	--	Protein cereblon OS=Lupinus albus OX=3870 GN=Lal_00012580 PE=3 SV=1	S	Function unknown	PREDICTED: protein cereblon-like [Cicer arietinum]
Omi07G023670.1	Molecular Function: nucleic acid binding (GO:0003676);; Molecular Function: helicase activity (GO:0004386);; Molecular Function: ATP binding (GO:0005524);;	K12818|0.0e+00|lang:109359921|K12818 ATP-dependent RNA helicase DHX8/PRP22 [EC:3.6.4.13] | (RefSeq) probable pre-mRNA-splicing factor ATP-dependent RNA helicase DEAH4	[A]	RNA processing and modification	Helicase associated domain (HA2)	Probable pre-mRNA-splicing factor ATP-dependent RNA helicase DEAH4 OS=Arabidopsis thaliana OX=3702 GN=At1g27900 PE=1 SV=1	RNA helicase OS=Lupinus angustifolius OX=3871 GN=TanjilG_07591 PE=4 SV=1	A	RNA processing and modification	PREDICTED: ATP-dependent RNA helicase dhx8-like isoform X1 [Glycine max]
Omi06G006650.1	Cellular Component: plant-type vacuole (GO:0000325);; Molecular Function: molecular_function (GO:0003674);; Molecular Function: binding (GO:0005488);; Molecular Function: calcium ion binding (GO:0005509);; Cellular Component: cellular_component (GO:0005575);; Cellular Component: intracellular (GO:0005622);; Cellular Component: obsolete cell (GO:0005623);; Cellular Component: cytoplasm (GO:0005737…	K06268|1.9e-55|lang:109337398|K06268 serine/threonine-protein phosphatase 2B regulatory subunit | (RefSeq) calcineurin B-like protein 10	[T]	Signal transduction mechanisms	EF-hand domain	Calcineurin B-like protein 10 OS=Arabidopsis thaliana OX=3702 GN=CBL10 PE=1 SV=1	Putative EF-hand domain pair protein OS=Lupinus albus OX=3870 GN=Lal_00000816 PE=4 SV=1	T	Signal transduction mechanisms	PREDICTED: calcineurin B-like protein 10-like [Glycine max]
Omi08G024890.1	--	K16224|1.7e-26|eus:EUTSA_v10023115mg|K16224 senescence-induced receptor-like serine/threonine-protein kinase | (RefSeq) hypothetical protein	--	--	Malectin-like domain	Uncharacterized protein At1g24485 OS=Arabidopsis thaliana OX=3702 GN=RWK1 PE=2 SV=2	Malectin_like domain-containing protein OS=Lupinus angustifolius OX=3871 GN=TanjilG_16096 PE=4 SV=1	S	Function unknown	Putative LRR receptor-like serine/threonine-protein kinase [Glycine soja]
Omi05G026480.1	Molecular Function: syntaxin binding (GO:0019905);;	K03231|2.7e-13|mtr:MTR_1g101870|K03231 elongation factor 1-alpha | (RefSeq) elongation factor 1-alpha	[Z]	Cytoskeleton	Myosin-like coiled-coil protein	--	Alpha-taxilin isoform A OS=Glycine soja OX=3848 GN=D0Y65_054445 PE=3 SV=1	Z	Cytoskeleton	PREDICTED: beta-taxilin-like [Glycine max]
Omi05G001810.1	Cellular Component: nucleus (GO:0005634);; Biological Process: mRNA processing (GO:0006397);;	K14408|1.1e-287|aip:107622770|K14408 cleavage stimulation factor subunit 3 | (RefSeq) cleavage stimulation factor subunit 77 isoform X1	[A]	RNA processing and modification	Suppressor of forked protein (Suf)	Cleavage stimulation factor subunit 77 OS=Arabidopsis thaliana OX=3702 GN=CSTF77 PE=1 SV=1	cleavage stimulation factor subunit 77 isoform X1 OS=Cicer arietinum OX=3827 GN=LOC101514406 PE=4 SV=1	A	RNA processing and modification	PREDICTED: LOW QUALITY PROTEIN: cleavage stimulation factor subunit 3-like [Cicer arietinum]
Omi06G009130.1	--	--	--	--	MULE transposase domain	--	SWIM-type domain-containing protein OS=Lupinus albus OX=3870 GN=Lal_00004591 PE=4 SV=1	S	Function unknown	PREDICTED: uncharacterized protein LOC100779025 [Glycine max]
Omi06G012970.1	Molecular Function: molecular_function (GO:0003674);; Molecular Function: catalytic activity (GO:0003824);; Molecular Function: protein kinase activity (GO:0004672);; Molecular Function: protein serine/threonine kinase activity (GO:0004674);; Molecular Function: binding (GO:0005488);; Molecular Function: protein binding (GO:0005515);; Molecular Function: calmodulin binding (GO:0005516);; Molecula…	K13417|2.0e-60|brp:103860383|K13417 somatic embryogenesis receptor kinase 4 [EC:2.7.10.1 2.7.11.1] | (RefSeq) LRRII4; somatic embryogenesis receptor kinase 4 isoform X1	--	--	Protein kinase domain	G-type lectin S-receptor-like serine/threonine-protein kinase At5g35370 OS=Arabidopsis thaliana OX=3702 GN=At5g35370 PE=2 SV=2	Receptor-like serine/threonine-protein kinase OS=Lupinus albus OX=3870 GN=Lal_00004389 PE=3 SV=1	T	Signal transduction mechanisms	G-type lectin S-receptor-like serine/threonine-protein kinase [Glycine soja]
Omi01G049810.1	Molecular Function: molecular_function (GO:0003674);; Molecular Function: binding (GO:0005488);; Molecular Function: phospholipid binding (GO:0005543);; Molecular Function: lipid binding (GO:0008289);; Molecular Function: phosphatidylinositol binding (GO:0035091);; Molecular Function: ion binding (GO:0043167);; Molecular Function: anion binding (GO:0043168);;	K19600|9.0e-16|mis:MICPUN_63330|K19600 tubby-related protein 1 | (RefSeq) tubby-like protein	[R]	General function prediction only	Tub family	Tubby-like protein 8 OS=Arabidopsis thaliana OX=3702 GN=TULP8 PE=2 SV=1	Putative transcription factor TUBBY family OS=Lupinus albus OX=3870 GN=Lal_00046373 PE=3 SV=1	S	Function unknown	Tubby protein, putative [Ricinus communis]
Omi01G024710.1	--	--	--	--	--	--	Uncharacterized protein OS=Lupinus angustifolius OX=3871 GN=TanjilG_15654 PE=4 SV=1	--	--	hypothetical protein PHAVU_005G034300g [Phaseolus vulgaris]
Omi07G015700.1	Molecular Function: nucleic acid binding (GO:0003676);;	--	--	--	--	--	Putative transcription factor C2H2 family OS=Lupinus albus OX=3870 GN=Lalb_Chr13g0297431 PE=4 SV=1	S	Function unknown	PREDICTED: uncharacterized protein LOC100780668 isoform X2 [Glycine max]
Omi03G010180.1	--	K10615|2.5e-22|ppp:112282946|K10615 E3 ubiquitin-protein ligase HERC4 [EC:2.3.2.26] | (RefSeq) probable E3 ubiquitin-protein ligase HERC4 isoform X1	[S]	Function unknown	Regulator of chromosome condensation (RCC1) repeat	Ultraviolet-B receptor UVR8 OS=Arabidopsis thaliana OX=3702 GN=UVR8 PE=1 SV=1	Putative regulator of chromosome condensation 1/beta-lactamase-inhibitor protein II OS=Lupinus albus OX=3870 GN=Lal_00026164 PE=4 SV=1	--	--	unknown [Lotus japonicus]
Omi01G031060.1	Molecular Function: GTP binding (GO:0005525);;	K06943|1.2e-202|aip:107605322|K06943 nucleolar GTP-binding protein | (RefSeq) nucleolar GTP-binding protein 1 isoform X3	[R]	General function prediction only	NOG1 N-terminal helical domain	Nucleolar GTP-binding protein 1 OS=Arabidopsis thaliana OX=3702 GN=At1g50920 PE=2 SV=1	Uncharacterized protein OS=Arachis hypogaea OX=3818 GN=Ahy_B06g085076 PE=4 SV=1	S	Function unknown	PREDICTED: nucleolar GTP-binding protein 1-like [Glycine max]
Omi04G013130.1	Cellular Component: integral component of membrane (GO:0016021);;	K09648|1.7e-31|pavi:110762209|K09648 mitochondrial inner membrane protease subunit 2 [EC:3.4.21.-] | (RefSeq) uncharacterized protein LOC110762209 isoform X1	--	--	--	--	Uncharacterized protein OS=Arachis hypogaea OX=3818 GN=Ahy_B06g084998 PE=4 SV=1	--	--	PREDICTED: uncharacterized protein LOC101502822 isoform X1 [Cicer arietinum]
Omi350G001670.1	Molecular Function: molecular_function (GO:0003674);; Molecular Function: transporter activity (GO:0005215);; Cellular Component: cellular_component (GO:0005575);; Cellular Component: obsolete cell (GO:0005623);; Cellular Component: plasma membrane (GO:0005886);; Biological Process: transport (GO:0006810);; Biological Process: ion transport (GO:0006811);; Biological Process: cation transport (GO:…	K12236|0.0e+00|lang:109331380|K12236 transcriptional repressor NF-X1 | (RefSeq) NF-X1-type zinc finger protein NFXL1	--	--	K+ potassium transporter	Potassium transporter 10 OS=Oryza sativa subsp. japonica OX=39947 GN=HAK10 PE=2 SV=1	Potassium transporter OS=Lupinus albus OX=3870 GN=Lalb_Chr09g0330281 PE=3 SV=1	P	Inorganic ion transport and metabolism	PREDICTED: NF-X1-type zinc finger protein NFXL1-like [Glycine max]
Omi01G004180.1	--	K22128|0.0e+00|lang:109332615|K22128 piezo-type mechanosensitive ion channel component 1/2 | (RefSeq) piezo-type mechanosensitive ion channel homolog	[S]	Function unknown	Piezo non-specific cation channel, R-Ras-binding domain	Piezo-type mechanosensitive ion channel homolog OS=Arabidopsis thaliana OX=3702 GN=At2g48060/At2g48040/At2g48050 PE=2 SV=1	Piezo_RRas_bdg domain-containing protein OS=Lupinus albus OX=3870 GN=Lal_00017684 PE=3 SV=1	J	Translation, ribosomal structure and biogenesis	DUF3595 family protein [Medicago truncatula]
Omi03G046240.1	--	K13717|3.1e-08|gsl:Gasu_38490|K13717 OTU domain-containing protein 3 [EC:3.4.19.12] | (RefSeq) OTU-like cysteine protease family protein	[TO]	--	--	OVARIAN TUMOR DOMAIN-containing deubiquitinating enzyme 11 OS=Arabidopsis thaliana OX=3702 GN=OTU11 PE=2 SV=1	OTU domain-containing protein OS=Mucuna pruriens OX=157652 GN=CR513_55500 PE=4 SV=1	--	--	OTU domain-containing protein [Glycine soja]
Omi03G003120.1	Molecular Function: nitrite reductase [NAD(P)H] activity (GO:0008942);; Molecular Function: 2 iron, 2 sulfur cluster binding (GO:0051537);;	--	--	--	Rieske-like [2Fe-2S] domain	--	Rieske domain-containing protein OS=Cajanus cajan OX=3821 GN=KK1_025397 PE=4 SV=1	P	Inorganic ion transport and metabolism	PREDICTED: uncharacterized protein LOC100791021 [Glycine max]
Omi03G047160.1	Molecular Function: N-acetyltransferase activity (GO:0008080);;	--	[G]	Carbohydrate transport and metabolism	Acetyltransferase (GNAT) domain	--	N-acetyltransferase domain-containing protein OS=Glycine max OX=3847 GN=100817900 PE=3 SV=1	G	Carbohydrate transport and metabolism	N-acetyltransferase 9-like protein [Glycine soja]
Omi06G020790.1	Molecular Function: protein binding (GO:0005515);;	K12872|4.1e-37|smo:SELMODRAFT_425040|K12872 pre-mRNA-splicing factor RBM22/SLT11 | (RefSeq) hypothetical protein	[R]	General function prediction only	Galactose oxidase, central domain	Acyl-CoA-binding domain-containing protein 4 OS=Arabidopsis thaliana OX=3702 GN=ACBP4 PE=1 SV=1	Kelch domain-containing protein 4 (Fragment) OS=Mucuna pruriens OX=157652 GN=KLHDC4 PE=4 SV=1	S	Function unknown	PREDICTED: kelch domain-containing protein 4-like isoform X1 [Glycine max]
Omi05G019570.1	Molecular Function: methyltransferase activity (GO:0008168);; Biological Process: methylation (GO:0032259);;	K00599|1.1e-160|lang:109335045|K00599 methyltransferase-like protein 6 [EC:2.1.1.-] | (RefSeq) methyltransferase-like protein 6	[R]	General function prediction only	Methyltransferase domain	--	Methyltransferase-like protein OS=Glycine max OX=3847 GN=100795629 PE=3 SV=1	S	Function unknown	PREDICTED: methyltransferase-like protein 6-like [Glycine max]
Omi03G046600.1	Cellular Component: ubiquitin ligase complex (GO:0000151);; Molecular Function: protein binding (GO:0005515);; Cellular Component: cellular_component (GO:0005575);; Cellular Component: intracellular (GO:0005622);; Cellular Component: obsolete cell (GO:0005623);; Cellular Component: cullin-RING ubiquitin ligase complex (GO:0031461);; Cellular Component: Cul3-RING ubiquitin ligase complex (GO:00314…	--	[R]	General function prediction only	Kelch motif	F-box/kelch-repeat protein At5g26960 OS=Arabidopsis thaliana OX=3702 GN=At5g26960 PE=2 SV=1	F-box/kelch-repeat protein At5g26960 OS=Cicer arietinum OX=3827 GN=LOC101497588 PE=4 SV=1	S	Function unknown	PREDICTED: F-box/kelch-repeat protein At5g26960-like [Cicer arietinum]
Omi04G025250.1	Molecular Function: protein binding (GO:0005515);;	--	--	--	PPR repeat	--	Uncharacterized protein OS=Lupinus angustifolius OX=3871 GN=TanjilG_07553 PE=4 SV=1	--	--	hypothetical protein PHAVU_002G298400g [Phaseolus vulgaris]
Omi04G015310.1	Biological Process: snRNA processing (GO:0016180);; Cellular Component: integrator complex (GO:0032039);;	K13146|1.2e-281|lang:109357508|K13146 integrator complex subunit 9 | (RefSeq) integrator complex subunit 9-like	[A]	RNA processing and modification	Beta-Casp domain	Cleavage and polyadenylation specificity factor subunit 2 OS=Arabidopsis thaliana OX=3702 GN=CPSF100 PE=1 SV=2	Beta-Casp domain-containing protein OS=Lupinus angustifolius OX=3871 GN=TanjilG_21216 PE=4 SV=1	A	RNA processing and modification	PREDICTED: integrator complex subunit 9-like isoform X1 [Glycine max]
Omi05G025750.1	Cellular Component: integral component of membrane (GO:0016021);;	K14209|1.2e-12|smo:SELMODRAFT_64916|K14209 solute carrier family 36 (proton-coupled amino acid transporter) | (RefSeq) hypothetical protein	[E]	Amino acid transport and metabolism	Transmembrane amino acid transporter protein	GABA transporter 1 OS=Arabidopsis thaliana OX=3702 GN=GAT1 PE=1 SV=1	Amino acid permease 8 OS=Cajanus cajan OX=3821 GN=KK1_029059 PE=3 SV=1	E	Amino acid transport and metabolism	transmembrane amino acid transporter family protein [Medicago truncatula]
Omi07G007570.1	Molecular Function: nuclease activity (GO:0004518);;	K14849|1.8e-132|pvu:PHAVU_003G137500g|K14849 ribosomal RNA-processing protein 1 | (RefSeq) hypothetical protein	--	--	Endonuclease I	--	Extracellular ribonuclease OS=Cajanus cajan OX=3821 GN=KK1_041909 PE=4 SV=1	L	Replication, recombination and repair	EndA/NucM family nuclease [Medicago truncatula]
Omi01G027350.1	Molecular Function: serine-type endopeptidase activity (GO:0004252);;	K15333|2.2e-52|nsy:104224633|K15333 tRNA guanosine-2'-O-methyltransferase [EC:2.1.1.34] | (RefSeq) uncharacterized protein LOC104224633	--	--	Subtilase family	CO(2)-response secreted protease OS=Arabidopsis thaliana OX=3702 GN=CRSP PE=2 SV=1	CO(2)-response secreted protease OS=Mucuna pruriens OX=157652 GN=CRSP PE=3 SV=1	O	Posttranslational modification, protein turnover, chaperones	PREDICTED: subtilisin-like protease-like [Glycine max]
Omi02G045860.1	Molecular Function: GTP binding (GO:0005525);;	K03977|7.8e-137|olu:OSTLU_44322|K03977 GTPase | (RefSeq) predicted protein	[J]	Translation, ribosomal structure and biogenesis	50S ribosome-binding GTPase	GTPase ERA-like, chloroplastic OS=Oryza sativa subsp. japonica OX=39947 GN=Os05g0567300 PE=2 SV=1	GTP-binding protein EngA OS=Glycine soja OX=3848 GN=D0Y65_033480 PE=3 SV=1	J	Translation, ribosomal structure and biogenesis	PREDICTED: uncharacterized protein LOC100777588 isoform X1 [Glycine max]
Omi05G029450.1	Biological Process: regulation of alternative mRNA splicing, via spliceosome (GO:0000381);; Molecular Function: RNA binding (GO:0003723);; Cellular Component: nucleus (GO:0005634);; Cellular Component: nuclear speck (GO:0016607);; Biological Process: mRNA cis splicing, via spliceosome (GO:0045292);;	K12893|3.4e-170|gmx:100796509|K12893 splicing factor, arginine/serine-rich 4/5/6 | (RefSeq) uncharacterized protein LOC100796509	[A]	RNA processing and modification	RNA recognition motif. (a.k.a. RRM, RBD, or RNP domain)	Serine/arginine-rich splicing factor RS41 OS=Arabidopsis thaliana OX=3702 GN=RS41 PE=1 SV=2	Uncharacterized protein OS=Glycine max OX=3847 GN=100781534 PE=4 SV=1	A	RNA processing and modification	Arginine/serine-rich-splicing factor RSP40 [Glycine soja]
Omi01G007210.1	Molecular Function: transferase activity, transferring acyl groups other than amino-acyl groups (GO:0016747);;	K20240|5.4e-51|jre:108996868|K20240 spermidine dicoumaroyl transferase [EC:2.3.1.249] | (RefSeq) spermidine coumaroyl-CoA acyltransferase-like	--	--	Transferase family	Acyl transferase 4 OS=Oryza sativa subsp. japonica OX=39947 GN=AT4 PE=1 SV=1	Uncharacterized protein OS=Phaseolus vulgaris OX=3885 GN=PHAVU_001G217900g PE=3 SV=1	H	Coenzyme transport and metabolism	hypothetical protein PHAVU_001G217900g [Phaseolus vulgaris]
Omi01G023040.1	Cellular Component: integral component of membrane (GO:0016021);;	--	--	--	--	--	uncharacterized protein LOC101498545 OS=Cicer arietinum OX=3827 GN=LOC101498545 PE=4 SV=1	--	--	PREDICTED: uncharacterized protein LOC101498545 [Cicer arietinum]
Omi01G042940.1	Biological Process: amino acid transmembrane transport (GO:0003333);;	K03834|7.3e-209|lang:109359413|K03834 tyrosine-specific transport protein | (RefSeq) tyrosine-specific transport protein-like	--	--	Tryptophan/tyrosine permease family	--	Putative amino acid/polyamine transporter 2 OS=Lupinus albus OX=3870 GN=Lalb_Chr19g0129681 PE=4 SV=1	E	Amino acid transport and metabolism	PREDICTED: uncharacterized protein LOC100793479 isoform X1 [Glycine max]
Omi04G019990.1	Molecular Function: protein kinase activity (GO:0004672);; Molecular Function: ATP binding (GO:0005524);; Cellular Component: integral component of membrane (GO:0016021);;	K20718|1.8e-52|soe:110795094|K20718 LRR receptor-like serine/threonine-protein kinase ERECTA [EC:2.7.11.1] | (RefSeq) LRR receptor-like serine/threonine-protein kinase ERECTA isoform X1	--	--	Protein kinase domain	Probable LRR receptor-like serine/threonine-protein kinase At4g37250 OS=Arabidopsis thaliana OX=3702 GN=At4g37250 PE=1 SV=1	Putative LRR receptor-like serine/threonine-protein kinase (Fragment) OS=Mucuna pruriens OX=157652 GN=CR513_35156 PE=4 SV=1	T	Signal transduction mechanisms	PREDICTED: probable LRR receptor-like serine/threonine-protein kinase At4g37250-like [Glycine max]
Omi02G035090.1	Molecular Function: structural constituent of ribosome (GO:0003735);; Cellular Component: ribosome (GO:0005840);; Biological Process: translation (GO:0006412);;	K02871|3.2e-91|lja:Lj0g3v0341589.1|K02871 large subunit ribosomal protein L13 | (RefSeq) Lj0g3v0341589.1; -	[J]	Translation, ribosomal structure and biogenesis	Ribosomal protein L13	50S ribosomal protein L13, chloroplastic OS=Arabidopsis thaliana OX=3702 GN=RPL13 PE=2 SV=1	Uncharacterized protein OS=Lotus japonicus OX=34305 PE=2 SV=1	J	Translation, ribosomal structure and biogenesis	unknown [Lotus japonicus]
Omi06G019420.1	--	--	--	--	Domain of unknown function (DUF3444)	--	DUF3444 domain-containing protein (Fragment) OS=Mucuna pruriens OX=157652 GN=CR513_43167 PE=4 SV=1	O	Posttranslational modification, protein turnover, chaperones	PREDICTED: uncharacterized protein LOC102659802 [Glycine max]
Omi08G019460.1	Molecular Function: protein kinase activity (GO:0004672);; Molecular Function: ATP binding (GO:0005524);; Cellular Component: integral component of membrane (GO:0016021);; Molecular Function: polysaccharide binding (GO:0030247);;	K23544|7.9e-69|brp:103842861|K23544 serine incorporator 1/3 | (RefSeq) serine incorporator 3	[T]	Signal transduction mechanisms	Protein kinase domain	Wall-associated receptor kinase-like 20 OS=Arabidopsis thaliana OX=3702 GN=WAKL20 PE=2 SV=1	Protein kinase domain-containing protein OS=Lupinus angustifolius OX=3871 GN=TanjilG_14443 PE=4 SV=1	T	Signal transduction mechanisms	hypothetical protein PHAVU_008G115500g [Phaseolus vulgaris]
