# Supplementary material for: Chromosome-Level Genome Assembly of Ormosia henryi Provides Insights into Evolutionary Resilience and Precision Conservation
Source: Plants (Basel). 2026 Jan 7;15(2):180. doi: 10.3390/plants15020180 (PMC12845328; doi:10.3390/plants15020180)
Supplement: Supplementary file 1 [file plants-15-00180-s001.zip › Table S10 Ohenr_Specific.annotation.xls]

Table S10 Functional annotation and enrichment analysis of unique gene families in Ormosia henryi
#gene_ID	GO_annotation	KEGG_annotation	KOG_class	KOG_class_annotation	Pfam_annotation	Swissprot_annotation	TrEMBL_annotation	eggNOG_class	eggNOG_class_annotation	nr_annotation
Omi07G039100.1	Molecular Function: nucleic acid binding (GO:0003676);; Molecular Function: zinc ion binding (GO:0008270);; Biological Process: DNA integration (GO:0015074);;	K12349|1.7e-58|ccaj:109806181|K12349 neutral ceramidase [EC:3.5.1.23] | (RefSeq) neutral ceramidase-like	[R]	General function prediction only	Retroviral aspartyl protease	RNA-directed DNA polymerase homolog OS=Oenothera berteroana OX=3950 PE=4 SV=1	Uncharacterized protein OS=Trifolium subterraneum OX=3900 GN=TSUD_408270 PE=4 SV=1	H	Coenzyme transport and metabolism	PREDICTED: uncharacterized protein LOC101508115 [Cicer arietinum]
Omi05G005170.1	Molecular Function: nucleic acid binding (GO:0003676);; Molecular Function: aspartic-type endopeptidase activity (GO:0004190);; Molecular Function: zinc ion binding (GO:0008270);; Biological Process: DNA integration (GO:0015074);;	K04125|1.7e-59|boe:106319842|K04125 gibberellin 2beta-dioxygenase [EC:1.14.11.13] | (RefSeq) gibberellin 2-beta-dioxygenase 7	[R]	General function prediction only	Retroviral aspartyl protease	RNA-directed DNA polymerase homolog OS=Oenothera berteroana OX=3950 PE=4 SV=1	Endonuclease OS=Trifolium subterraneum OX=3900 GN=TSUD_411620 PE=4 SV=1	H	Coenzyme transport and metabolism	hypothetical protein PRUPE_ppa015000mg [Prunus persica]
Omi08G002450.1	Molecular Function: nucleic acid binding (GO:0003676);; Molecular Function: aspartic-type endopeptidase activity (GO:0004190);; Molecular Function: zinc ion binding (GO:0008270);; Biological Process: DNA integration (GO:0015074);;	K19525|1.2e-73|dct:110098611|K19525 vacuolar protein sorting-associated protein 13A/C | (RefSeq) uncharacterized protein LOC110098611	[R]	General function prediction only	Retroviral aspartyl protease	RNA-directed DNA polymerase homolog OS=Oenothera berteroana OX=3950 PE=4 SV=1	Endonuclease OS=Trifolium subterraneum OX=3900 GN=TSUD_411620 PE=4 SV=1	H	Coenzyme transport and metabolism	hypothetical protein PRUPE_ppa015000mg [Prunus persica]
Omi03G047050.1	Molecular Function: nucleic acid binding (GO:0003676);; Molecular Function: aspartic-type endopeptidase activity (GO:0004190);; Molecular Function: zinc ion binding (GO:0008270);; Biological Process: DNA integration (GO:0015074);;	K12349|1.1e-57|ccaj:109806181|K12349 neutral ceramidase [EC:3.5.1.23] | (RefSeq) neutral ceramidase-like	[R]	General function prediction only	Retroviral aspartyl protease	RNA-directed DNA polymerase homolog OS=Oenothera berteroana OX=3950 PE=4 SV=1	Endonuclease OS=Trifolium pratense OX=57577 GN=L195_g004126 PE=4 SV=1	L	Replication, recombination and repair	hypothetical protein PRUPE_ppa015000mg [Prunus persica]
Omi02G007670.1	Molecular Function: nucleic acid binding (GO:0003676);; Molecular Function: RNA-DNA hybrid ribonuclease activity (GO:0004523);; Molecular Function: zinc ion binding (GO:0008270);; Biological Process: DNA integration (GO:0015074);; Molecular Function: nucleotidyltransferase activity (GO:0016779);;	K12349|2.0e-60|ccaj:109806181|K12349 neutral ceramidase [EC:3.5.1.23] | (RefSeq) neutral ceramidase-like	[R]	General function prediction only	Retroviral aspartyl protease	RNA-directed DNA polymerase homolog OS=Oenothera berteroana OX=3950 PE=4 SV=1	Endonuclease OS=Medicago truncatula OX=3880 GN=MtrunA17_Chr4g0044301 PE=4 SV=1	H	Coenzyme transport and metabolism	hypothetical protein PRUPE_ppa015000mg [Prunus persica]
Omi01G040900.1	Molecular Function: nucleic acid binding (GO:0003676);; Molecular Function: aspartic-type endopeptidase activity (GO:0004190);; Molecular Function: zinc ion binding (GO:0008270);; Biological Process: DNA integration (GO:0015074);;	K19525|3.2e-74|dct:110098611|K19525 vacuolar protein sorting-associated protein 13A/C | (RefSeq) uncharacterized protein LOC110098611	[R]	General function prediction only	Retroviral aspartyl protease	RNA-directed DNA polymerase homolog OS=Oenothera berteroana OX=3950 PE=4 SV=1	Endonuclease OS=Trifolium subterraneum OX=3900 GN=TSUD_411620 PE=4 SV=1	H	Coenzyme transport and metabolism	hypothetical protein PRUPE_ppa015000mg [Prunus persica]
Omi01G035770.1	Molecular Function: nucleic acid binding (GO:0003676);; Molecular Function: aspartic-type endopeptidase activity (GO:0004190);; Molecular Function: zinc ion binding (GO:0008270);; Biological Process: DNA integration (GO:0015074);;	K19525|6.4e-73|dct:110098611|K19525 vacuolar protein sorting-associated protein 13A/C | (RefSeq) uncharacterized protein LOC110098611	[R]	General function prediction only	Retroviral aspartyl protease	RNA-directed DNA polymerase homolog OS=Oenothera berteroana OX=3950 PE=4 SV=1	Endonuclease OS=Trifolium subterraneum OX=3900 GN=TSUD_411620 PE=4 SV=1	H	Coenzyme transport and metabolism	hypothetical protein PRUPE_ppa015000mg [Prunus persica]
Omi08G006980.1	Molecular Function: nucleic acid binding (GO:0003676);; Molecular Function: zinc ion binding (GO:0008270);; Biological Process: DNA integration (GO:0015074);;	K19525|6.7e-72|dct:110098611|K19525 vacuolar protein sorting-associated protein 13A/C | (RefSeq) uncharacterized protein LOC110098611	[R]	General function prediction only	Retroviral aspartyl protease	RNA-directed DNA polymerase homolog OS=Oenothera berteroana OX=3950 PE=4 SV=1	Uncharacterized protein OS=Trifolium subterraneum OX=3900 GN=TSUD_408270 PE=4 SV=1	H	Coenzyme transport and metabolism	hypothetical protein PRUPE_ppa015000mg [Prunus persica]
Omi07G041760.1	Molecular Function: nucleic acid binding (GO:0003676);; Molecular Function: aspartic-type endopeptidase activity (GO:0004190);; Molecular Function: zinc ion binding (GO:0008270);; Biological Process: DNA integration (GO:0015074);;	K12349|7.2e-58|ccaj:109806181|K12349 neutral ceramidase [EC:3.5.1.23] | (RefSeq) neutral ceramidase-like	[R]	General function prediction only	Retroviral aspartyl protease	RNA-directed DNA polymerase homolog OS=Oenothera berteroana OX=3950 PE=4 SV=1	Endonuclease OS=Trifolium subterraneum OX=3900 GN=TSUD_411620 PE=4 SV=1	H	Coenzyme transport and metabolism	hypothetical protein PRUPE_ppa015000mg [Prunus persica]
Omi06G023060.1	Molecular Function: nucleic acid binding (GO:0003676);; Molecular Function: zinc ion binding (GO:0008270);; Biological Process: DNA integration (GO:0015074);;	K19525|5.1e-60|dct:110098611|K19525 vacuolar protein sorting-associated protein 13A/C | (RefSeq) uncharacterized protein LOC110098611	[R]	General function prediction only	Retroviral aspartyl protease	RNA-directed DNA polymerase homolog OS=Oenothera berteroana OX=3950 PE=4 SV=1	Endonuclease OS=Cajanus cajan OX=3821 GN=KK1_029250 PE=4 SV=1	H	Coenzyme transport and metabolism	PREDICTED: uncharacterized protein LOC101508115 [Cicer arietinum]
Omi06G019830.1	Molecular Function: nucleic acid binding (GO:0003676);; Molecular Function: aspartic-type endopeptidase activity (GO:0004190);; Molecular Function: zinc ion binding (GO:0008270);; Biological Process: DNA integration (GO:0015074);;	K12349|2.4e-58|ccaj:109806181|K12349 neutral ceramidase [EC:3.5.1.23] | (RefSeq) neutral ceramidase-like	[R]	General function prediction only	Retroviral aspartyl protease	RNA-directed DNA polymerase homolog OS=Oenothera berteroana OX=3950 PE=4 SV=1	Endonuclease OS=Trifolium subterraneum OX=3900 GN=TSUD_411620 PE=4 SV=1	L	Replication, recombination and repair	hypothetical protein PRUPE_ppa015000mg [Prunus persica]
Omi05G010400.1	Molecular Function: nucleic acid binding (GO:0003676);; Molecular Function: zinc ion binding (GO:0008270);; Biological Process: DNA integration (GO:0015074);;	K19525|2.9e-59|dct:110098611|K19525 vacuolar protein sorting-associated protein 13A/C | (RefSeq) uncharacterized protein LOC110098611	[R]	General function prediction only	Retroviral aspartyl protease	RNA-directed DNA polymerase homolog OS=Oenothera berteroana OX=3950 PE=4 SV=1	Endonuclease OS=Cajanus cajan OX=3821 GN=KK1_029250 PE=4 SV=1	H	Coenzyme transport and metabolism	PREDICTED: uncharacterized protein LOC101508115 [Cicer arietinum]
Omi07G039260.1	Molecular Function: nucleic acid binding (GO:0003676);; Molecular Function: zinc ion binding (GO:0008270);; Biological Process: DNA integration (GO:0015074);;	K19525|1.4e-70|dct:110098611|K19525 vacuolar protein sorting-associated protein 13A/C | (RefSeq) uncharacterized protein LOC110098611	[R]	General function prediction only	Retroviral aspartyl protease	RNA-directed DNA polymerase homolog OS=Oenothera berteroana OX=3950 PE=4 SV=1	Endonuclease OS=Cajanus cajan OX=3821 GN=KK1_029250 PE=4 SV=1	L	Replication, recombination and repair	DNA/RNA polymerases superfamily protein [Theobroma cacao]
Omi07G038640.1	Molecular Function: nucleic acid binding (GO:0003676);; Molecular Function: RNA-DNA hybrid ribonuclease activity (GO:0004523);; Molecular Function: zinc ion binding (GO:0008270);; Biological Process: DNA integration (GO:0015074);; Molecular Function: nucleotidyltransferase activity (GO:0016779);;	K04125|2.3e-57|boe:106319842|K04125 gibberellin 2beta-dioxygenase [EC:1.14.11.13] | (RefSeq) gibberellin 2-beta-dioxygenase 7	[R]	General function prediction only	Retroviral aspartyl protease	RNA-directed DNA polymerase homolog OS=Oenothera berteroana OX=3950 PE=4 SV=1	Endonuclease OS=Medicago truncatula OX=3880 GN=MtrunA17_Chr4g0044301 PE=4 SV=1	H	Coenzyme transport and metabolism	PREDICTED: uncharacterized protein LOC101508115 [Cicer arietinum]
Omi07G041750.1	Molecular Function: nucleic acid binding (GO:0003676);; Molecular Function: aspartic-type endopeptidase activity (GO:0004190);; Molecular Function: zinc ion binding (GO:0008270);; Biological Process: DNA integration (GO:0015074);;	K12349|7.3e-58|ccaj:109806181|K12349 neutral ceramidase [EC:3.5.1.23] | (RefSeq) neutral ceramidase-like	[R]	General function prediction only	Retroviral aspartyl protease	RNA-directed DNA polymerase homolog OS=Oenothera berteroana OX=3950 PE=4 SV=1	Endonuclease OS=Trifolium subterraneum OX=3900 GN=TSUD_411620 PE=4 SV=1	L	Replication, recombination and repair	hypothetical protein PRUPE_ppa015000mg [Prunus persica]
Omi02G053610.1	Molecular Function: nucleic acid binding (GO:0003676);; Molecular Function: aspartic-type endopeptidase activity (GO:0004190);; Molecular Function: zinc ion binding (GO:0008270);; Biological Process: DNA integration (GO:0015074);;	K19525|3.4e-72|dct:110098611|K19525 vacuolar protein sorting-associated protein 13A/C | (RefSeq) uncharacterized protein LOC110098611	[R]	General function prediction only	Retroviral aspartyl protease	RNA-directed DNA polymerase homolog OS=Oenothera berteroana OX=3950 PE=4 SV=1	Endonuclease OS=Trifolium subterraneum OX=3900 GN=TSUD_411620 PE=4 SV=1	H	Coenzyme transport and metabolism	hypothetical protein PRUPE_ppa015000mg [Prunus persica]
Omi03G044010.1	Molecular Function: nucleic acid binding (GO:0003676);; Molecular Function: aspartic-type endopeptidase activity (GO:0004190);; Molecular Function: zinc ion binding (GO:0008270);; Biological Process: DNA integration (GO:0015074);;	K12349|6.4e-59|ccaj:109806181|K12349 neutral ceramidase [EC:3.5.1.23] | (RefSeq) neutral ceramidase-like	[R]	General function prediction only	Retroviral aspartyl protease	Uncharacterized mitochondrial protein AtMg00860 OS=Arabidopsis thaliana OX=3702 GN=AtMg00860 PE=4 SV=1	Endonuclease OS=Trifolium subterraneum OX=3900 GN=TSUD_411620 PE=4 SV=1	H	Coenzyme transport and metabolism	hypothetical protein PRUPE_ppa015000mg [Prunus persica]
Omi06G021680.1	Molecular Function: nucleic acid binding (GO:0003676);; Molecular Function: aspartic-type endopeptidase activity (GO:0004190);; Molecular Function: zinc ion binding (GO:0008270);; Biological Process: DNA integration (GO:0015074);;	K19525|2.0e-76|dct:110098611|K19525 vacuolar protein sorting-associated protein 13A/C | (RefSeq) uncharacterized protein LOC110098611	[R]	General function prediction only	Retroviral aspartyl protease	RNA-directed DNA polymerase homolog OS=Oenothera berteroana OX=3950 PE=4 SV=1	Endonuclease OS=Trifolium subterraneum OX=3900 GN=TSUD_411620 PE=4 SV=1	H	Coenzyme transport and metabolism	PREDICTED: uncharacterized protein LOC101508115 [Cicer arietinum]
Omi03G046490.1	Molecular Function: nucleic acid binding (GO:0003676);; Molecular Function: aspartic-type endopeptidase activity (GO:0004190);; Molecular Function: zinc ion binding (GO:0008270);; Biological Process: DNA integration (GO:0015074);;	K19525|3.5e-73|dct:110098611|K19525 vacuolar protein sorting-associated protein 13A/C | (RefSeq) uncharacterized protein LOC110098611	[R]	General function prediction only	RNase H-like domain found in reverse transcriptase	RNA-directed DNA polymerase homolog OS=Oenothera berteroana OX=3950 PE=4 SV=1	Endonuclease OS=Trifolium subterraneum OX=3900 GN=TSUD_411620 PE=4 SV=1	H	Coenzyme transport and metabolism	hypothetical protein PRUPE_ppa015000mg [Prunus persica]
Omi04G012070.1	Molecular Function: nucleic acid binding (GO:0003676);; Molecular Function: aspartic-type endopeptidase activity (GO:0004190);; Molecular Function: zinc ion binding (GO:0008270);; Biological Process: DNA integration (GO:0015074);;	K19525|8.4e-55|dct:110098611|K19525 vacuolar protein sorting-associated protein 13A/C | (RefSeq) uncharacterized protein LOC110098611	[R]	General function prediction only	RNase H-like domain found in reverse transcriptase	RNA-directed DNA polymerase homolog OS=Oenothera berteroana OX=3950 PE=4 SV=1	Endonuclease OS=Trifolium subterraneum OX=3900 GN=TSUD_411620 PE=4 SV=1	L	Replication, recombination and repair	PREDICTED: uncharacterized protein LOC104417177 [Eucalyptus grandis]
Omi04G009450.1	Molecular Function: nucleic acid binding (GO:0003676);; Molecular Function: aspartic-type endopeptidase activity (GO:0004190);; Molecular Function: zinc ion binding (GO:0008270);; Biological Process: DNA integration (GO:0015074);;	K19525|9.2e-74|dct:110098611|K19525 vacuolar protein sorting-associated protein 13A/C | (RefSeq) uncharacterized protein LOC110098611	[R]	General function prediction only	Retroviral aspartyl protease	RNA-directed DNA polymerase homolog OS=Oenothera berteroana OX=3950 PE=4 SV=1	Endonuclease OS=Trifolium subterraneum OX=3900 GN=TSUD_411620 PE=4 SV=1	H	Coenzyme transport and metabolism	hypothetical protein PRUPE_ppa015000mg [Prunus persica]
Omi06G021230.1	Molecular Function: nucleic acid binding (GO:0003676);; Molecular Function: aspartic-type endopeptidase activity (GO:0004190);; Molecular Function: zinc ion binding (GO:0008270);; Biological Process: DNA integration (GO:0015074);;	K19525|5.0e-74|dct:110098611|K19525 vacuolar protein sorting-associated protein 13A/C | (RefSeq) uncharacterized protein LOC110098611	[R]	General function prediction only	RNase H-like domain found in reverse transcriptase	RNA-directed DNA polymerase homolog OS=Oenothera berteroana OX=3950 PE=4 SV=1	Endonuclease OS=Trifolium subterraneum OX=3900 GN=TSUD_411620 PE=4 SV=1	L	Replication, recombination and repair	PREDICTED: uncharacterized protein LOC104417177 [Eucalyptus grandis]
Omi06G022550.1	Molecular Function: nucleic acid binding (GO:0003676);; Molecular Function: aspartic-type endopeptidase activity (GO:0004190);; Molecular Function: zinc ion binding (GO:0008270);; Biological Process: DNA integration (GO:0015074);;	K12349|1.4e-57|ccaj:109806181|K12349 neutral ceramidase [EC:3.5.1.23] | (RefSeq) neutral ceramidase-like	[R]	General function prediction only	RNase H-like domain found in reverse transcriptase	RNA-directed DNA polymerase homolog OS=Oenothera berteroana OX=3950 PE=4 SV=1	Endonuclease OS=Trifolium subterraneum OX=3900 GN=TSUD_411620 PE=4 SV=1	L	Replication, recombination and repair	DNA/RNA polymerases superfamily protein [Theobroma cacao]
Omi03G051050.1	Molecular Function: nucleic acid binding (GO:0003676);; Molecular Function: zinc ion binding (GO:0008270);; Biological Process: DNA integration (GO:0015074);;	K04125|3.2e-58|boe:106319842|K04125 gibberellin 2beta-dioxygenase [EC:1.14.11.13] | (RefSeq) gibberellin 2-beta-dioxygenase 7	[R]	General function prediction only	Retroviral aspartyl protease	RNA-directed DNA polymerase homolog OS=Oenothera berteroana OX=3950 PE=4 SV=1	Uncharacterized protein OS=Trifolium subterraneum OX=3900 GN=TSUD_408270 PE=4 SV=1	H	Coenzyme transport and metabolism	PREDICTED: uncharacterized protein LOC101508115 [Cicer arietinum]
Omi05G004470.1	Molecular Function: nucleic acid binding (GO:0003676);; Molecular Function: aspartic-type endopeptidase activity (GO:0004190);; Molecular Function: zinc ion binding (GO:0008270);; Biological Process: DNA integration (GO:0015074);;	K19525|8.0e-76|dct:110098611|K19525 vacuolar protein sorting-associated protein 13A/C | (RefSeq) uncharacterized protein LOC110098611	[R]	General function prediction only	Retroviral aspartyl protease	RNA-directed DNA polymerase homolog OS=Oenothera berteroana OX=3950 PE=4 SV=1	Endonuclease OS=Trifolium subterraneum OX=3900 GN=TSUD_411620 PE=4 SV=1	H	Coenzyme transport and metabolism	hypothetical protein PRUPE_ppa015000mg [Prunus persica]
Omi02G001350.1	Molecular Function: nucleic acid binding (GO:0003676);; Molecular Function: aspartic-type endopeptidase activity (GO:0004190);; Molecular Function: zinc ion binding (GO:0008270);; Biological Process: DNA integration (GO:0015074);;	K19525|3.2e-71|dct:110098611|K19525 vacuolar protein sorting-associated protein 13A/C | (RefSeq) uncharacterized protein LOC110098611	[R]	General function prediction only	Retroviral aspartyl protease	RNA-directed DNA polymerase homolog OS=Oenothera berteroana OX=3950 PE=4 SV=1	Endonuclease OS=Trifolium subterraneum OX=3900 GN=TSUD_411620 PE=4 SV=1	H	Coenzyme transport and metabolism	hypothetical protein PRUPE_ppa015000mg [Prunus persica]
Omi03G045990.1	Cellular Component: retrotransposon nucleocapsid (GO:0000943);; Molecular Function: molecular_function (GO:0003674);; Molecular Function: nucleic acid binding (GO:0003676);; Molecular Function: RNA binding (GO:0003723);; Molecular Function: catalytic activity (GO:0003824);; Molecular Function: DNA-directed DNA polymerase activity (GO:0003887);; Molecular Function: RNA-directed DNA polymerase acti…	K04125|3.0e-52|boe:106319842|K04125 gibberellin 2beta-dioxygenase [EC:1.14.11.13] | (RefSeq) gibberellin 2-beta-dioxygenase 7	[R]	General function prediction only	Reverse transcriptase (RNA-dependent DNA polymerase)	RNA-directed DNA polymerase homolog OS=Oenothera berteroana OX=3950 PE=4 SV=1	Endonuclease (Fragment) OS=Trifolium pratense OX=57577 GN=L195_g023936 PE=4 SV=1	L	Replication, recombination and repair	RNA-directed DNA polymerase (Reverse transcriptase); Zinc finger, CCHC-type; Peptidase aspartic, active site; Retrotransposon gag protein [Medicago truncatula]
Omi04G012620.1	Molecular Function: nucleic acid binding (GO:0003676);; Molecular Function: aspartic-type endopeptidase activity (GO:0004190);; Molecular Function: zinc ion binding (GO:0008270);; Biological Process: DNA integration (GO:0015074);;	K19525|5.6e-55|dct:110098611|K19525 vacuolar protein sorting-associated protein 13A/C | (RefSeq) uncharacterized protein LOC110098611	[R]	General function prediction only	Reverse transcriptase (RNA-dependent DNA polymerase)	RNA-directed DNA polymerase homolog OS=Oenothera berteroana OX=3950 PE=4 SV=1	Endonuclease OS=Trifolium subterraneum OX=3900 GN=TSUD_411620 PE=4 SV=1	L	Replication, recombination and repair	hypothetical protein PRUPE_ppa015000mg [Prunus persica]
Omi03G042930.1	Molecular Function: nucleic acid binding (GO:0003676);; Molecular Function: aspartic-type endopeptidase activity (GO:0004190);; Molecular Function: zinc ion binding (GO:0008270);; Biological Process: DNA integration (GO:0015074);;	K12396|5.1e-60|oeu:111400700|K12396 AP-3 complex subunit delta | (RefSeq) LOW QUALITY PROTEIN: uncharacterized protein LOC111400700	[R]	General function prediction only	Retroviral aspartyl protease	RNA-directed DNA polymerase homolog OS=Oenothera berteroana OX=3950 PE=4 SV=1	Endonuclease OS=Trifolium subterraneum OX=3900 GN=TSUD_411620 PE=4 SV=1	H	Coenzyme transport and metabolism	PREDICTED: uncharacterized protein LOC101508115 [Cicer arietinum]
Omi08G001510.1	Molecular Function: nucleic acid binding (GO:0003676);; Molecular Function: RNA-DNA hybrid ribonuclease activity (GO:0004523);; Molecular Function: zinc ion binding (GO:0008270);; Biological Process: DNA integration (GO:0015074);; Molecular Function: nucleotidyltransferase activity (GO:0016779);;	K19525|1.4e-71|dct:110098611|K19525 vacuolar protein sorting-associated protein 13A/C | (RefSeq) uncharacterized protein LOC110098611	[R]	General function prediction only	RNase H-like domain found in reverse transcriptase	Uncharacterized mitochondrial protein AtMg00860 OS=Arabidopsis thaliana OX=3702 GN=AtMg00860 PE=4 SV=1	Endonuclease OS=Medicago truncatula OX=3880 GN=MtrunA17_Chr4g0044301 PE=4 SV=1	H	Coenzyme transport and metabolism	hypothetical protein PRUPE_ppa015000mg [Prunus persica]
Omi08G003310.1	Molecular Function: nucleic acid binding (GO:0003676);; Molecular Function: aspartic-type endopeptidase activity (GO:0004190);; Molecular Function: zinc ion binding (GO:0008270);; Biological Process: DNA integration (GO:0015074);;	K19525|3.5e-73|dct:110098611|K19525 vacuolar protein sorting-associated protein 13A/C | (RefSeq) uncharacterized protein LOC110098611	[R]	General function prediction only	RNase H-like domain found in reverse transcriptase	RNA-directed DNA polymerase homolog OS=Oenothera berteroana OX=3950 PE=4 SV=1	Endonuclease OS=Trifolium subterraneum OX=3900 GN=TSUD_411620 PE=4 SV=1	H	Coenzyme transport and metabolism	hypothetical protein PRUPE_ppa015000mg [Prunus persica]
Omi01G039590.1	Molecular Function: nucleic acid binding (GO:0003676);; Molecular Function: aspartic-type endopeptidase activity (GO:0004190);; Molecular Function: zinc ion binding (GO:0008270);; Biological Process: DNA integration (GO:0015074);;	K19525|1.4e-74|dct:110098611|K19525 vacuolar protein sorting-associated protein 13A/C | (RefSeq) uncharacterized protein LOC110098611	[R]	General function prediction only	Retroviral aspartyl protease	RNA-directed DNA polymerase homolog OS=Oenothera berteroana OX=3950 PE=4 SV=1	Endonuclease OS=Trifolium subterraneum OX=3900 GN=TSUD_411620 PE=4 SV=1	H	Coenzyme transport and metabolism	hypothetical protein PRUPE_ppa015000mg [Prunus persica]
Omi07G034130.1	Molecular Function: nucleic acid binding (GO:0003676);; Molecular Function: aspartic-type endopeptidase activity (GO:0004190);; Molecular Function: zinc ion binding (GO:0008270);; Biological Process: DNA integration (GO:0015074);;	K19525|2.3e-70|dct:110098611|K19525 vacuolar protein sorting-associated protein 13A/C | (RefSeq) uncharacterized protein LOC110098611	[R]	General function prediction only	Retroviral aspartyl protease	RNA-directed DNA polymerase homolog OS=Oenothera berteroana OX=3950 PE=4 SV=1	Endonuclease OS=Trifolium subterraneum OX=3900 GN=TSUD_411620 PE=4 SV=1	H	Coenzyme transport and metabolism	hypothetical protein PRUPE_ppa015000mg [Prunus persica]
Omi04G013470.1	Molecular Function: nucleic acid binding (GO:0003676);; Molecular Function: aspartic-type endopeptidase activity (GO:0004190);; Molecular Function: zinc ion binding (GO:0008270);; Biological Process: DNA integration (GO:0015074);;	K12396|8.6e-59|oeu:111400700|K12396 AP-3 complex subunit delta | (RefSeq) LOW QUALITY PROTEIN: uncharacterized protein LOC111400700	[R]	General function prediction only	Retroviral aspartyl protease	Uncharacterized mitochondrial protein AtMg00860 OS=Arabidopsis thaliana OX=3702 GN=AtMg00860 PE=4 SV=1	Endonuclease OS=Trifolium subterraneum OX=3900 GN=TSUD_411620 PE=4 SV=1	H	Coenzyme transport and metabolism	hypothetical protein PRUPE_ppa015000mg [Prunus persica]
Omi07G039660.1	Molecular Function: nucleic acid binding (GO:0003676);; Molecular Function: aspartic-type endopeptidase activity (GO:0004190);; Molecular Function: zinc ion binding (GO:0008270);; Biological Process: DNA integration (GO:0015074);;	K19525|3.2e-47|dct:110098611|K19525 vacuolar protein sorting-associated protein 13A/C | (RefSeq) uncharacterized protein LOC110098611	[R]	General function prediction only	RNase H-like domain found in reverse transcriptase	RNA-directed DNA polymerase homolog OS=Oenothera berteroana OX=3950 PE=4 SV=1	Endonuclease OS=Trifolium subterraneum OX=3900 GN=TSUD_411620 PE=4 SV=1	H	Coenzyme transport and metabolism	retrotransposon protein, putative, Ty3-gypsy subclass [Oryza sativa Japonica Group]
Omi03G048380.1	Molecular Function: nucleic acid binding (GO:0003676);; Molecular Function: aspartic-type endopeptidase activity (GO:0004190);; Molecular Function: zinc ion binding (GO:0008270);; Biological Process: DNA integration (GO:0015074);;	K04125|1.8e-54|boe:106319842|K04125 gibberellin 2beta-dioxygenase [EC:1.14.11.13] | (RefSeq) gibberellin 2-beta-dioxygenase 7	[R]	General function prediction only	Retroviral aspartyl protease	RNA-directed DNA polymerase homolog OS=Oenothera berteroana OX=3950 PE=4 SV=1	Endonuclease OS=Trifolium subterraneum OX=3900 GN=TSUD_411620 PE=4 SV=1	H	Coenzyme transport and metabolism	PREDICTED: uncharacterized protein LOC101508115 [Cicer arietinum]
Omi06G026190.1	Molecular Function: nucleic acid binding (GO:0003676);; Molecular Function: aspartic-type endopeptidase activity (GO:0004190);; Molecular Function: zinc ion binding (GO:0008270);; Biological Process: DNA integration (GO:0015074);;	K19525|2.7e-76|dct:110098611|K19525 vacuolar protein sorting-associated protein 13A/C | (RefSeq) uncharacterized protein LOC110098611	[R]	General function prediction only	Retroviral aspartyl protease	RNA-directed DNA polymerase homolog OS=Oenothera berteroana OX=3950 PE=4 SV=1	Endonuclease OS=Trifolium subterraneum OX=3900 GN=TSUD_411620 PE=4 SV=1	H	Coenzyme transport and metabolism	hypothetical protein PRUPE_ppa015000mg [Prunus persica]
Omi07G001370.1	Molecular Function: nucleic acid binding (GO:0003676);; Molecular Function: aspartic-type endopeptidase activity (GO:0004190);; Molecular Function: zinc ion binding (GO:0008270);; Biological Process: DNA integration (GO:0015074);;	K19525|5.4e-74|dct:110098611|K19525 vacuolar protein sorting-associated protein 13A/C | (RefSeq) uncharacterized protein LOC110098611	[R]	General function prediction only	Retroviral aspartyl protease	RNA-directed DNA polymerase homolog OS=Oenothera berteroana OX=3950 PE=4 SV=1	Endonuclease OS=Trifolium subterraneum OX=3900 GN=TSUD_411620 PE=4 SV=1	H	Coenzyme transport and metabolism	hypothetical protein PRUPE_ppa015000mg [Prunus persica]
Omi01G031480.1	Molecular Function: nucleic acid binding (GO:0003676);; Molecular Function: aspartic-type endopeptidase activity (GO:0004190);; Molecular Function: zinc ion binding (GO:0008270);; Biological Process: DNA integration (GO:0015074);;	K04125|6.6e-56|boe:106319842|K04125 gibberellin 2beta-dioxygenase [EC:1.14.11.13] | (RefSeq) gibberellin 2-beta-dioxygenase 7	[R]	General function prediction only	Retroviral aspartyl protease	RNA-directed DNA polymerase homolog OS=Oenothera berteroana OX=3950 PE=4 SV=1	Endonuclease OS=Trifolium subterraneum OX=3900 GN=TSUD_411620 PE=4 SV=1	H	Coenzyme transport and metabolism	PREDICTED: uncharacterized protein LOC101508115 [Cicer arietinum]
Omi02G022680.1	Molecular Function: nucleic acid binding (GO:0003676);; Molecular Function: aspartic-type endopeptidase activity (GO:0004190);; Molecular Function: zinc ion binding (GO:0008270);; Biological Process: DNA integration (GO:0015074);;	K19525|1.6e-65|dct:110098611|K19525 vacuolar protein sorting-associated protein 13A/C | (RefSeq) uncharacterized protein LOC110098611	[R]	General function prediction only	Retroviral aspartyl protease	RNA-directed DNA polymerase homolog OS=Oenothera berteroana OX=3950 PE=4 SV=1	Endonuclease OS=Trifolium subterraneum OX=3900 GN=TSUD_411620 PE=4 SV=1	H	Coenzyme transport and metabolism	hypothetical protein PRUPE_ppa015000mg [Prunus persica]
Omi03G046590.1	Molecular Function: nucleic acid binding (GO:0003676);; Molecular Function: zinc ion binding (GO:0008270);; Biological Process: DNA integration (GO:0015074);;	K19525|5.1e-60|dct:110098611|K19525 vacuolar protein sorting-associated protein 13A/C | (RefSeq) uncharacterized protein LOC110098611	[R]	General function prediction only	Retroviral aspartyl protease	RNA-directed DNA polymerase homolog OS=Oenothera berteroana OX=3950 PE=4 SV=1	Endonuclease OS=Cajanus cajan OX=3821 GN=KK1_029250 PE=4 SV=1	H	Coenzyme transport and metabolism	PREDICTED: uncharacterized protein LOC101508115 [Cicer arietinum]
Omi04G010180.1	Molecular Function: nucleic acid binding (GO:0003676);; Molecular Function: RNA-DNA hybrid ribonuclease activity (GO:0004523);; Molecular Function: zinc ion binding (GO:0008270);; Biological Process: DNA integration (GO:0015074);; Molecular Function: nucleotidyltransferase activity (GO:0016779);;	K19525|1.4e-60|dct:110098611|K19525 vacuolar protein sorting-associated protein 13A/C | (RefSeq) uncharacterized protein LOC110098611	[R]	General function prediction only	Retroviral aspartyl protease	RNA-directed DNA polymerase homolog OS=Oenothera berteroana OX=3950 PE=4 SV=1	Endonuclease OS=Medicago truncatula OX=3880 GN=MtrunA17_Chr4g0044301 PE=4 SV=1	L	Replication, recombination and repair	hypothetical protein PRUPE_ppa015000mg [Prunus persica]
Omi01G042160.1	Molecular Function: nucleic acid binding (GO:0003676);; Molecular Function: aspartic-type endopeptidase activity (GO:0004190);; Molecular Function: zinc ion binding (GO:0008270);; Biological Process: DNA integration (GO:0015074);;	K04125|5.2e-59|boe:106319842|K04125 gibberellin 2beta-dioxygenase [EC:1.14.11.13] | (RefSeq) gibberellin 2-beta-dioxygenase 7	[R]	General function prediction only	Retroviral aspartyl protease	RNA-directed DNA polymerase homolog OS=Oenothera berteroana OX=3950 PE=4 SV=1	Endonuclease OS=Trifolium subterraneum OX=3900 GN=TSUD_411620 PE=4 SV=1	H	Coenzyme transport and metabolism	hypothetical protein PRUPE_ppa015000mg [Prunus persica]
Omi08G002430.1	Molecular Function: nucleic acid binding (GO:0003676);; Molecular Function: zinc ion binding (GO:0008270);; Biological Process: DNA integration (GO:0015074);;	K19525|2.4e-57|dct:110098611|K19525 vacuolar protein sorting-associated protein 13A/C | (RefSeq) uncharacterized protein LOC110098611	[R]	General function prediction only	Retroviral aspartyl protease	RNA-directed DNA polymerase homolog OS=Oenothera berteroana OX=3950 PE=4 SV=1	Uncharacterized protein OS=Trifolium subterraneum OX=3900 GN=TSUD_408270 PE=4 SV=1	H	Coenzyme transport and metabolism	hypothetical protein PRUPE_ppa015000mg [Prunus persica]
Omi01G027410.1	Molecular Function: nucleic acid binding (GO:0003676);; Molecular Function: aspartic-type endopeptidase activity (GO:0004190);; Molecular Function: zinc ion binding (GO:0008270);; Biological Process: DNA integration (GO:0015074);;	K19525|4.4e-74|dct:110098611|K19525 vacuolar protein sorting-associated protein 13A/C | (RefSeq) uncharacterized protein LOC110098611	[R]	General function prediction only	Retroviral aspartyl protease	RNA-directed DNA polymerase homolog OS=Oenothera berteroana OX=3950 PE=4 SV=1	Endonuclease OS=Trifolium subterraneum OX=3900 GN=TSUD_411620 PE=4 SV=1	H	Coenzyme transport and metabolism	hypothetical protein PRUPE_ppa015000mg [Prunus persica]
Omi01G033620.1	Molecular Function: nucleic acid binding (GO:0003676);; Molecular Function: zinc ion binding (GO:0008270);; Biological Process: DNA integration (GO:0015074);;	K19525|3.0e-72|dct:110098611|K19525 vacuolar protein sorting-associated protein 13A/C | (RefSeq) uncharacterized protein LOC110098611	[R]	General function prediction only	Retroviral aspartyl protease	RNA-directed DNA polymerase homolog OS=Oenothera berteroana OX=3950 PE=4 SV=1	Uncharacterized protein OS=Trifolium subterraneum OX=3900 GN=TSUD_408270 PE=4 SV=1	H	Coenzyme transport and metabolism	hypothetical protein PRUPE_ppa015000mg [Prunus persica]
Omi07G003260.1	Molecular Function: nucleic acid binding (GO:0003676);; Molecular Function: aspartic-type endopeptidase activity (GO:0004190);; Molecular Function: zinc ion binding (GO:0008270);; Biological Process: DNA integration (GO:0015074);;	K19525|1.7e-73|dct:110098611|K19525 vacuolar protein sorting-associated protein 13A/C | (RefSeq) uncharacterized protein LOC110098611	[R]	General function prediction only	Retroviral aspartyl protease	RNA-directed DNA polymerase homolog OS=Oenothera berteroana OX=3950 PE=4 SV=1	Endonuclease OS=Trifolium subterraneum OX=3900 GN=TSUD_411620 PE=4 SV=1	L	Replication, recombination and repair	PREDICTED: uncharacterized protein LOC104417177 [Eucalyptus grandis]
Omi02G009400.1	Molecular Function: nucleic acid binding (GO:0003676);; Molecular Function: aspartic-type endopeptidase activity (GO:0004190);; Molecular Function: zinc ion binding (GO:0008270);; Biological Process: DNA integration (GO:0015074);;	K19525|4.6e-72|dct:110098611|K19525 vacuolar protein sorting-associated protein 13A/C | (RefSeq) uncharacterized protein LOC110098611	[R]	General function prediction only	Reverse transcriptase (RNA-dependent DNA polymerase)	RNA-directed DNA polymerase homolog OS=Oenothera berteroana OX=3950 PE=4 SV=1	Endonuclease OS=Trifolium subterraneum OX=3900 GN=TSUD_411620 PE=4 SV=1	L	Replication, recombination and repair	PREDICTED: uncharacterized protein LOC104417177 [Eucalyptus grandis]
Omi04G012030.1	Molecular Function: nucleic acid binding (GO:0003676);; Molecular Function: aspartic-type endopeptidase activity (GO:0004190);; Molecular Function: zinc ion binding (GO:0008270);; Biological Process: DNA integration (GO:0015074);;	K12349|2.2e-59|ccaj:109806181|K12349 neutral ceramidase [EC:3.5.1.23] | (RefSeq) neutral ceramidase-like	[R]	General function prediction only	Retroviral aspartyl protease	RNA-directed DNA polymerase homolog OS=Oenothera berteroana OX=3950 PE=4 SV=1	Endonuclease OS=Trifolium subterraneum OX=3900 GN=TSUD_411620 PE=4 SV=1	H	Coenzyme transport and metabolism	hypothetical protein PRUPE_ppa015000mg [Prunus persica]
Omi07G039540.1	Molecular Function: nucleic acid binding (GO:0003676);; Molecular Function: aspartic-type endopeptidase activity (GO:0004190);; Molecular Function: zinc ion binding (GO:0008270);; Biological Process: DNA integration (GO:0015074);;	K19525|6.2e-71|dct:110098611|K19525 vacuolar protein sorting-associated protein 13A/C | (RefSeq) uncharacterized protein LOC110098611	[R]	General function prediction only	RNase H-like domain found in reverse transcriptase	RNA-directed DNA polymerase homolog OS=Oenothera berteroana OX=3950 PE=4 SV=1	Endonuclease OS=Trifolium subterraneum OX=3900 GN=TSUD_411620 PE=4 SV=1	H	Coenzyme transport and metabolism	hypothetical protein PRUPE_ppa015000mg [Prunus persica]
Omi07G040980.1	Molecular Function: nucleic acid binding (GO:0003676);; Molecular Function: aspartic-type endopeptidase activity (GO:0004190);; Molecular Function: zinc ion binding (GO:0008270);; Biological Process: DNA integration (GO:0015074);;	K19525|2.0e-57|dct:110098611|K19525 vacuolar protein sorting-associated protein 13A/C | (RefSeq) uncharacterized protein LOC110098611	[R]	General function prediction only	Reverse transcriptase (RNA-dependent DNA polymerase)	RNA-directed DNA polymerase homolog OS=Oenothera berteroana OX=3950 PE=4 SV=1	Endonuclease OS=Trifolium subterraneum OX=3900 GN=TSUD_411620 PE=4 SV=1	H	Coenzyme transport and metabolism	hypothetical protein PRUPE_ppa015000mg [Prunus persica]
Omi03G048330.1	Molecular Function: nucleic acid binding (GO:0003676);; Molecular Function: aspartic-type endopeptidase activity (GO:0004190);; Molecular Function: zinc ion binding (GO:0008270);; Biological Process: DNA integration (GO:0015074);;	K19525|1.2e-60|dct:110098611|K19525 vacuolar protein sorting-associated protein 13A/C | (RefSeq) uncharacterized protein LOC110098611	[R]	General function prediction only	Retroviral aspartyl protease	RNA-directed DNA polymerase homolog OS=Oenothera berteroana OX=3950 PE=4 SV=1	Endonuclease OS=Trifolium subterraneum OX=3900 GN=TSUD_411620 PE=4 SV=1	H	Coenzyme transport and metabolism	hypothetical protein PRUPE_ppa015000mg [Prunus persica]
Omi07G035720.1	Molecular Function: nucleic acid binding (GO:0003676);; Molecular Function: zinc ion binding (GO:0008270);; Biological Process: DNA integration (GO:0015074);;	K12396|6.9e-56|oeu:111400700|K12396 AP-3 complex subunit delta | (RefSeq) LOW QUALITY PROTEIN: uncharacterized protein LOC111400700	[R]	General function prediction only	Retroviral aspartyl protease	RNA-directed DNA polymerase homolog OS=Oenothera berteroana OX=3950 PE=4 SV=1	Uncharacterized protein OS=Trifolium subterraneum OX=3900 GN=TSUD_408270 PE=4 SV=1	H	Coenzyme transport and metabolism	PREDICTED: uncharacterized protein LOC101508115 [Cicer arietinum]
Omi06G023410.1	Molecular Function: nucleic acid binding (GO:0003676);; Molecular Function: aspartic-type endopeptidase activity (GO:0004190);; Molecular Function: zinc ion binding (GO:0008270);; Biological Process: DNA integration (GO:0015074);;	K19525|9.1e-74|dct:110098611|K19525 vacuolar protein sorting-associated protein 13A/C | (RefSeq) uncharacterized protein LOC110098611	[R]	General function prediction only	Retroviral aspartyl protease	RNA-directed DNA polymerase homolog OS=Oenothera berteroana OX=3950 PE=4 SV=1	Endonuclease OS=Trifolium pratense OX=57577 GN=L195_g004126 PE=4 SV=1	H	Coenzyme transport and metabolism	hypothetical protein PRUPE_ppa015000mg [Prunus persica]
Omi05G003950.1	Molecular Function: nucleic acid binding (GO:0003676);; Molecular Function: aspartic-type endopeptidase activity (GO:0004190);; Molecular Function: zinc ion binding (GO:0008270);; Biological Process: DNA integration (GO:0015074);;	K19525|2.4e-74|dct:110098611|K19525 vacuolar protein sorting-associated protein 13A/C | (RefSeq) uncharacterized protein LOC110098611	[R]	General function prediction only	Retroviral aspartyl protease	RNA-directed DNA polymerase homolog OS=Oenothera berteroana OX=3950 PE=4 SV=1	Endonuclease OS=Trifolium pratense OX=57577 GN=L195_g004126 PE=4 SV=1	L	Replication, recombination and repair	DNA/RNA polymerases superfamily protein [Theobroma cacao]
Omi08G008350.1	Molecular Function: nucleic acid binding (GO:0003676);; Molecular Function: zinc ion binding (GO:0008270);; Biological Process: DNA integration (GO:0015074);;	K19525|2.6e-60|dct:110098611|K19525 vacuolar protein sorting-associated protein 13A/C | (RefSeq) uncharacterized protein LOC110098611	[R]	General function prediction only	Retroviral aspartyl protease	RNA-directed DNA polymerase homolog OS=Oenothera berteroana OX=3950 PE=4 SV=1	Uncharacterized protein OS=Trifolium subterraneum OX=3900 GN=TSUD_408270 PE=4 SV=1	H	Coenzyme transport and metabolism	PREDICTED: uncharacterized protein LOC101508115 [Cicer arietinum]
Omi04G011280.1	Molecular Function: nucleic acid binding (GO:0003676);; Molecular Function: aspartic-type endopeptidase activity (GO:0004190);; Molecular Function: zinc ion binding (GO:0008270);; Biological Process: DNA integration (GO:0015074);;	K19525|2.6e-71|dct:110098611|K19525 vacuolar protein sorting-associated protein 13A/C | (RefSeq) uncharacterized protein LOC110098611	[R]	General function prediction only	Retroviral aspartyl protease	RNA-directed DNA polymerase homolog OS=Oenothera berteroana OX=3950 PE=4 SV=1	Endonuclease OS=Trifolium subterraneum OX=3900 GN=TSUD_411620 PE=4 SV=1	L	Replication, recombination and repair	hypothetical protein PRUPE_ppa015000mg [Prunus persica]
Omi05G007720.1	Molecular Function: nucleic acid binding (GO:0003676);; Molecular Function: aspartic-type endopeptidase activity (GO:0004190);; Molecular Function: zinc ion binding (GO:0008270);; Biological Process: DNA integration (GO:0015074);;	K19525|1.0e-72|dct:110098611|K19525 vacuolar protein sorting-associated protein 13A/C | (RefSeq) uncharacterized protein LOC110098611	[R]	General function prediction only	Retroviral aspartyl protease	RNA-directed DNA polymerase homolog OS=Oenothera berteroana OX=3950 PE=4 SV=1	Endonuclease OS=Trifolium subterraneum OX=3900 GN=TSUD_411620 PE=4 SV=1	L	Replication, recombination and repair	PREDICTED: uncharacterized protein LOC104417177 [Eucalyptus grandis]
Omi03G044430.1	Molecular Function: nucleic acid binding (GO:0003676);; Molecular Function: aspartic-type endopeptidase activity (GO:0004190);; Molecular Function: zinc ion binding (GO:0008270);; Biological Process: DNA integration (GO:0015074);;	K19525|1.4e-72|dct:110098611|K19525 vacuolar protein sorting-associated protein 13A/C | (RefSeq) uncharacterized protein LOC110098611	[R]	General function prediction only	Retroviral aspartyl protease	RNA-directed DNA polymerase homolog OS=Oenothera berteroana OX=3950 PE=4 SV=1	Endonuclease OS=Trifolium subterraneum OX=3900 GN=TSUD_411620 PE=4 SV=1	H	Coenzyme transport and metabolism	hypothetical protein PRUPE_ppa015000mg [Prunus persica]
Omi05G002440.1	Molecular Function: nucleic acid binding (GO:0003676);; Molecular Function: aspartic-type endopeptidase activity (GO:0004190);; Molecular Function: zinc ion binding (GO:0008270);; Biological Process: DNA integration (GO:0015074);;	K19525|2.0e-57|dct:110098611|K19525 vacuolar protein sorting-associated protein 13A/C | (RefSeq) uncharacterized protein LOC110098611	[R]	General function prediction only	Retroviral aspartyl protease	RNA-directed DNA polymerase homolog OS=Oenothera berteroana OX=3950 PE=4 SV=1	Endonuclease OS=Trifolium subterraneum OX=3900 GN=TSUD_411620 PE=4 SV=1	H	Coenzyme transport and metabolism	hypothetical protein PRUPE_ppa015000mg [Prunus persica]
Omi08G004090.1	Molecular Function: nucleic acid binding (GO:0003676);; Molecular Function: aspartic-type endopeptidase activity (GO:0004190);; Molecular Function: zinc ion binding (GO:0008270);; Biological Process: DNA integration (GO:0015074);;	K19525|1.3e-72|dct:110098611|K19525 vacuolar protein sorting-associated protein 13A/C | (RefSeq) uncharacterized protein LOC110098611	[R]	General function prediction only	Retroviral aspartyl protease	RNA-directed DNA polymerase homolog OS=Oenothera berteroana OX=3950 PE=4 SV=1	Endonuclease OS=Trifolium subterraneum OX=3900 GN=TSUD_411620 PE=4 SV=1	H	Coenzyme transport and metabolism	hypothetical protein PRUPE_ppa015000mg [Prunus persica]
Omi04G005310.1	Molecular Function: nucleic acid binding (GO:0003676);; Molecular Function: aspartic-type endopeptidase activity (GO:0004190);; Molecular Function: zinc ion binding (GO:0008270);; Biological Process: DNA integration (GO:0015074);;	K19525|9.6e-76|dct:110098611|K19525 vacuolar protein sorting-associated protein 13A/C | (RefSeq) uncharacterized protein LOC110098611	[R]	General function prediction only	RNase H-like domain found in reverse transcriptase	RNA-directed DNA polymerase homolog OS=Oenothera berteroana OX=3950 PE=4 SV=1	Endonuclease OS=Trifolium subterraneum OX=3900 GN=TSUD_411620 PE=4 SV=1	L	Replication, recombination and repair	PREDICTED: uncharacterized protein LOC104417177 [Eucalyptus grandis]
Omi07G040910.1	Molecular Function: nucleic acid binding (GO:0003676);; Molecular Function: aspartic-type endopeptidase activity (GO:0004190);; Molecular Function: zinc ion binding (GO:0008270);; Biological Process: DNA integration (GO:0015074);;	K04125|4.9e-58|boe:106319842|K04125 gibberellin 2beta-dioxygenase [EC:1.14.11.13] | (RefSeq) gibberellin 2-beta-dioxygenase 7	[R]	General function prediction only	Retroviral aspartyl protease	RNA-directed DNA polymerase homolog OS=Oenothera berteroana OX=3950 PE=4 SV=1	Endonuclease OS=Trifolium subterraneum OX=3900 GN=TSUD_411620 PE=4 SV=1	H	Coenzyme transport and metabolism	hypothetical protein PRUPE_ppa015000mg [Prunus persica]
Omi07G039160.1	Molecular Function: nucleic acid binding (GO:0003676);; Molecular Function: aspartic-type endopeptidase activity (GO:0004190);; Molecular Function: zinc ion binding (GO:0008270);; Biological Process: DNA integration (GO:0015074);;	K19525|3.0e-75|dct:110098611|K19525 vacuolar protein sorting-associated protein 13A/C | (RefSeq) uncharacterized protein LOC110098611	[R]	General function prediction only	Retroviral aspartyl protease	RNA-directed DNA polymerase homolog OS=Oenothera berteroana OX=3950 PE=4 SV=1	Endonuclease OS=Trifolium subterraneum OX=3900 GN=TSUD_411620 PE=4 SV=1	H	Coenzyme transport and metabolism	hypothetical protein PRUPE_ppa015000mg [Prunus persica]
Omi06G020830.1	Molecular Function: nucleic acid binding (GO:0003676);; Molecular Function: aspartic-type endopeptidase activity (GO:0004190);; Molecular Function: zinc ion binding (GO:0008270);; Biological Process: DNA integration (GO:0015074);;	K19525|9.2e-74|dct:110098611|K19525 vacuolar protein sorting-associated protein 13A/C | (RefSeq) uncharacterized protein LOC110098611	[R]	General function prediction only	Retroviral aspartyl protease	RNA-directed DNA polymerase homolog OS=Oenothera berteroana OX=3950 PE=4 SV=1	Endonuclease OS=Trifolium subterraneum OX=3900 GN=TSUD_411620 PE=4 SV=1	H	Coenzyme transport and metabolism	hypothetical protein PRUPE_ppa015000mg [Prunus persica]
Omi08G004670.1	Molecular Function: nucleic acid binding (GO:0003676);; Molecular Function: aspartic-type endopeptidase activity (GO:0004190);; Molecular Function: zinc ion binding (GO:0008270);; Biological Process: DNA integration (GO:0015074);;	K04125|4.2e-58|boe:106319842|K04125 gibberellin 2beta-dioxygenase [EC:1.14.11.13] | (RefSeq) gibberellin 2-beta-dioxygenase 7	[R]	General function prediction only	Retroviral aspartyl protease	RNA-directed DNA polymerase homolog OS=Oenothera berteroana OX=3950 PE=4 SV=1	Endonuclease OS=Trifolium subterraneum OX=3900 GN=TSUD_411620 PE=4 SV=1	H	Coenzyme transport and metabolism	hypothetical protein PRUPE_ppa015000mg [Prunus persica]
Omi05G007240.1	Molecular Function: nucleic acid binding (GO:0003676);; Molecular Function: zinc ion binding (GO:0008270);; Biological Process: DNA integration (GO:0015074);;	K19525|9.6e-69|dct:110098611|K19525 vacuolar protein sorting-associated protein 13A/C | (RefSeq) uncharacterized protein LOC110098611	[R]	General function prediction only	Reverse transcriptase (RNA-dependent DNA polymerase)	RNA-directed DNA polymerase homolog OS=Oenothera berteroana OX=3950 PE=4 SV=1	Uncharacterized protein OS=Trifolium subterraneum OX=3900 GN=TSUD_408270 PE=4 SV=1	H	Coenzyme transport and metabolism	PREDICTED: uncharacterized protein LOC101508115 [Cicer arietinum]
Omi06G037580.1	Molecular Function: nucleic acid binding (GO:0003676);; Molecular Function: aspartic-type endopeptidase activity (GO:0004190);; Molecular Function: zinc ion binding (GO:0008270);; Biological Process: DNA integration (GO:0015074);;	K19525|5.4e-74|dct:110098611|K19525 vacuolar protein sorting-associated protein 13A/C | (RefSeq) uncharacterized protein LOC110098611	[R]	General function prediction only	Retroviral aspartyl protease	RNA-directed DNA polymerase homolog OS=Oenothera berteroana OX=3950 PE=4 SV=1	Endonuclease OS=Trifolium subterraneum OX=3900 GN=TSUD_411620 PE=4 SV=1	H	Coenzyme transport and metabolism	hypothetical protein PRUPE_ppa015000mg [Prunus persica]
Omi01G034570.1	Molecular Function: nucleic acid binding (GO:0003676);; Molecular Function: RNA-DNA hybrid ribonuclease activity (GO:0004523);; Molecular Function: zinc ion binding (GO:0008270);; Biological Process: DNA integration (GO:0015074);; Molecular Function: nucleotidyltransferase activity (GO:0016779);;	K19525|2.0e-73|dct:110098611|K19525 vacuolar protein sorting-associated protein 13A/C | (RefSeq) uncharacterized protein LOC110098611	[R]	General function prediction only	Retroviral aspartyl protease	RNA-directed DNA polymerase homolog OS=Oenothera berteroana OX=3950 PE=4 SV=1	Endonuclease OS=Medicago truncatula OX=3880 GN=MtrunA17_Chr4g0044301 PE=4 SV=1	H	Coenzyme transport and metabolism	hypothetical protein PRUPE_ppa015000mg [Prunus persica]
Omi04G012140.1	Molecular Function: nucleic acid binding (GO:0003676);; Molecular Function: aspartic-type endopeptidase activity (GO:0004190);; Molecular Function: zinc ion binding (GO:0008270);; Biological Process: DNA integration (GO:0015074);;	K19525|2.2e-69|dct:110098611|K19525 vacuolar protein sorting-associated protein 13A/C | (RefSeq) uncharacterized protein LOC110098611	[R]	General function prediction only	Retroviral aspartyl protease	RNA-directed DNA polymerase homolog OS=Oenothera berteroana OX=3950 PE=4 SV=1	Endonuclease OS=Trifolium subterraneum OX=3900 GN=TSUD_411620 PE=4 SV=1	H	Coenzyme transport and metabolism	hypothetical protein PRUPE_ppa015000mg [Prunus persica]
Omi03G046810.1	Molecular Function: nucleic acid binding (GO:0003676);; Molecular Function: zinc ion binding (GO:0008270);; Biological Process: DNA integration (GO:0015074);;	K04125|2.6e-59|boe:106319842|K04125 gibberellin 2beta-dioxygenase [EC:1.14.11.13] | (RefSeq) gibberellin 2-beta-dioxygenase 7	[R]	General function prediction only	Retroviral aspartyl protease	RNA-directed DNA polymerase homolog OS=Oenothera berteroana OX=3950 PE=4 SV=1	Uncharacterized protein OS=Trifolium subterraneum OX=3900 GN=TSUD_408270 PE=4 SV=1	L	Replication, recombination and repair	DNA/RNA polymerases superfamily protein [Theobroma cacao]
Omi04G014500.1	Molecular Function: nucleic acid binding (GO:0003676);; Molecular Function: aspartic-type endopeptidase activity (GO:0004190);; Molecular Function: zinc ion binding (GO:0008270);; Biological Process: DNA integration (GO:0015074);;	K19525|8.5e-75|dct:110098611|K19525 vacuolar protein sorting-associated protein 13A/C | (RefSeq) uncharacterized protein LOC110098611	[R]	General function prediction only	Retroviral aspartyl protease	RNA-directed DNA polymerase homolog OS=Oenothera berteroana OX=3950 PE=4 SV=1	Endonuclease OS=Trifolium subterraneum OX=3900 GN=TSUD_411620 PE=4 SV=1	L	Replication, recombination and repair	hypothetical protein PRUPE_ppa015000mg [Prunus persica]
Omi07G040160.1	Molecular Function: nucleic acid binding (GO:0003676);; Molecular Function: aspartic-type endopeptidase activity (GO:0004190);; Molecular Function: zinc ion binding (GO:0008270);; Biological Process: DNA integration (GO:0015074);;	K19525|1.1e-71|dct:110098611|K19525 vacuolar protein sorting-associated protein 13A/C | (RefSeq) uncharacterized protein LOC110098611	[R]	General function prediction only	Retroviral aspartyl protease	RNA-directed DNA polymerase homolog OS=Oenothera berteroana OX=3950 PE=4 SV=1	Endonuclease OS=Trifolium subterraneum OX=3900 GN=TSUD_411620 PE=4 SV=1	H	Coenzyme transport and metabolism	hypothetical protein PRUPE_ppa015000mg [Prunus persica]
Omi05G004780.1	Molecular Function: nucleic acid binding (GO:0003676);; Molecular Function: aspartic-type endopeptidase activity (GO:0004190);; Molecular Function: zinc ion binding (GO:0008270);; Biological Process: DNA integration (GO:0015074);;	K12349|3.4e-57|ccaj:109806181|K12349 neutral ceramidase [EC:3.5.1.23] | (RefSeq) neutral ceramidase-like	[R]	General function prediction only	Retroviral aspartyl protease	RNA-directed DNA polymerase homolog OS=Oenothera berteroana OX=3950 PE=4 SV=1	Endonuclease OS=Trifolium subterraneum OX=3900 GN=TSUD_411620 PE=4 SV=1	L	Replication, recombination and repair	hypothetical protein PRUPE_ppa015000mg [Prunus persica]
Omi05G003400.1	Molecular Function: nucleic acid binding (GO:0003676);; Molecular Function: zinc ion binding (GO:0008270);; Biological Process: DNA integration (GO:0015074);;	K19525|3.2e-65|dct:110098611|K19525 vacuolar protein sorting-associated protein 13A/C | (RefSeq) uncharacterized protein LOC110098611	[R]	General function prediction only	Retroviral aspartyl protease	RNA-directed DNA polymerase homolog OS=Oenothera berteroana OX=3950 PE=4 SV=1	Uncharacterized protein OS=Trifolium subterraneum OX=3900 GN=TSUD_408270 PE=4 SV=1	H	Coenzyme transport and metabolism	PREDICTED: uncharacterized protein LOC101508115 [Cicer arietinum]
Omi08G006360.1	Molecular Function: nucleic acid binding (GO:0003676);; Molecular Function: aspartic-type endopeptidase activity (GO:0004190);; Molecular Function: zinc ion binding (GO:0008270);; Biological Process: DNA integration (GO:0015074);;	K19525|8.4e-58|dct:110098611|K19525 vacuolar protein sorting-associated protein 13A/C | (RefSeq) uncharacterized protein LOC110098611	[R]	General function prediction only	Retroviral aspartyl protease	RNA-directed DNA polymerase homolog OS=Oenothera berteroana OX=3950 PE=4 SV=1	Endonuclease OS=Trifolium subterraneum OX=3900 GN=TSUD_411620 PE=4 SV=1	L	Replication, recombination and repair	DNA/RNA polymerases superfamily protein [Theobroma cacao]
Omi07G038650.1	Molecular Function: nucleic acid binding (GO:0003676);; Molecular Function: aspartic-type endopeptidase activity (GO:0004190);; Molecular Function: zinc ion binding (GO:0008270);; Biological Process: DNA integration (GO:0015074);;	K04125|3.6e-53|boe:106319842|K04125 gibberellin 2beta-dioxygenase [EC:1.14.11.13] | (RefSeq) gibberellin 2-beta-dioxygenase 7	[R]	General function prediction only	RNase H-like domain found in reverse transcriptase	RNA-directed DNA polymerase homolog OS=Oenothera berteroana OX=3950 PE=4 SV=1	Endonuclease OS=Trifolium subterraneum OX=3900 GN=TSUD_411620 PE=4 SV=1	L	Replication, recombination and repair	hypothetical protein PRUPE_ppa015000mg [Prunus persica]
Omi03G043600.1	Molecular Function: nucleic acid binding (GO:0003676);; Molecular Function: aspartic-type endopeptidase activity (GO:0004190);; Molecular Function: zinc ion binding (GO:0008270);; Biological Process: DNA integration (GO:0015074);;	K19525|1.2e-75|dct:110098611|K19525 vacuolar protein sorting-associated protein 13A/C | (RefSeq) uncharacterized protein LOC110098611	[R]	General function prediction only	RNase H-like domain found in reverse transcriptase	RNA-directed DNA polymerase homolog OS=Oenothera berteroana OX=3950 PE=4 SV=1	Endonuclease OS=Trifolium subterraneum OX=3900 GN=TSUD_411620 PE=4 SV=1	L	Replication, recombination and repair	PREDICTED: uncharacterized protein LOC104417177 [Eucalyptus grandis]
Omi02G001770.1	--	K19525|8.8e-65|dct:110098611|K19525 vacuolar protein sorting-associated protein 13A/C | (RefSeq) uncharacterized protein LOC110098611	[R]	General function prediction only	Retroviral aspartyl protease	RNA-directed DNA polymerase homolog OS=Oenothera berteroana OX=3950 PE=4 SV=1	Endonuclease OS=Trifolium pratense OX=57577 GN=L195_g013247 PE=4 SV=1	H	Coenzyme transport and metabolism	RNA-directed DNA polymerase (Reverse transcriptase); Zinc finger, CCHC-type; Peptidase aspartic, active site; Retrotransposon gag protein [Medicago truncatula]
Omi07G037080.1	Molecular Function: nucleic acid binding (GO:0003676);; Molecular Function: zinc ion binding (GO:0008270);; Biological Process: DNA integration (GO:0015074);;	K19525|1.0e-70|dct:110098611|K19525 vacuolar protein sorting-associated protein 13A/C | (RefSeq) uncharacterized protein LOC110098611	[R]	General function prediction only	Retroviral aspartyl protease	RNA-directed DNA polymerase homolog OS=Oenothera berteroana OX=3950 PE=4 SV=1	Endonuclease OS=Cajanus cajan OX=3821 GN=KK1_029250 PE=4 SV=1	H	Coenzyme transport and metabolism	hypothetical protein PRUPE_ppa015000mg [Prunus persica]
Omi07G030840.1	Molecular Function: nucleic acid binding (GO:0003676);; Molecular Function: aspartic-type endopeptidase activity (GO:0004190);; Molecular Function: zinc ion binding (GO:0008270);; Biological Process: DNA integration (GO:0015074);;	K19525|2.4e-72|dct:110098611|K19525 vacuolar protein sorting-associated protein 13A/C | (RefSeq) uncharacterized protein LOC110098611	[R]	General function prediction only	Retroviral aspartyl protease	RNA-directed DNA polymerase homolog OS=Oenothera berteroana OX=3950 PE=4 SV=1	Endonuclease OS=Trifolium subterraneum OX=3900 GN=TSUD_411620 PE=4 SV=1	H	Coenzyme transport and metabolism	hypothetical protein PRUPE_ppa015000mg [Prunus persica]
Omi03G044670.1	Molecular Function: nucleic acid binding (GO:0003676);; Molecular Function: zinc ion binding (GO:0008270);; Biological Process: DNA integration (GO:0015074);;	K04125|2.8e-56|boe:106319842|K04125 gibberellin 2beta-dioxygenase [EC:1.14.11.13] | (RefSeq) gibberellin 2-beta-dioxygenase 7	[R]	General function prediction only	Retroviral aspartyl protease	RNA-directed DNA polymerase homolog OS=Oenothera berteroana OX=3950 PE=4 SV=1	Uncharacterized protein OS=Trifolium subterraneum OX=3900 GN=TSUD_408270 PE=4 SV=1	H	Coenzyme transport and metabolism	PREDICTED: uncharacterized protein LOC101508115 [Cicer arietinum]
Omi06G005680.1	Molecular Function: nucleic acid binding (GO:0003676);; Molecular Function: aspartic-type endopeptidase activity (GO:0004190);; Molecular Function: zinc ion binding (GO:0008270);; Biological Process: DNA integration (GO:0015074);;	K19525|1.7e-73|dct:110098611|K19525 vacuolar protein sorting-associated protein 13A/C | (RefSeq) uncharacterized protein LOC110098611	[R]	General function prediction only	Retroviral aspartyl protease	RNA-directed DNA polymerase homolog OS=Oenothera berteroana OX=3950 PE=4 SV=1	Endonuclease OS=Trifolium subterraneum OX=3900 GN=TSUD_411620 PE=4 SV=1	H	Coenzyme transport and metabolism	hypothetical protein PRUPE_ppa015000mg [Prunus persica]
Omi08G030450.1	Molecular Function: nucleic acid binding (GO:0003676);; Molecular Function: aspartic-type endopeptidase activity (GO:0004190);; Molecular Function: zinc ion binding (GO:0008270);; Biological Process: DNA integration (GO:0015074);;	K19525|8.3e-75|dct:110098611|K19525 vacuolar protein sorting-associated protein 13A/C | (RefSeq) uncharacterized protein LOC110098611	[R]	General function prediction only	Retroviral aspartyl protease	RNA-directed DNA polymerase homolog OS=Oenothera berteroana OX=3950 PE=4 SV=1	Endonuclease OS=Trifolium subterraneum OX=3900 GN=TSUD_411620 PE=4 SV=1	H	Coenzyme transport and metabolism	hypothetical protein PRUPE_ppa015000mg [Prunus persica]
Omi06G024980.1	Molecular Function: nucleic acid binding (GO:0003676);; Molecular Function: aspartic-type endopeptidase activity (GO:0004190);; Molecular Function: zinc ion binding (GO:0008270);; Biological Process: DNA integration (GO:0015074);;	K19525|2.0e-63|dct:110098611|K19525 vacuolar protein sorting-associated protein 13A/C | (RefSeq) uncharacterized protein LOC110098611	[R]	General function prediction only	Retroviral aspartyl protease	RNA-directed DNA polymerase homolog OS=Oenothera berteroana OX=3950 PE=4 SV=1	Endonuclease OS=Trifolium subterraneum OX=3900 GN=TSUD_411620 PE=4 SV=1	H	Coenzyme transport and metabolism	hypothetical protein PRUPE_ppa015000mg [Prunus persica]
Omi07G038670.1	Molecular Function: nucleic acid binding (GO:0003676);; Molecular Function: RNA-DNA hybrid ribonuclease activity (GO:0004523);; Molecular Function: zinc ion binding (GO:0008270);; Biological Process: DNA integration (GO:0015074);; Molecular Function: nucleotidyltransferase activity (GO:0016779);;	K12349|1.3e-59|ccaj:109806181|K12349 neutral ceramidase [EC:3.5.1.23] | (RefSeq) neutral ceramidase-like	[R]	General function prediction only	RNase H-like domain found in reverse transcriptase	RNA-directed DNA polymerase homolog OS=Oenothera berteroana OX=3950 PE=4 SV=1	Endonuclease OS=Medicago truncatula OX=3880 GN=MtrunA17_Chr4g0044301 PE=4 SV=1	H	Coenzyme transport and metabolism	hypothetical protein PRUPE_ppa015000mg [Prunus persica]
Omi03G046410.1	Molecular Function: nucleic acid binding (GO:0003676);; Molecular Function: zinc ion binding (GO:0008270);; Biological Process: DNA integration (GO:0015074);;	K12396|3.5e-59|oeu:111400700|K12396 AP-3 complex subunit delta | (RefSeq) LOW QUALITY PROTEIN: uncharacterized protein LOC111400700	[R]	General function prediction only	Retroviral aspartyl protease	RNA-directed DNA polymerase homolog OS=Oenothera berteroana OX=3950 PE=4 SV=1	Uncharacterized protein OS=Trifolium subterraneum OX=3900 GN=TSUD_408270 PE=4 SV=1	H	Coenzyme transport and metabolism	hypothetical protein PRUPE_ppa015000mg [Prunus persica]
Omi04G012520.1	Molecular Function: nucleic acid binding (GO:0003676);; Molecular Function: aspartic-type endopeptidase activity (GO:0004190);; Molecular Function: zinc ion binding (GO:0008270);; Biological Process: DNA integration (GO:0015074);;	K19525|1.5e-62|dct:110098611|K19525 vacuolar protein sorting-associated protein 13A/C | (RefSeq) uncharacterized protein LOC110098611	[R]	General function prediction only	Retroviral aspartyl protease	RNA-directed DNA polymerase homolog OS=Oenothera berteroana OX=3950 PE=4 SV=1	Endonuclease OS=Trifolium subterraneum OX=3900 GN=TSUD_411620 PE=4 SV=1	H	Coenzyme transport and metabolism	hypothetical protein PRUPE_ppa015000mg [Prunus persica]
Omi02G031580.1	Molecular Function: nucleic acid binding (GO:0003676);; Molecular Function: aspartic-type endopeptidase activity (GO:0004190);; Molecular Function: zinc ion binding (GO:0008270);; Biological Process: DNA integration (GO:0015074);;	K19525|5.6e-74|dct:110098611|K19525 vacuolar protein sorting-associated protein 13A/C | (RefSeq) uncharacterized protein LOC110098611	[R]	General function prediction only	Retroviral aspartyl protease	RNA-directed DNA polymerase homolog OS=Oenothera berteroana OX=3950 PE=4 SV=1	Endonuclease OS=Trifolium subterraneum OX=3900 GN=TSUD_411620 PE=4 SV=1	H	Coenzyme transport and metabolism	hypothetical protein PRUPE_ppa015000mg [Prunus persica]
Omi04G016840.1	Molecular Function: nucleic acid binding (GO:0003676);; Molecular Function: aspartic-type endopeptidase activity (GO:0004190);; Molecular Function: zinc ion binding (GO:0008270);; Biological Process: DNA integration (GO:0015074);;	K19525|6.7e-72|dct:110098611|K19525 vacuolar protein sorting-associated protein 13A/C | (RefSeq) uncharacterized protein LOC110098611	[R]	General function prediction only	Retroviral aspartyl protease	RNA-directed DNA polymerase homolog OS=Oenothera berteroana OX=3950 PE=4 SV=1	Endonuclease OS=Trifolium subterraneum OX=3900 GN=TSUD_411620 PE=4 SV=1	L	Replication, recombination and repair	PREDICTED: uncharacterized protein LOC104417177 [Eucalyptus grandis]
Omi01G034190.1	Molecular Function: nucleic acid binding (GO:0003676);; Molecular Function: aspartic-type endopeptidase activity (GO:0004190);; Molecular Function: zinc ion binding (GO:0008270);; Biological Process: DNA integration (GO:0015074);;	K19525|7.1e-73|dct:110098611|K19525 vacuolar protein sorting-associated protein 13A/C | (RefSeq) uncharacterized protein LOC110098611	[R]	General function prediction only	Retroviral aspartyl protease	RNA-directed DNA polymerase homolog OS=Oenothera berteroana OX=3950 PE=4 SV=1	Endonuclease OS=Trifolium subterraneum OX=3900 GN=TSUD_411620 PE=4 SV=1	H	Coenzyme transport and metabolism	PREDICTED: uncharacterized protein LOC104417177 [Eucalyptus grandis]
Omi01G032860.1	Molecular Function: nucleic acid binding (GO:0003676);; Molecular Function: aspartic-type endopeptidase activity (GO:0004190);; Molecular Function: zinc ion binding (GO:0008270);; Biological Process: DNA integration (GO:0015074);;	K12349|1.4e-57|ccaj:109806181|K12349 neutral ceramidase [EC:3.5.1.23] | (RefSeq) neutral ceramidase-like	[R]	General function prediction only	RNase H-like domain found in reverse transcriptase	RNA-directed DNA polymerase homolog OS=Oenothera berteroana OX=3950 PE=4 SV=1	Endonuclease OS=Trifolium subterraneum OX=3900 GN=TSUD_411620 PE=4 SV=1	L	Replication, recombination and repair	hypothetical protein PRUPE_ppa015000mg [Prunus persica]
Omi03G045590.1	Molecular Function: nucleic acid binding (GO:0003676);; Molecular Function: aspartic-type endopeptidase activity (GO:0004190);; Molecular Function: zinc ion binding (GO:0008270);; Biological Process: DNA integration (GO:0015074);;	K19525|1.2e-73|dct:110098611|K19525 vacuolar protein sorting-associated protein 13A/C | (RefSeq) uncharacterized protein LOC110098611	[R]	General function prediction only	Retroviral aspartyl protease	RNA-directed DNA polymerase homolog OS=Oenothera berteroana OX=3950 PE=4 SV=1	Endonuclease OS=Trifolium subterraneum OX=3900 GN=TSUD_411620 PE=4 SV=1	L	Replication, recombination and repair	PREDICTED: uncharacterized protein LOC104417177 [Eucalyptus grandis]
Omi01G008580.1	Molecular Function: nucleic acid binding (GO:0003676);; Molecular Function: aspartic-type endopeptidase activity (GO:0004190);; Molecular Function: zinc ion binding (GO:0008270);; Biological Process: DNA integration (GO:0015074);;	K19525|1.6e-59|dct:110098611|K19525 vacuolar protein sorting-associated protein 13A/C | (RefSeq) uncharacterized protein LOC110098611	[R]	General function prediction only	Retroviral aspartyl protease	RNA-directed DNA polymerase homolog OS=Oenothera berteroana OX=3950 PE=4 SV=1	Endonuclease OS=Trifolium subterraneum OX=3900 GN=TSUD_411620 PE=4 SV=1	H	Coenzyme transport and metabolism	hypothetical protein PRUPE_ppa015000mg [Prunus persica]
Omi04G010580.1	Molecular Function: nucleic acid binding (GO:0003676);; Molecular Function: aspartic-type endopeptidase activity (GO:0004190);; Molecular Function: zinc ion binding (GO:0008270);; Biological Process: DNA integration (GO:0015074);;	K19525|4.9e-69|dct:110098611|K19525 vacuolar protein sorting-associated protein 13A/C | (RefSeq) uncharacterized protein LOC110098611	[R]	General function prediction only	Retroviral aspartyl protease	RNA-directed DNA polymerase homolog OS=Oenothera berteroana OX=3950 PE=4 SV=1	Endonuclease OS=Trifolium subterraneum OX=3900 GN=TSUD_411620 PE=4 SV=1	H	Coenzyme transport and metabolism	hypothetical protein PRUPE_ppa015000mg [Prunus persica]
Omi08G001490.1	Molecular Function: nucleic acid binding (GO:0003676);; Molecular Function: aspartic-type endopeptidase activity (GO:0004190);; Molecular Function: zinc ion binding (GO:0008270);; Biological Process: DNA integration (GO:0015074);;	K19525|1.6e-73|dct:110098611|K19525 vacuolar protein sorting-associated protein 13A/C | (RefSeq) uncharacterized protein LOC110098611	[R]	General function prediction only	Retroviral aspartyl protease	RNA-directed DNA polymerase homolog OS=Oenothera berteroana OX=3950 PE=4 SV=1	Endonuclease OS=Trifolium subterraneum OX=3900 GN=TSUD_411620 PE=4 SV=1	H	Coenzyme transport and metabolism	hypothetical protein PRUPE_ppa015000mg [Prunus persica]
Omi07G042620.1	Molecular Function: nucleic acid binding (GO:0003676);; Molecular Function: aspartic-type endopeptidase activity (GO:0004190);; Molecular Function: zinc ion binding (GO:0008270);; Biological Process: DNA integration (GO:0015074);;	K19525|1.6e-73|dct:110098611|K19525 vacuolar protein sorting-associated protein 13A/C | (RefSeq) uncharacterized protein LOC110098611	[R]	General function prediction only	Retroviral aspartyl protease	RNA-directed DNA polymerase homolog OS=Oenothera berteroana OX=3950 PE=4 SV=1	Endonuclease OS=Trifolium subterraneum OX=3900 GN=TSUD_411620 PE=4 SV=1	H	Coenzyme transport and metabolism	hypothetical protein PRUPE_ppa015000mg [Prunus persica]
Omi01G036670.1	Molecular Function: nucleic acid binding (GO:0003676);; Molecular Function: zinc ion binding (GO:0008270);; Biological Process: DNA integration (GO:0015074);;	K19525|6.6e-73|dct:110098611|K19525 vacuolar protein sorting-associated protein 13A/C | (RefSeq) uncharacterized protein LOC110098611	[R]	General function prediction only	Retroviral aspartyl protease	RNA-directed DNA polymerase homolog OS=Oenothera berteroana OX=3950 PE=4 SV=1	Endonuclease OS=Cajanus cajan OX=3821 GN=KK1_029250 PE=4 SV=1	H	Coenzyme transport and metabolism	hypothetical protein PRUPE_ppa015000mg [Prunus persica]
Omi07G037210.1	Molecular Function: nucleic acid binding (GO:0003676);; Molecular Function: aspartic-type endopeptidase activity (GO:0004190);; Molecular Function: zinc ion binding (GO:0008270);; Biological Process: DNA integration (GO:0015074);;	K19525|1.2e-75|dct:110098611|K19525 vacuolar protein sorting-associated protein 13A/C | (RefSeq) uncharacterized protein LOC110098611	[R]	General function prediction only	RNase H-like domain found in reverse transcriptase	RNA-directed DNA polymerase homolog OS=Oenothera berteroana OX=3950 PE=4 SV=1	Endonuclease OS=Trifolium subterraneum OX=3900 GN=TSUD_411620 PE=4 SV=1	H	Coenzyme transport and metabolism	DNA/RNA polymerases superfamily protein [Theobroma cacao]
Omi07G037340.1	Molecular Function: nucleic acid binding (GO:0003676);; Molecular Function: aspartic-type endopeptidase activity (GO:0004190);; Molecular Function: zinc ion binding (GO:0008270);; Biological Process: DNA integration (GO:0015074);;	K19525|2.0e-57|dct:110098611|K19525 vacuolar protein sorting-associated protein 13A/C | (RefSeq) uncharacterized protein LOC110098611	[R]	General function prediction only	Retroviral aspartyl protease	RNA-directed DNA polymerase homolog OS=Oenothera berteroana OX=3950 PE=4 SV=1	Endonuclease OS=Trifolium subterraneum OX=3900 GN=TSUD_411620 PE=4 SV=1	H	Coenzyme transport and metabolism	hypothetical protein PRUPE_ppa015000mg [Prunus persica]
Omi06G037570.1	Molecular Function: nucleic acid binding (GO:0003676);; Molecular Function: aspartic-type endopeptidase activity (GO:0004190);; Molecular Function: zinc ion binding (GO:0008270);; Biological Process: DNA integration (GO:0015074);;	K19525|5.4e-74|dct:110098611|K19525 vacuolar protein sorting-associated protein 13A/C | (RefSeq) uncharacterized protein LOC110098611	[R]	General function prediction only	Retroviral aspartyl protease	RNA-directed DNA polymerase homolog OS=Oenothera berteroana OX=3950 PE=4 SV=1	Endonuclease OS=Trifolium subterraneum OX=3900 GN=TSUD_411620 PE=4 SV=1	H	Coenzyme transport and metabolism	hypothetical protein PRUPE_ppa015000mg [Prunus persica]
Omi07G040680.1	Molecular Function: nucleic acid binding (GO:0003676);; Molecular Function: aspartic-type endopeptidase activity (GO:0004190);; Molecular Function: zinc ion binding (GO:0008270);; Biological Process: DNA integration (GO:0015074);;	K04125|5.1e-58|boe:106319842|K04125 gibberellin 2beta-dioxygenase [EC:1.14.11.13] | (RefSeq) gibberellin 2-beta-dioxygenase 7	[R]	General function prediction only	Retroviral aspartyl protease	Uncharacterized mitochondrial protein AtMg00860 OS=Arabidopsis thaliana OX=3702 GN=AtMg00860 PE=4 SV=1	Endonuclease OS=Trifolium subterraneum OX=3900 GN=TSUD_411620 PE=4 SV=1	L	Replication, recombination and repair	hypothetical protein PRUPE_ppa015000mg [Prunus persica]
Omi03G044100.1	Molecular Function: nucleic acid binding (GO:0003676);; Molecular Function: aspartic-type endopeptidase activity (GO:0004190);; Molecular Function: zinc ion binding (GO:0008270);; Biological Process: DNA integration (GO:0015074);;	K19525|6.9e-74|dct:110098611|K19525 vacuolar protein sorting-associated protein 13A/C | (RefSeq) uncharacterized protein LOC110098611	[R]	General function prediction only	Retroviral aspartyl protease	RNA-directed DNA polymerase homolog OS=Oenothera berteroana OX=3950 PE=4 SV=1	Endonuclease OS=Trifolium subterraneum OX=3900 GN=TSUD_411620 PE=4 SV=1	H	Coenzyme transport and metabolism	hypothetical protein PRUPE_ppa015000mg [Prunus persica]
Omi07G033910.1	Molecular Function: nucleic acid binding (GO:0003676);; Molecular Function: zinc ion binding (GO:0008270);; Biological Process: DNA integration (GO:0015074);;	K12396|3.6e-62|oeu:111400700|K12396 AP-3 complex subunit delta | (RefSeq) LOW QUALITY PROTEIN: uncharacterized protein LOC111400700	[R]	General function prediction only	Retroviral aspartyl protease	RNA-directed DNA polymerase homolog OS=Oenothera berteroana OX=3950 PE=4 SV=1	Uncharacterized protein OS=Trifolium subterraneum OX=3900 GN=TSUD_408270 PE=4 SV=1	H	Coenzyme transport and metabolism	hypothetical protein PRUPE_ppa015000mg [Prunus persica]
Omi02G006100.1	Molecular Function: nucleic acid binding (GO:0003676);; Molecular Function: aspartic-type endopeptidase activity (GO:0004190);; Molecular Function: zinc ion binding (GO:0008270);; Biological Process: DNA integration (GO:0015074);;	K12349|1.1e-58|ccaj:109806181|K12349 neutral ceramidase [EC:3.5.1.23] | (RefSeq) neutral ceramidase-like	[R]	General function prediction only	Retroviral aspartyl protease	RNA-directed DNA polymerase homolog OS=Oenothera berteroana OX=3950 PE=4 SV=1	Endonuclease OS=Trifolium subterraneum OX=3900 GN=TSUD_411620 PE=4 SV=1	H	Coenzyme transport and metabolism	hypothetical protein PRUPE_ppa015000mg [Prunus persica]
Omi04G047640.1	Molecular Function: nucleic acid binding (GO:0003676);; Molecular Function: aspartic-type endopeptidase activity (GO:0004190);; Molecular Function: zinc ion binding (GO:0008270);; Biological Process: DNA integration (GO:0015074);;	K19525|9.2e-74|dct:110098611|K19525 vacuolar protein sorting-associated protein 13A/C | (RefSeq) uncharacterized protein LOC110098611	[R]	General function prediction only	Retroviral aspartyl protease	RNA-directed DNA polymerase homolog OS=Oenothera berteroana OX=3950 PE=4 SV=1	Endonuclease OS=Trifolium subterraneum OX=3900 GN=TSUD_411620 PE=4 SV=1	H	Coenzyme transport and metabolism	hypothetical protein PRUPE_ppa015000mg [Prunus persica]
Omi06G020890.1	Molecular Function: nucleic acid binding (GO:0003676);; Molecular Function: aspartic-type endopeptidase activity (GO:0004190);; Molecular Function: zinc ion binding (GO:0008270);; Biological Process: DNA integration (GO:0015074);;	K19525|6.8e-72|dct:110098611|K19525 vacuolar protein sorting-associated protein 13A/C | (RefSeq) uncharacterized protein LOC110098611	[R]	General function prediction only	Reverse transcriptase (RNA-dependent DNA polymerase)	RNA-directed DNA polymerase homolog OS=Oenothera berteroana OX=3950 PE=4 SV=1	Endonuclease OS=Trifolium subterraneum OX=3900 GN=TSUD_411620 PE=4 SV=1	H	Coenzyme transport and metabolism	hypothetical protein PRUPE_ppa015000mg [Prunus persica]
Omi08G008600.1	Molecular Function: nucleic acid binding (GO:0003676);; Molecular Function: aspartic-type endopeptidase activity (GO:0004190);; Molecular Function: zinc ion binding (GO:0008270);; Biological Process: DNA integration (GO:0015074);;	K19525|7.4e-71|dct:110098611|K19525 vacuolar protein sorting-associated protein 13A/C | (RefSeq) uncharacterized protein LOC110098611	[R]	General function prediction only	Retroviral aspartyl protease	RNA-directed DNA polymerase homolog OS=Oenothera berteroana OX=3950 PE=4 SV=1	Endonuclease OS=Trifolium subterraneum OX=3900 GN=TSUD_411620 PE=4 SV=1	L	Replication, recombination and repair	hypothetical protein PRUPE_ppa015000mg [Prunus persica]
Omi03G041220.1	Molecular Function: nucleic acid binding (GO:0003676);; Molecular Function: aspartic-type endopeptidase activity (GO:0004190);; Molecular Function: zinc ion binding (GO:0008270);; Biological Process: DNA integration (GO:0015074);;	K19525|2.3e-72|dct:110098611|K19525 vacuolar protein sorting-associated protein 13A/C | (RefSeq) uncharacterized protein LOC110098611	[R]	General function prediction only	Retroviral aspartyl protease	RNA-directed DNA polymerase homolog OS=Oenothera berteroana OX=3950 PE=4 SV=1	Endonuclease OS=Trifolium subterraneum OX=3900 GN=TSUD_411620 PE=4 SV=1	L	Replication, recombination and repair	hypothetical protein PRUPE_ppa015000mg [Prunus persica]
Omi08G004800.1	Molecular Function: nucleic acid binding (GO:0003676);; Molecular Function: aspartic-type endopeptidase activity (GO:0004190);; Molecular Function: zinc ion binding (GO:0008270);; Biological Process: DNA integration (GO:0015074);;	K04125|5.6e-58|boe:106319842|K04125 gibberellin 2beta-dioxygenase [EC:1.14.11.13] | (RefSeq) gibberellin 2-beta-dioxygenase 7	[R]	General function prediction only	Retroviral aspartyl protease	RNA-directed DNA polymerase homolog OS=Oenothera berteroana OX=3950 PE=4 SV=1	Endonuclease OS=Trifolium subterraneum OX=3900 GN=TSUD_411620 PE=4 SV=1	L	Replication, recombination and repair	hypothetical protein PRUPE_ppa015000mg [Prunus persica]
Omi07G035600.1	Molecular Function: nucleic acid binding (GO:0003676);; Molecular Function: aspartic-type endopeptidase activity (GO:0004190);; Molecular Function: zinc ion binding (GO:0008270);; Biological Process: DNA integration (GO:0015074);;	K19525|1.0e-72|dct:110098611|K19525 vacuolar protein sorting-associated protein 13A/C | (RefSeq) uncharacterized protein LOC110098611	[R]	General function prediction only	Retroviral aspartyl protease	RNA-directed DNA polymerase homolog OS=Oenothera berteroana OX=3950 PE=4 SV=1	Endonuclease OS=Trifolium subterraneum OX=3900 GN=TSUD_411620 PE=4 SV=1	L	Replication, recombination and repair	PREDICTED: uncharacterized protein LOC104417177 [Eucalyptus grandis]
Omi07G038210.1	Molecular Function: nucleic acid binding (GO:0003676);; Molecular Function: aspartic-type endopeptidase activity (GO:0004190);; Molecular Function: zinc ion binding (GO:0008270);; Biological Process: DNA integration (GO:0015074);;	K04125|5.0e-59|boe:106319842|K04125 gibberellin 2beta-dioxygenase [EC:1.14.11.13] | (RefSeq) gibberellin 2-beta-dioxygenase 7	[R]	General function prediction only	Retroviral aspartyl protease	RNA-directed DNA polymerase homolog OS=Oenothera berteroana OX=3950 PE=4 SV=1	Endonuclease OS=Trifolium subterraneum OX=3900 GN=TSUD_411620 PE=4 SV=1	H	Coenzyme transport and metabolism	hypothetical protein PRUPE_ppa015000mg [Prunus persica]
Omi08G006680.1	Molecular Function: nucleic acid binding (GO:0003676);; Molecular Function: aspartic-type endopeptidase activity (GO:0004190);; Molecular Function: zinc ion binding (GO:0008270);; Biological Process: DNA integration (GO:0015074);;	K19525|7.0e-74|dct:110098611|K19525 vacuolar protein sorting-associated protein 13A/C | (RefSeq) uncharacterized protein LOC110098611	[R]	General function prediction only	Retroviral aspartyl protease	RNA-directed DNA polymerase homolog OS=Oenothera berteroana OX=3950 PE=4 SV=1	Endonuclease OS=Trifolium subterraneum OX=3900 GN=TSUD_411620 PE=4 SV=1	H	Coenzyme transport and metabolism	hypothetical protein PRUPE_ppa015000mg [Prunus persica]
Omi01G037540.1	Molecular Function: nucleic acid binding (GO:0003676);; Molecular Function: RNA-DNA hybrid ribonuclease activity (GO:0004523);; Molecular Function: zinc ion binding (GO:0008270);; Biological Process: DNA integration (GO:0015074);; Molecular Function: nucleotidyltransferase activity (GO:0016779);;	K19525|7.9e-75|dct:110098611|K19525 vacuolar protein sorting-associated protein 13A/C | (RefSeq) uncharacterized protein LOC110098611	[R]	General function prediction only	Retroviral aspartyl protease	RNA-directed DNA polymerase homolog OS=Oenothera berteroana OX=3950 PE=4 SV=1	Endonuclease OS=Medicago truncatula OX=3880 GN=MtrunA17_Chr4g0044301 PE=4 SV=1	H	Coenzyme transport and metabolism	hypothetical protein PRUPE_ppa015000mg [Prunus persica]
Omi08G007720.1	Molecular Function: nucleic acid binding (GO:0003676);; Molecular Function: zinc ion binding (GO:0008270);; Biological Process: DNA integration (GO:0015074);;	K04125|1.5e-56|boe:106319842|K04125 gibberellin 2beta-dioxygenase [EC:1.14.11.13] | (RefSeq) gibberellin 2-beta-dioxygenase 7	[R]	General function prediction only	Retroviral aspartyl protease	RNA-directed DNA polymerase homolog OS=Oenothera berteroana OX=3950 PE=4 SV=1	Endonuclease OS=Cajanus cajan OX=3821 GN=KK1_031994 PE=4 SV=1	H	Coenzyme transport and metabolism	hypothetical protein PRUPE_ppa015000mg [Prunus persica]
Omi07G042410.1	Molecular Function: nucleic acid binding (GO:0003676);; Molecular Function: aspartic-type endopeptidase activity (GO:0004190);; Molecular Function: zinc ion binding (GO:0008270);; Biological Process: DNA integration (GO:0015074);;	K19525|4.3e-71|dct:110098611|K19525 vacuolar protein sorting-associated protein 13A/C | (RefSeq) uncharacterized protein LOC110098611	[R]	General function prediction only	Retroviral aspartyl protease	RNA-directed DNA polymerase homolog OS=Oenothera berteroana OX=3950 PE=4 SV=1	Endonuclease OS=Trifolium subterraneum OX=3900 GN=TSUD_411620 PE=4 SV=1	H	Coenzyme transport and metabolism	hypothetical protein PRUPE_ppa015000mg [Prunus persica]
Omi06G022480.1	Molecular Function: nucleic acid binding (GO:0003676);; Molecular Function: aspartic-type endopeptidase activity (GO:0004190);; Molecular Function: zinc ion binding (GO:0008270);; Biological Process: DNA integration (GO:0015074);;	K19525|2.2e-73|dct:110098611|K19525 vacuolar protein sorting-associated protein 13A/C | (RefSeq) uncharacterized protein LOC110098611	[R]	General function prediction only	Retroviral aspartyl protease	RNA-directed DNA polymerase homolog OS=Oenothera berteroana OX=3950 PE=4 SV=1	Endonuclease OS=Trifolium subterraneum OX=3900 GN=TSUD_411620 PE=4 SV=1	H	Coenzyme transport and metabolism	hypothetical protein PRUPE_ppa015000mg [Prunus persica]
Omi03G043910.1	Molecular Function: nucleic acid binding (GO:0003676);; Molecular Function: zinc ion binding (GO:0008270);; Biological Process: DNA integration (GO:0015074);;	K04125|1.5e-57|boe:106319842|K04125 gibberellin 2beta-dioxygenase [EC:1.14.11.13] | (RefSeq) gibberellin 2-beta-dioxygenase 7	[R]	General function prediction only	Retroviral aspartyl protease	RNA-directed DNA polymerase homolog OS=Oenothera berteroana OX=3950 PE=4 SV=1	Uncharacterized protein OS=Trifolium subterraneum OX=3900 GN=TSUD_408270 PE=4 SV=1	H	Coenzyme transport and metabolism	PREDICTED: uncharacterized protein LOC101508115 [Cicer arietinum]
Omi08G004080.1	Molecular Function: nucleic acid binding (GO:0003676);; Molecular Function: aspartic-type endopeptidase activity (GO:0004190);; Molecular Function: zinc ion binding (GO:0008270);; Biological Process: DNA integration (GO:0015074);;	K19525|3.0e-72|dct:110098611|K19525 vacuolar protein sorting-associated protein 13A/C | (RefSeq) uncharacterized protein LOC110098611	[R]	General function prediction only	Retroviral aspartyl protease	RNA-directed DNA polymerase homolog OS=Oenothera berteroana OX=3950 PE=4 SV=1	Endonuclease OS=Trifolium subterraneum OX=3900 GN=TSUD_411620 PE=4 SV=1	H	Coenzyme transport and metabolism	hypothetical protein PRUPE_ppa015000mg [Prunus persica]
Omi04G010190.1	Molecular Function: nucleic acid binding (GO:0003676);; Molecular Function: aspartic-type endopeptidase activity (GO:0004190);; Molecular Function: zinc ion binding (GO:0008270);; Biological Process: DNA integration (GO:0015074);;	K04125|1.3e-58|boe:106319842|K04125 gibberellin 2beta-dioxygenase [EC:1.14.11.13] | (RefSeq) gibberellin 2-beta-dioxygenase 7	[R]	General function prediction only	Retroviral aspartyl protease	RNA-directed DNA polymerase homolog OS=Oenothera berteroana OX=3950 PE=4 SV=1	Endonuclease OS=Trifolium subterraneum OX=3900 GN=TSUD_411620 PE=4 SV=1	L	Replication, recombination and repair	hypothetical protein [Beta vulgaris]
Omi07G042780.1	Molecular Function: nucleic acid binding (GO:0003676);; Molecular Function: aspartic-type endopeptidase activity (GO:0004190);; Molecular Function: zinc ion binding (GO:0008270);; Biological Process: DNA integration (GO:0015074);;	K19525|6.0e-74|dct:110098611|K19525 vacuolar protein sorting-associated protein 13A/C | (RefSeq) uncharacterized protein LOC110098611	[R]	General function prediction only	Retroviral aspartyl protease	RNA-directed DNA polymerase homolog OS=Oenothera berteroana OX=3950 PE=4 SV=1	Endonuclease OS=Trifolium pratense OX=57577 GN=L195_g004126 PE=4 SV=1	H	Coenzyme transport and metabolism	PREDICTED: uncharacterized protein LOC101508115 [Cicer arietinum]
Omi05G003940.1	Molecular Function: nucleic acid binding (GO:0003676);; Molecular Function: aspartic-type endopeptidase activity (GO:0004190);; Molecular Function: zinc ion binding (GO:0008270);; Biological Process: DNA integration (GO:0015074);;	K19525|5.6e-71|dct:110098611|K19525 vacuolar protein sorting-associated protein 13A/C | (RefSeq) uncharacterized protein LOC110098611	[R]	General function prediction only	Retroviral aspartyl protease	RNA-directed DNA polymerase homolog OS=Oenothera berteroana OX=3950 PE=4 SV=1	Endonuclease OS=Trifolium subterraneum OX=3900 GN=TSUD_411620 PE=4 SV=1	H	Coenzyme transport and metabolism	hypothetical protein PRUPE_ppa015000mg [Prunus persica]
Omi07G036670.1	Molecular Function: nucleic acid binding (GO:0003676);; Molecular Function: aspartic-type endopeptidase activity (GO:0004190);; Molecular Function: zinc ion binding (GO:0008270);; Biological Process: DNA integration (GO:0015074);;	K19525|6.9e-74|dct:110098611|K19525 vacuolar protein sorting-associated protein 13A/C | (RefSeq) uncharacterized protein LOC110098611	[R]	General function prediction only	RNase H-like domain found in reverse transcriptase	RNA-directed DNA polymerase homolog OS=Oenothera berteroana OX=3950 PE=4 SV=1	Endonuclease OS=Trifolium subterraneum OX=3900 GN=TSUD_411620 PE=4 SV=1	H	Coenzyme transport and metabolism	hypothetical protein PRUPE_ppa015000mg [Prunus persica]
Omi02G005770.1	Molecular Function: nucleic acid binding (GO:0003676);; Molecular Function: aspartic-type endopeptidase activity (GO:0004190);; Molecular Function: zinc ion binding (GO:0008270);; Biological Process: DNA integration (GO:0015074);;	K19525|1.1e-60|dct:110098611|K19525 vacuolar protein sorting-associated protein 13A/C | (RefSeq) uncharacterized protein LOC110098611	[R]	General function prediction only	Retroviral aspartyl protease	RNA-directed DNA polymerase homolog OS=Oenothera berteroana OX=3950 PE=4 SV=1	Endonuclease OS=Trifolium subterraneum OX=3900 GN=TSUD_411620 PE=4 SV=1	L	Replication, recombination and repair	PREDICTED: uncharacterized protein LOC104417177 [Eucalyptus grandis]
Omi05G005450.1	Molecular Function: nucleic acid binding (GO:0003676);; Molecular Function: aspartic-type endopeptidase activity (GO:0004190);; Molecular Function: zinc ion binding (GO:0008270);; Biological Process: DNA integration (GO:0015074);;	K19525|7.0e-74|dct:110098611|K19525 vacuolar protein sorting-associated protein 13A/C | (RefSeq) uncharacterized protein LOC110098611	[R]	General function prediction only	Retroviral aspartyl protease	RNA-directed DNA polymerase homolog OS=Oenothera berteroana OX=3950 PE=4 SV=1	Endonuclease OS=Trifolium subterraneum OX=3900 GN=TSUD_411620 PE=4 SV=1	H	Coenzyme transport and metabolism	hypothetical protein PRUPE_ppa015000mg [Prunus persica]
Omi07G033410.1	Molecular Function: nucleic acid binding (GO:0003676);; Molecular Function: aspartic-type endopeptidase activity (GO:0004190);; Molecular Function: zinc ion binding (GO:0008270);; Biological Process: DNA integration (GO:0015074);;	K12349|6.0e-60|ccaj:109806181|K12349 neutral ceramidase [EC:3.5.1.23] | (RefSeq) neutral ceramidase-like	[R]	General function prediction only	Retroviral aspartyl protease	RNA-directed DNA polymerase homolog OS=Oenothera berteroana OX=3950 PE=4 SV=1	Endonuclease OS=Trifolium subterraneum OX=3900 GN=TSUD_411620 PE=4 SV=1	H	Coenzyme transport and metabolism	hypothetical protein PRUPE_ppa015000mg [Prunus persica]
Omi05G002010.1	Molecular Function: nucleic acid binding (GO:0003676);; Molecular Function: aspartic-type endopeptidase activity (GO:0004190);; Molecular Function: zinc ion binding (GO:0008270);; Biological Process: DNA integration (GO:0015074);;	K12349|9.0e-58|ccaj:109806181|K12349 neutral ceramidase [EC:3.5.1.23] | (RefSeq) neutral ceramidase-like	[R]	General function prediction only	Retroviral aspartyl protease	RNA-directed DNA polymerase homolog OS=Oenothera berteroana OX=3950 PE=4 SV=1	Endonuclease OS=Trifolium subterraneum OX=3900 GN=TSUD_411620 PE=4 SV=1	L	Replication, recombination and repair	hypothetical protein PRUPE_ppa015000mg [Prunus persica]
Omi04G010160.1	Molecular Function: nucleic acid binding (GO:0003676);; Molecular Function: aspartic-type endopeptidase activity (GO:0004190);; Molecular Function: zinc ion binding (GO:0008270);; Biological Process: DNA integration (GO:0015074);;	K04125|1.8e-58|boe:106319842|K04125 gibberellin 2beta-dioxygenase [EC:1.14.11.13] | (RefSeq) gibberellin 2-beta-dioxygenase 7	[R]	General function prediction only	Retroviral aspartyl protease	RNA-directed DNA polymerase homolog OS=Oenothera berteroana OX=3950 PE=4 SV=1	Endonuclease OS=Trifolium subterraneum OX=3900 GN=TSUD_411620 PE=4 SV=1	L	Replication, recombination and repair	hypothetical protein PRUPE_ppa015000mg [Prunus persica]
Omi07G041550.1	Molecular Function: nucleic acid binding (GO:0003676);; Molecular Function: aspartic-type endopeptidase activity (GO:0004190);; Molecular Function: zinc ion binding (GO:0008270);; Biological Process: DNA integration (GO:0015074);;	K19525|3.1e-66|dct:110098611|K19525 vacuolar protein sorting-associated protein 13A/C | (RefSeq) uncharacterized protein LOC110098611	[R]	General function prediction only	Retroviral aspartyl protease	RNA-directed DNA polymerase homolog OS=Oenothera berteroana OX=3950 PE=4 SV=1	Endonuclease OS=Trifolium pratense OX=57577 GN=L195_g004126 PE=4 SV=1	H	Coenzyme transport and metabolism	hypothetical protein PRUPE_ppa015000mg [Prunus persica]
Omi01G035810.1	Molecular Function: nucleic acid binding (GO:0003676);; Molecular Function: aspartic-type endopeptidase activity (GO:0004190);; Molecular Function: zinc ion binding (GO:0008270);; Biological Process: DNA integration (GO:0015074);;	K12349|1.0e-58|ccaj:109806181|K12349 neutral ceramidase [EC:3.5.1.23] | (RefSeq) neutral ceramidase-like	[R]	General function prediction only	Retroviral aspartyl protease	Uncharacterized mitochondrial protein AtMg00860 OS=Arabidopsis thaliana OX=3702 GN=AtMg00860 PE=4 SV=1	Endonuclease OS=Trifolium subterraneum OX=3900 GN=TSUD_411620 PE=4 SV=1	H	Coenzyme transport and metabolism	hypothetical protein PRUPE_ppa015000mg [Prunus persica]
Omi04G010390.1	Cellular Component: retrotransposon nucleocapsid (GO:0000943);; Molecular Function: molecular_function (GO:0003674);; Molecular Function: nucleic acid binding (GO:0003676);; Molecular Function: RNA binding (GO:0003723);; Molecular Function: catalytic activity (GO:0003824);; Molecular Function: DNA-directed DNA polymerase activity (GO:0003887);; Molecular Function: RNA-directed DNA polymerase acti…	K04125|6.3e-46|boe:106319842|K04125 gibberellin 2beta-dioxygenase [EC:1.14.11.13] | (RefSeq) gibberellin 2-beta-dioxygenase 7	[R]	General function prediction only	Retroviral aspartyl protease	RNA-directed DNA polymerase homolog OS=Oenothera berteroana OX=3950 PE=4 SV=1	Endonuclease OS=Cajanus cajan OX=3821 GN=KK1_029250 PE=4 SV=1	L	Replication, recombination and repair	PREDICTED: uncharacterized protein LOC104417177 [Eucalyptus grandis]
Omi05G007380.1	Molecular Function: nucleic acid binding (GO:0003676);; Molecular Function: aspartic-type endopeptidase activity (GO:0004190);; Molecular Function: zinc ion binding (GO:0008270);; Biological Process: DNA integration (GO:0015074);;	K19525|4.5e-73|dct:110098611|K19525 vacuolar protein sorting-associated protein 13A/C | (RefSeq) uncharacterized protein LOC110098611	[R]	General function prediction only	Retroviral aspartyl protease	RNA-directed DNA polymerase homolog OS=Oenothera berteroana OX=3950 PE=4 SV=1	Endonuclease OS=Trifolium subterraneum OX=3900 GN=TSUD_411620 PE=4 SV=1	H	Coenzyme transport and metabolism	hypothetical protein PRUPE_ppa015000mg [Prunus persica]
Omi03G052820.1	Molecular Function: nucleic acid binding (GO:0003676);; Molecular Function: zinc ion binding (GO:0008270);; Biological Process: DNA integration (GO:0015074);;	K19525|2.2e-71|dct:110098611|K19525 vacuolar protein sorting-associated protein 13A/C | (RefSeq) uncharacterized protein LOC110098611	[R]	General function prediction only	Retroviral aspartyl protease	RNA-directed DNA polymerase homolog OS=Oenothera berteroana OX=3950 PE=4 SV=1	Endonuclease OS=Cajanus cajan OX=3821 GN=KK1_029250 PE=4 SV=1	L	Replication, recombination and repair	PREDICTED: uncharacterized protein LOC104417177 [Eucalyptus grandis]
Omi08G001500.1	Molecular Function: nucleic acid binding (GO:0003676);; Molecular Function: zinc ion binding (GO:0008270);; Biological Process: DNA integration (GO:0015074);;	K19525|4.8e-59|dct:110098611|K19525 vacuolar protein sorting-associated protein 13A/C | (RefSeq) uncharacterized protein LOC110098611	[R]	General function prediction only	RNase H-like domain found in reverse transcriptase	Uncharacterized mitochondrial protein AtMg00860 OS=Arabidopsis thaliana OX=3702 GN=AtMg00860 PE=4 SV=1	Uncharacterized protein OS=Trifolium subterraneum OX=3900 GN=TSUD_408270 PE=4 SV=1	L	Replication, recombination and repair	DNA/RNA polymerases superfamily protein [Theobroma cacao]
Omi07G036710.1	Molecular Function: nucleic acid binding (GO:0003676);; Molecular Function: zinc ion binding (GO:0008270);; Biological Process: DNA integration (GO:0015074);;	K04125|2.9e-56|boe:106319842|K04125 gibberellin 2beta-dioxygenase [EC:1.14.11.13] | (RefSeq) gibberellin 2-beta-dioxygenase 7	[R]	General function prediction only	Retroviral aspartyl protease	RNA-directed DNA polymerase homolog OS=Oenothera berteroana OX=3950 PE=4 SV=1	Uncharacterized protein OS=Trifolium subterraneum OX=3900 GN=TSUD_408270 PE=4 SV=1	H	Coenzyme transport and metabolism	PREDICTED: uncharacterized protein LOC101508115 [Cicer arietinum]
Omi02G004700.1	Molecular Function: nucleic acid binding (GO:0003676);; Molecular Function: zinc ion binding (GO:0008270);; Biological Process: DNA integration (GO:0015074);;	K19525|9.1e-72|dct:110098611|K19525 vacuolar protein sorting-associated protein 13A/C | (RefSeq) uncharacterized protein LOC110098611	[R]	General function prediction only	Retroviral aspartyl protease	RNA-directed DNA polymerase homolog OS=Oenothera berteroana OX=3950 PE=4 SV=1	Endonuclease OS=Cajanus cajan OX=3821 GN=KK1_029250 PE=4 SV=1	H	Coenzyme transport and metabolism	hypothetical protein PRUPE_ppa015000mg [Prunus persica]
Omi02G002150.1	Molecular Function: nucleic acid binding (GO:0003676);; Molecular Function: zinc ion binding (GO:0008270);; Biological Process: DNA integration (GO:0015074);;	K12396|4.4e-60|oeu:111400700|K12396 AP-3 complex subunit delta | (RefSeq) LOW QUALITY PROTEIN: uncharacterized protein LOC111400700	[R]	General function prediction only	Retroviral aspartyl protease	RNA-directed DNA polymerase homolog OS=Oenothera berteroana OX=3950 PE=4 SV=1	Uncharacterized protein OS=Trifolium subterraneum OX=3900 GN=TSUD_408270 PE=4 SV=1	H	Coenzyme transport and metabolism	PREDICTED: uncharacterized protein LOC101508115 [Cicer arietinum]
Omi02G006790.1	Molecular Function: nucleic acid binding (GO:0003676);; Molecular Function: aspartic-type endopeptidase activity (GO:0004190);; Molecular Function: zinc ion binding (GO:0008270);; Biological Process: DNA integration (GO:0015074);;	K19525|4.0e-72|dct:110098611|K19525 vacuolar protein sorting-associated protein 13A/C | (RefSeq) uncharacterized protein LOC110098611	[R]	General function prediction only	Retroviral aspartyl protease	RNA-directed DNA polymerase homolog OS=Oenothera berteroana OX=3950 PE=4 SV=1	Endonuclease OS=Trifolium subterraneum OX=3900 GN=TSUD_411620 PE=4 SV=1	L	Replication, recombination and repair	hypothetical protein PRUPE_ppa015000mg [Prunus persica]
Omi04G012400.1	Molecular Function: nucleic acid binding (GO:0003676);; Molecular Function: aspartic-type endopeptidase activity (GO:0004190);; Molecular Function: zinc ion binding (GO:0008270);; Biological Process: DNA integration (GO:0015074);;	K19525|2.8e-70|dct:110098611|K19525 vacuolar protein sorting-associated protein 13A/C | (RefSeq) uncharacterized protein LOC110098611	[R]	General function prediction only	Retroviral aspartyl protease	RNA-directed DNA polymerase homolog OS=Oenothera berteroana OX=3950 PE=4 SV=1	Endonuclease OS=Trifolium subterraneum OX=3900 GN=TSUD_411620 PE=4 SV=1	L	Replication, recombination and repair	PREDICTED: uncharacterized protein LOC104417177 [Eucalyptus grandis]
Omi08G004500.1	Molecular Function: nucleic acid binding (GO:0003676);; Molecular Function: aspartic-type endopeptidase activity (GO:0004190);; Molecular Function: zinc ion binding (GO:0008270);; Biological Process: DNA integration (GO:0015074);;	K19525|4.2e-72|dct:110098611|K19525 vacuolar protein sorting-associated protein 13A/C | (RefSeq) uncharacterized protein LOC110098611	[R]	General function prediction only	Retroviral aspartyl protease	RNA-directed DNA polymerase homolog OS=Oenothera berteroana OX=3950 PE=4 SV=1	Endonuclease OS=Trifolium subterraneum OX=3900 GN=TSUD_411620 PE=4 SV=1	H	Coenzyme transport and metabolism	hypothetical protein PRUPE_ppa015000mg [Prunus persica]
Omi08G009270.1	Molecular Function: nucleic acid binding (GO:0003676);; Molecular Function: zinc ion binding (GO:0008270);; Biological Process: DNA integration (GO:0015074);;	K19525|1.1e-76|dct:110098611|K19525 vacuolar protein sorting-associated protein 13A/C | (RefSeq) uncharacterized protein LOC110098611	[R]	General function prediction only	Retroviral aspartyl protease	RNA-directed DNA polymerase homolog OS=Oenothera berteroana OX=3950 PE=4 SV=1	Uncharacterized protein OS=Trifolium subterraneum OX=3900 GN=TSUD_408270 PE=4 SV=1	H	Coenzyme transport and metabolism	hypothetical protein PRUPE_ppa015000mg [Prunus persica]
Omi02G002690.1	Molecular Function: nucleic acid binding (GO:0003676);; Molecular Function: aspartic-type endopeptidase activity (GO:0004190);; Molecular Function: zinc ion binding (GO:0008270);; Biological Process: DNA integration (GO:0015074);;	K19525|1.3e-70|dct:110098611|K19525 vacuolar protein sorting-associated protein 13A/C | (RefSeq) uncharacterized protein LOC110098611	[R]	General function prediction only	Reverse transcriptase (RNA-dependent DNA polymerase)	RNA-directed DNA polymerase homolog OS=Oenothera berteroana OX=3950 PE=4 SV=1	Endonuclease OS=Trifolium subterraneum OX=3900 GN=TSUD_411620 PE=4 SV=1	H	Coenzyme transport and metabolism	hypothetical protein PRUPE_ppa015000mg [Prunus persica]
Omi02G000800.1	Molecular Function: nucleic acid binding (GO:0003676);; Molecular Function: aspartic-type endopeptidase activity (GO:0004190);; Molecular Function: zinc ion binding (GO:0008270);; Biological Process: DNA integration (GO:0015074);;	K19525|1.4e-75|dct:110098611|K19525 vacuolar protein sorting-associated protein 13A/C | (RefSeq) uncharacterized protein LOC110098611	[R]	General function prediction only	Retroviral aspartyl protease	RNA-directed DNA polymerase homolog OS=Oenothera berteroana OX=3950 PE=4 SV=1	Endonuclease OS=Trifolium subterraneum OX=3900 GN=TSUD_411620 PE=4 SV=1	H	Coenzyme transport and metabolism	hypothetical protein PRUPE_ppa015000mg [Prunus persica]
Omi07G041220.1	Molecular Function: nucleic acid binding (GO:0003676);; Molecular Function: zinc ion binding (GO:0008270);; Biological Process: DNA integration (GO:0015074);;	K19525|3.3e-62|dct:110098611|K19525 vacuolar protein sorting-associated protein 13A/C | (RefSeq) uncharacterized protein LOC110098611	[R]	General function prediction only	Retroviral aspartyl protease	RNA-directed DNA polymerase homolog OS=Oenothera berteroana OX=3950 PE=4 SV=1	Uncharacterized protein OS=Trifolium subterraneum OX=3900 GN=TSUD_408270 PE=4 SV=1	H	Coenzyme transport and metabolism	OSJNBb0016B03.11 [Oryza sativa Japonica Group]
Omi07G036440.1	Molecular Function: nucleic acid binding (GO:0003676);; Molecular Function: aspartic-type endopeptidase activity (GO:0004190);; Molecular Function: zinc ion binding (GO:0008270);; Biological Process: DNA integration (GO:0015074);;	K19525|1.2e-73|dct:110098611|K19525 vacuolar protein sorting-associated protein 13A/C | (RefSeq) uncharacterized protein LOC110098611	[R]	General function prediction only	RNase H-like domain found in reverse transcriptase	RNA-directed DNA polymerase homolog OS=Oenothera berteroana OX=3950 PE=4 SV=1	Endonuclease OS=Trifolium subterraneum OX=3900 GN=TSUD_411620 PE=4 SV=1	H	Coenzyme transport and metabolism	hypothetical protein PRUPE_ppa015000mg [Prunus persica]
Omi03G045270.1	Molecular Function: nucleic acid binding (GO:0003676);; Molecular Function: aspartic-type endopeptidase activity (GO:0004190);; Molecular Function: zinc ion binding (GO:0008270);; Biological Process: DNA integration (GO:0015074);;	K19525|5.6e-74|dct:110098611|K19525 vacuolar protein sorting-associated protein 13A/C | (RefSeq) uncharacterized protein LOC110098611	[R]	General function prediction only	Retroviral aspartyl protease	RNA-directed DNA polymerase homolog OS=Oenothera berteroana OX=3950 PE=4 SV=1	Endonuclease OS=Trifolium subterraneum OX=3900 GN=TSUD_411620 PE=4 SV=1	L	Replication, recombination and repair	PREDICTED: uncharacterized protein LOC104417177 [Eucalyptus grandis]
Omi01G033970.1	Molecular Function: nucleic acid binding (GO:0003676);; Molecular Function: aspartic-type endopeptidase activity (GO:0004190);; Molecular Function: zinc ion binding (GO:0008270);; Biological Process: DNA integration (GO:0015074);;	K19525|5.2e-59|dct:110098611|K19525 vacuolar protein sorting-associated protein 13A/C | (RefSeq) uncharacterized protein LOC110098611	[R]	General function prediction only	Retroviral aspartyl protease	RNA-directed DNA polymerase homolog OS=Oenothera berteroana OX=3950 PE=4 SV=1	Endonuclease OS=Trifolium subterraneum OX=3900 GN=TSUD_411620 PE=4 SV=1	H	Coenzyme transport and metabolism	hypothetical protein PRUPE_ppa015000mg [Prunus persica]
Omi05G007130.1	Molecular Function: nucleic acid binding (GO:0003676);; Molecular Function: aspartic-type endopeptidase activity (GO:0004190);; Molecular Function: zinc ion binding (GO:0008270);; Biological Process: DNA integration (GO:0015074);;	K19525|9.3e-74|dct:110098611|K19525 vacuolar protein sorting-associated protein 13A/C | (RefSeq) uncharacterized protein LOC110098611	[R]	General function prediction only	Retroviral aspartyl protease	RNA-directed DNA polymerase homolog OS=Oenothera berteroana OX=3950 PE=4 SV=1	Endonuclease OS=Trifolium subterraneum OX=3900 GN=TSUD_411620 PE=4 SV=1	H	Coenzyme transport and metabolism	hypothetical protein PRUPE_ppa015000mg [Prunus persica]
Omi04G012340.1	Molecular Function: nucleic acid binding (GO:0003676);; Molecular Function: aspartic-type endopeptidase activity (GO:0004190);; Molecular Function: zinc ion binding (GO:0008270);; Biological Process: DNA integration (GO:0015074);;	K19525|1.5e-71|dct:110098611|K19525 vacuolar protein sorting-associated protein 13A/C | (RefSeq) uncharacterized protein LOC110098611	[R]	General function prediction only	Retroviral aspartyl protease	RNA-directed DNA polymerase homolog OS=Oenothera berteroana OX=3950 PE=4 SV=1	Endonuclease OS=Trifolium subterraneum OX=3900 GN=TSUD_411620 PE=4 SV=1	H	Coenzyme transport and metabolism	hypothetical protein PRUPE_ppa015000mg [Prunus persica]
Omi07G006930.1	Molecular Function: nucleic acid binding (GO:0003676);; Molecular Function: aspartic-type endopeptidase activity (GO:0004190);; Molecular Function: zinc ion binding (GO:0008270);; Biological Process: DNA integration (GO:0015074);;	K19525|5.5e-61|dct:110098611|K19525 vacuolar protein sorting-associated protein 13A/C | (RefSeq) uncharacterized protein LOC110098611	[R]	General function prediction only	Retroviral aspartyl protease	RNA-directed DNA polymerase homolog OS=Oenothera berteroana OX=3950 PE=4 SV=1	Endonuclease OS=Trifolium subterraneum OX=3900 GN=TSUD_411620 PE=4 SV=1	H	Coenzyme transport and metabolism	hypothetical protein PRUPE_ppa015000mg [Prunus persica]
Omi03G046080.1	Molecular Function: nucleic acid binding (GO:0003676);; Molecular Function: aspartic-type endopeptidase activity (GO:0004190);; Molecular Function: zinc ion binding (GO:0008270);; Biological Process: DNA integration (GO:0015074);;	K04125|8.4e-59|boe:106319842|K04125 gibberellin 2beta-dioxygenase [EC:1.14.11.13] | (RefSeq) gibberellin 2-beta-dioxygenase 7	[R]	General function prediction only	Retroviral aspartyl protease	RNA-directed DNA polymerase homolog OS=Oenothera berteroana OX=3950 PE=4 SV=1	Endonuclease OS=Trifolium subterraneum OX=3900 GN=TSUD_411620 PE=4 SV=1	H	Coenzyme transport and metabolism	hypothetical protein PRUPE_ppa015000mg [Prunus persica]
Omi01G044850.1	Molecular Function: nucleic acid binding (GO:0003676);; Molecular Function: aspartic-type endopeptidase activity (GO:0004190);; Molecular Function: zinc ion binding (GO:0008270);; Biological Process: DNA integration (GO:0015074);;	K19525|1.9e-73|dct:110098611|K19525 vacuolar protein sorting-associated protein 13A/C | (RefSeq) uncharacterized protein LOC110098611	[R]	General function prediction only	Retroviral aspartyl protease	RNA-directed DNA polymerase homolog OS=Oenothera berteroana OX=3950 PE=4 SV=1	Endonuclease OS=Trifolium subterraneum OX=3900 GN=TSUD_411620 PE=4 SV=1	H	Coenzyme transport and metabolism	hypothetical protein PRUPE_ppa015000mg [Prunus persica]
Omi07G039300.1	Molecular Function: nucleic acid binding (GO:0003676);; Molecular Function: aspartic-type endopeptidase activity (GO:0004190);; Molecular Function: zinc ion binding (GO:0008270);; Biological Process: DNA integration (GO:0015074);;	K19525|1.6e-59|dct:110098611|K19525 vacuolar protein sorting-associated protein 13A/C | (RefSeq) uncharacterized protein LOC110098611	[R]	General function prediction only	Retroviral aspartyl protease	RNA-directed DNA polymerase homolog OS=Oenothera berteroana OX=3950 PE=4 SV=1	Endonuclease OS=Trifolium subterraneum OX=3900 GN=TSUD_411620 PE=4 SV=1	H	Coenzyme transport and metabolism	hypothetical protein PRUPE_ppa015000mg [Prunus persica]
Omi02G002770.1	Molecular Function: nucleic acid binding (GO:0003676);; Molecular Function: aspartic-type endopeptidase activity (GO:0004190);; Molecular Function: zinc ion binding (GO:0008270);; Biological Process: DNA integration (GO:0015074);;	K19525|2.3e-72|dct:110098611|K19525 vacuolar protein sorting-associated protein 13A/C | (RefSeq) uncharacterized protein LOC110098611	[R]	General function prediction only	Retroviral aspartyl protease	RNA-directed DNA polymerase homolog OS=Oenothera berteroana OX=3950 PE=4 SV=1	Endonuclease OS=Trifolium subterraneum OX=3900 GN=TSUD_411620 PE=4 SV=1	H	Coenzyme transport and metabolism	hypothetical protein PRUPE_ppa015000mg [Prunus persica]
Omi06G022620.1	Molecular Function: nucleic acid binding (GO:0003676);; Molecular Function: zinc ion binding (GO:0008270);; Biological Process: DNA integration (GO:0015074);;	K12396|1.1e-63|oeu:111400700|K12396 AP-3 complex subunit delta | (RefSeq) LOW QUALITY PROTEIN: uncharacterized protein LOC111400700	[R]	General function prediction only	Retroviral aspartyl protease	RNA-directed DNA polymerase homolog OS=Oenothera berteroana OX=3950 PE=4 SV=1	Uncharacterized protein OS=Trifolium subterraneum OX=3900 GN=TSUD_408270 PE=4 SV=1	H	Coenzyme transport and metabolism	PREDICTED: uncharacterized protein LOC101508115 [Cicer arietinum]
Omi03G046090.1	Molecular Function: nucleic acid binding (GO:0003676);; Molecular Function: aspartic-type endopeptidase activity (GO:0004190);; Molecular Function: zinc ion binding (GO:0008270);; Biological Process: DNA integration (GO:0015074);;	K04125|1.1e-58|boe:106319842|K04125 gibberellin 2beta-dioxygenase [EC:1.14.11.13] | (RefSeq) gibberellin 2-beta-dioxygenase 7	[R]	General function prediction only	Retroviral aspartyl protease	RNA-directed DNA polymerase homolog OS=Oenothera berteroana OX=3950 PE=4 SV=1	Endonuclease OS=Trifolium subterraneum OX=3900 GN=TSUD_411620 PE=4 SV=1	H	Coenzyme transport and metabolism	hypothetical protein PRUPE_ppa015000mg [Prunus persica]
Omi06G023970.1	Molecular Function: nucleic acid binding (GO:0003676);; Molecular Function: aspartic-type endopeptidase activity (GO:0004190);; Molecular Function: zinc ion binding (GO:0008270);; Biological Process: DNA integration (GO:0015074);;	K19525|4.8e-72|dct:110098611|K19525 vacuolar protein sorting-associated protein 13A/C | (RefSeq) uncharacterized protein LOC110098611	[R]	General function prediction only	Retroviral aspartyl protease	RNA-directed DNA polymerase homolog OS=Oenothera berteroana OX=3950 PE=4 SV=1	Endonuclease OS=Trifolium subterraneum OX=3900 GN=TSUD_411620 PE=4 SV=1	H	Coenzyme transport and metabolism	hypothetical protein PRUPE_ppa015000mg [Prunus persica]
Omi04G009680.1	Molecular Function: nucleic acid binding (GO:0003676);; Molecular Function: aspartic-type endopeptidase activity (GO:0004190);; Molecular Function: zinc ion binding (GO:0008270);; Biological Process: DNA integration (GO:0015074);;	K19525|1.2e-73|dct:110098611|K19525 vacuolar protein sorting-associated protein 13A/C | (RefSeq) uncharacterized protein LOC110098611	[R]	General function prediction only	RNase H-like domain found in reverse transcriptase	RNA-directed DNA polymerase homolog OS=Oenothera berteroana OX=3950 PE=4 SV=1	Endonuclease OS=Trifolium subterraneum OX=3900 GN=TSUD_411620 PE=4 SV=1	L	Replication, recombination and repair	hypothetical protein PRUPE_ppa015000mg [Prunus persica]
Omi03G048690.1	Molecular Function: nucleic acid binding (GO:0003676);; Molecular Function: aspartic-type endopeptidase activity (GO:0004190);; Molecular Function: zinc ion binding (GO:0008270);; Biological Process: DNA integration (GO:0015074);;	K19525|1.6e-70|dct:110098611|K19525 vacuolar protein sorting-associated protein 13A/C | (RefSeq) uncharacterized protein LOC110098611	[R]	General function prediction only	Retroviral aspartyl protease	RNA-directed DNA polymerase homolog OS=Oenothera berteroana OX=3950 PE=4 SV=1	Endonuclease OS=Trifolium subterraneum OX=3900 GN=TSUD_411620 PE=4 SV=1	L	Replication, recombination and repair	hypothetical protein PRUPE_ppa015000mg [Prunus persica]
Omi02G002070.1	Molecular Function: nucleic acid binding (GO:0003676);; Molecular Function: aspartic-type endopeptidase activity (GO:0004190);; Molecular Function: zinc ion binding (GO:0008270);; Biological Process: DNA integration (GO:0015074);;	K19525|4.6e-73|dct:110098611|K19525 vacuolar protein sorting-associated protein 13A/C | (RefSeq) uncharacterized protein LOC110098611	[R]	General function prediction only	Retroviral aspartyl protease	RNA-directed DNA polymerase homolog OS=Oenothera berteroana OX=3950 PE=4 SV=1	Endonuclease OS=Trifolium subterraneum OX=3900 GN=TSUD_411620 PE=4 SV=1	H	Coenzyme transport and metabolism	hypothetical protein PRUPE_ppa015000mg [Prunus persica]
Omi06G028730.1	Molecular Function: nucleic acid binding (GO:0003676);; Molecular Function: aspartic-type endopeptidase activity (GO:0004190);; Molecular Function: zinc ion binding (GO:0008270);; Biological Process: DNA integration (GO:0015074);;	K19525|1.1e-74|dct:110098611|K19525 vacuolar protein sorting-associated protein 13A/C | (RefSeq) uncharacterized protein LOC110098611	[R]	General function prediction only	Retroviral aspartyl protease	RNA-directed DNA polymerase homolog OS=Oenothera berteroana OX=3950 PE=4 SV=1	Endonuclease OS=Trifolium subterraneum OX=3900 GN=TSUD_411620 PE=4 SV=1	H	Coenzyme transport and metabolism	hypothetical protein PRUPE_ppa015000mg [Prunus persica]
Omi07G036300.1	Molecular Function: nucleic acid binding (GO:0003676);; Molecular Function: aspartic-type endopeptidase activity (GO:0004190);; Molecular Function: zinc ion binding (GO:0008270);; Biological Process: DNA integration (GO:0015074);;	K19525|8.4e-74|dct:110098611|K19525 vacuolar protein sorting-associated protein 13A/C | (RefSeq) uncharacterized protein LOC110098611	[R]	General function prediction only	Retroviral aspartyl protease	RNA-directed DNA polymerase homolog OS=Oenothera berteroana OX=3950 PE=4 SV=1	Endonuclease OS=Trifolium subterraneum OX=3900 GN=TSUD_411620 PE=4 SV=1	H	Coenzyme transport and metabolism	hypothetical protein [Beta vulgaris]
Omi08G025730.1	Molecular Function: nucleic acid binding (GO:0003676);; Molecular Function: aspartic-type endopeptidase activity (GO:0004190);; Molecular Function: zinc ion binding (GO:0008270);; Biological Process: DNA integration (GO:0015074);;	K19525|5.0e-72|dct:110098611|K19525 vacuolar protein sorting-associated protein 13A/C | (RefSeq) uncharacterized protein LOC110098611	[R]	General function prediction only	Retroviral aspartyl protease	RNA-directed DNA polymerase homolog OS=Oenothera berteroana OX=3950 PE=4 SV=1	Endonuclease OS=Trifolium subterraneum OX=3900 GN=TSUD_411620 PE=4 SV=1	H	Coenzyme transport and metabolism	hypothetical protein PRUPE_ppa015000mg [Prunus persica]
Omi02G002500.1	Molecular Function: nucleic acid binding (GO:0003676);; Molecular Function: aspartic-type endopeptidase activity (GO:0004190);; Molecular Function: zinc ion binding (GO:0008270);; Biological Process: DNA integration (GO:0015074);;	K19525|7.8e-72|dct:110098611|K19525 vacuolar protein sorting-associated protein 13A/C | (RefSeq) uncharacterized protein LOC110098611	[R]	General function prediction only	RNase H-like domain found in reverse transcriptase	RNA-directed DNA polymerase homolog OS=Oenothera berteroana OX=3950 PE=4 SV=1	Endonuclease OS=Trifolium subterraneum OX=3900 GN=TSUD_411620 PE=4 SV=1	H	Coenzyme transport and metabolism	hypothetical protein PRUPE_ppa015000mg [Prunus persica]
Omi07G040920.1	Molecular Function: nucleic acid binding (GO:0003676);; Molecular Function: aspartic-type endopeptidase activity (GO:0004190);; Molecular Function: zinc ion binding (GO:0008270);; Biological Process: DNA integration (GO:0015074);;	K19525|2.4e-74|dct:110098611|K19525 vacuolar protein sorting-associated protein 13A/C | (RefSeq) uncharacterized protein LOC110098611	[R]	General function prediction only	Retroviral aspartyl protease	RNA-directed DNA polymerase homolog OS=Oenothera berteroana OX=3950 PE=4 SV=1	Endonuclease OS=Trifolium subterraneum OX=3900 GN=TSUD_411620 PE=4 SV=1	L	Replication, recombination and repair	hypothetical protein PRUPE_ppa015000mg [Prunus persica]
Omi04G010760.1	Molecular Function: nucleic acid binding (GO:0003676);; Molecular Function: RNA-DNA hybrid ribonuclease activity (GO:0004523);; Molecular Function: zinc ion binding (GO:0008270);; Biological Process: DNA integration (GO:0015074);; Molecular Function: nucleotidyltransferase activity (GO:0016779);;	K19525|2.5e-74|dct:110098611|K19525 vacuolar protein sorting-associated protein 13A/C | (RefSeq) uncharacterized protein LOC110098611	[R]	General function prediction only	Retroviral aspartyl protease	RNA-directed DNA polymerase homolog OS=Oenothera berteroana OX=3950 PE=4 SV=1	Endonuclease OS=Medicago truncatula OX=3880 GN=MtrunA17_Chr4g0044301 PE=4 SV=1	H	Coenzyme transport and metabolism	hypothetical protein PRUPE_ppa015000mg [Prunus persica]
Omi04G015910.1	Cellular Component: retrotransposon nucleocapsid (GO:0000943);; Molecular Function: molecular_function (GO:0003674);; Molecular Function: nucleic acid binding (GO:0003676);; Molecular Function: RNA binding (GO:0003723);; Molecular Function: catalytic activity (GO:0003824);; Molecular Function: DNA-directed DNA polymerase activity (GO:0003887);; Molecular Function: RNA-directed DNA polymerase acti…	K04125|3.2e-56|boe:106319842|K04125 gibberellin 2beta-dioxygenase [EC:1.14.11.13] | (RefSeq) gibberellin 2-beta-dioxygenase 7	[R]	General function prediction only	Retroviral aspartyl protease	RNA-directed DNA polymerase homolog OS=Oenothera berteroana OX=3950 PE=4 SV=1	Endonuclease OS=Trifolium subterraneum OX=3900 GN=TSUD_411620 PE=4 SV=1	L	Replication, recombination and repair	hypothetical protein PRUPE_ppa015000mg [Prunus persica]
Omi07G039020.1	Molecular Function: nucleic acid binding (GO:0003676);; Molecular Function: aspartic-type endopeptidase activity (GO:0004190);; Molecular Function: zinc ion binding (GO:0008270);; Biological Process: DNA integration (GO:0015074);;	K19525|9.9e-74|dct:110098611|K19525 vacuolar protein sorting-associated protein 13A/C | (RefSeq) uncharacterized protein LOC110098611	[R]	General function prediction only	Retroviral aspartyl protease	RNA-directed DNA polymerase homolog OS=Oenothera berteroana OX=3950 PE=4 SV=1	Endonuclease OS=Trifolium subterraneum OX=3900 GN=TSUD_411620 PE=4 SV=1	H	Coenzyme transport and metabolism	hypothetical protein PRUPE_ppa015000mg [Prunus persica]
Omi07G038870.1	Molecular Function: nucleic acid binding (GO:0003676);; Molecular Function: zinc ion binding (GO:0008270);; Biological Process: DNA integration (GO:0015074);;	K19525|2.5e-58|dct:110098611|K19525 vacuolar protein sorting-associated protein 13A/C | (RefSeq) uncharacterized protein LOC110098611	[R]	General function prediction only	Retroviral aspartyl protease	RNA-directed DNA polymerase homolog OS=Oenothera berteroana OX=3950 PE=4 SV=1	Endonuclease OS=Cajanus cajan OX=3821 GN=KK1_029250 PE=4 SV=1	L	Replication, recombination and repair	hypothetical protein PRUPE_ppa015000mg [Prunus persica]
Omi01G038930.1	Molecular Function: nucleic acid binding (GO:0003676);; Molecular Function: RNA-DNA hybrid ribonuclease activity (GO:0004523);; Biological Process: DNA integration (GO:0015074);;	K00820|1.5e-62|nta:107787623|K00820 glutamine---fructose-6-phosphate transaminase (isomerizing) [EC:2.6.1.16] | (RefSeq) glutamine--fructose-6-phosphate aminotransferase [isomerizing] 2-like	[R]	General function prediction only	Reverse transcriptase-like	RNA-directed DNA polymerase homolog OS=Oenothera berteroana OX=3950 PE=4 SV=1	Ribonuclease H OS=Trifolium pratense OX=57577 GN=L195_g001246 PE=4 SV=1	L	Replication, recombination and repair	PREDICTED: uncharacterized protein LOC105118874 [Populus euphratica]
Omi05G002470.1	Molecular Function: nucleic acid binding (GO:0003676);; Molecular Function: RNA-DNA hybrid ribonuclease activity (GO:0004523);; Biological Process: DNA integration (GO:0015074);;	K00820|3.5e-76|nta:107787623|K00820 glutamine---fructose-6-phosphate transaminase (isomerizing) [EC:2.6.1.16] | (RefSeq) glutamine--fructose-6-phosphate aminotransferase [isomerizing] 2-like	[R]	General function prediction only	RNase H-like domain found in reverse transcriptase	RNA-directed DNA polymerase homolog OS=Oenothera berteroana OX=3950 PE=4 SV=1	Ribonuclease H OS=Trifolium pratense OX=57577 GN=L195_g001246 PE=4 SV=1	L	Replication, recombination and repair	PREDICTED: uncharacterized protein LOC105118874 [Populus euphratica]
Omi02G001080.1	Molecular Function: nucleic acid binding (GO:0003676);; Molecular Function: RNA-DNA hybrid ribonuclease activity (GO:0004523);; Biological Process: DNA integration (GO:0015074);;	K00820|2.0e-45|nta:107787623|K00820 glutamine---fructose-6-phosphate transaminase (isomerizing) [EC:2.6.1.16] | (RefSeq) glutamine--fructose-6-phosphate aminotransferase [isomerizing] 2-like	[R]	General function prediction only	RNase H-like domain found in reverse transcriptase	RNA-directed DNA polymerase homolog OS=Oenothera berteroana OX=3950 PE=4 SV=1	Ribonuclease H OS=Cicer arietinum OX=3827 GN=LOC113786780 PE=4 SV=1	L	Replication, recombination and repair	PREDICTED: LOW QUALITY PROTEIN: uncharacterized protein LOC105118123, partial [Populus euphratica]
Omi01G043110.1	Molecular Function: nucleic acid binding (GO:0003676);; Molecular Function: RNA-DNA hybrid ribonuclease activity (GO:0004523);; Biological Process: DNA integration (GO:0015074);;	K00820|3.0e-77|nta:107787623|K00820 glutamine---fructose-6-phosphate transaminase (isomerizing) [EC:2.6.1.16] | (RefSeq) glutamine--fructose-6-phosphate aminotransferase [isomerizing] 2-like	[R]	General function prediction only	RNase H-like domain found in reverse transcriptase	RNA-directed DNA polymerase homolog OS=Oenothera berteroana OX=3950 PE=4 SV=1	Ribonuclease H OS=Trifolium pratense OX=57577 GN=L195_g001246 PE=4 SV=1	L	Replication, recombination and repair	PREDICTED: LOW QUALITY PROTEIN: uncharacterized protein LOC105118123, partial [Populus euphratica]
Omi03G049780.1	Molecular Function: nucleic acid binding (GO:0003676);; Molecular Function: RNA-DNA hybrid ribonuclease activity (GO:0004523);; Biological Process: DNA integration (GO:0015074);;	K00820|2.8e-76|nta:107787623|K00820 glutamine---fructose-6-phosphate transaminase (isomerizing) [EC:2.6.1.16] | (RefSeq) glutamine--fructose-6-phosphate aminotransferase [isomerizing] 2-like	[R]	General function prediction only	Reverse transcriptase-like	RNA-directed DNA polymerase homolog OS=Oenothera berteroana OX=3950 PE=4 SV=1	Ribonuclease H OS=Trifolium pratense OX=57577 GN=L195_g001246 PE=4 SV=1	L	Replication, recombination and repair	PREDICTED: uncharacterized protein LOC105118874 [Populus euphratica]
Omi01G035440.1	Molecular Function: nucleic acid binding (GO:0003676);; Molecular Function: RNA-DNA hybrid ribonuclease activity (GO:0004523);; Biological Process: DNA integration (GO:0015074);;	K00820|6.0e-76|nta:107787623|K00820 glutamine---fructose-6-phosphate transaminase (isomerizing) [EC:2.6.1.16] | (RefSeq) glutamine--fructose-6-phosphate aminotransferase [isomerizing] 2-like	[R]	General function prediction only	RNase H-like domain found in reverse transcriptase	RNA-directed DNA polymerase homolog OS=Oenothera berteroana OX=3950 PE=4 SV=1	Ribonuclease H OS=Trifolium pratense OX=57577 GN=L195_g001246 PE=4 SV=1	L	Replication, recombination and repair	PREDICTED: uncharacterized protein LOC105118874 [Populus euphratica]
Omi08G007640.1	Molecular Function: nucleic acid binding (GO:0003676);; Molecular Function: RNA-DNA hybrid ribonuclease activity (GO:0004523);; Biological Process: DNA integration (GO:0015074);;	K00820|4.4e-57|nta:107787623|K00820 glutamine---fructose-6-phosphate transaminase (isomerizing) [EC:2.6.1.16] | (RefSeq) glutamine--fructose-6-phosphate aminotransferase [isomerizing] 2-like	[R]	General function prediction only	Reverse transcriptase (RNA-dependent DNA polymerase)	RNA-directed DNA polymerase homolog OS=Oenothera berteroana OX=3950 PE=4 SV=1	Ribonuclease H OS=Gossypium australe OX=47621 GN=EPI10_022762 PE=4 SV=1	L	Replication, recombination and repair	PREDICTED: uncharacterized protein LOC105118874 [Populus euphratica]
Omi05G002060.1	Molecular Function: nucleic acid binding (GO:0003676);; Molecular Function: RNA-DNA hybrid ribonuclease activity (GO:0004523);; Biological Process: DNA integration (GO:0015074);;	K00820|3.3e-76|nta:107787623|K00820 glutamine---fructose-6-phosphate transaminase (isomerizing) [EC:2.6.1.16] | (RefSeq) glutamine--fructose-6-phosphate aminotransferase [isomerizing] 2-like	[R]	General function prediction only	RNase H-like domain found in reverse transcriptase	RNA-directed DNA polymerase homolog OS=Oenothera berteroana OX=3950 PE=4 SV=1	Ribonuclease H OS=Trifolium pratense OX=57577 GN=L195_g001246 PE=4 SV=1	L	Replication, recombination and repair	PREDICTED: LOW QUALITY PROTEIN: uncharacterized protein LOC105118123, partial [Populus euphratica]
Omi08G001590.1	Molecular Function: nucleic acid binding (GO:0003676);; Molecular Function: RNA-DNA hybrid ribonuclease activity (GO:0004523);; Biological Process: DNA integration (GO:0015074);;	K14175|5.9e-42|mcha:111010887|K14175 (3S,6E)-nerolidol synthase [EC:4.2.3.48] | (RefSeq) (3S,6E)-nerolidol synthase 1-like	[R]	General function prediction only	RNase H-like domain found in reverse transcriptase	--	Ribonuclease H OS=Gossypium hirsutum OX=3635 GN=LOC107934264 PE=4 SV=1	E	Amino acid transport and metabolism	PREDICTED: LOW QUALITY PROTEIN: uncharacterized protein LOC105118123, partial [Populus euphratica]
Omi03G004890.1	Molecular Function: nucleic acid binding (GO:0003676);; Molecular Function: RNA-DNA hybrid ribonuclease activity (GO:0004523);; Biological Process: DNA integration (GO:0015074);;	K00820|7.3e-74|nta:107787623|K00820 glutamine---fructose-6-phosphate transaminase (isomerizing) [EC:2.6.1.16] | (RefSeq) glutamine--fructose-6-phosphate aminotransferase [isomerizing] 2-like	[R]	General function prediction only	RNase H-like domain found in reverse transcriptase	RNA-directed DNA polymerase homolog OS=Oenothera berteroana OX=3950 PE=4 SV=1	Ribonuclease H OS=Gossypium australe OX=47621 GN=EPI10_022762 PE=4 SV=1	L	Replication, recombination and repair	PREDICTED: uncharacterized protein LOC105118874 [Populus euphratica]
Omi02G001330.1	Molecular Function: nucleic acid binding (GO:0003676);; Molecular Function: RNA-DNA hybrid ribonuclease activity (GO:0004523);; Biological Process: DNA integration (GO:0015074);;	K00820|6.7e-77|nta:107787623|K00820 glutamine---fructose-6-phosphate transaminase (isomerizing) [EC:2.6.1.16] | (RefSeq) glutamine--fructose-6-phosphate aminotransferase [isomerizing] 2-like	[R]	General function prediction only	Reverse transcriptase-like	RNA-directed DNA polymerase homolog OS=Oenothera berteroana OX=3950 PE=4 SV=1	Ribonuclease H OS=Cicer arietinum OX=3827 GN=LOC101494924 PE=4 SV=1	L	Replication, recombination and repair	PREDICTED: LOW QUALITY PROTEIN: uncharacterized protein LOC105118123, partial [Populus euphratica]
Omi01G035240.1	Molecular Function: nucleic acid binding (GO:0003676);; Molecular Function: RNA-DNA hybrid ribonuclease activity (GO:0004523);; Biological Process: DNA integration (GO:0015074);;	K00820|2.6e-75|nta:107787623|K00820 glutamine---fructose-6-phosphate transaminase (isomerizing) [EC:2.6.1.16] | (RefSeq) glutamine--fructose-6-phosphate aminotransferase [isomerizing] 2-like	[R]	General function prediction only	Reverse transcriptase-like	RNA-directed DNA polymerase homolog OS=Oenothera berteroana OX=3950 PE=4 SV=1	Ribonuclease H OS=Trifolium pratense OX=57577 GN=L195_g001246 PE=4 SV=1	L	Replication, recombination and repair	PREDICTED: LOW QUALITY PROTEIN: uncharacterized protein LOC105118123, partial [Populus euphratica]
Omi04G006380.1	Molecular Function: nucleic acid binding (GO:0003676);; Molecular Function: RNA-DNA hybrid ribonuclease activity (GO:0004523);; Biological Process: DNA integration (GO:0015074);;	K00820|3.5e-76|nta:107787623|K00820 glutamine---fructose-6-phosphate transaminase (isomerizing) [EC:2.6.1.16] | (RefSeq) glutamine--fructose-6-phosphate aminotransferase [isomerizing] 2-like	[R]	General function prediction only	RNase H-like domain found in reverse transcriptase	RNA-directed DNA polymerase homolog OS=Oenothera berteroana OX=3950 PE=4 SV=1	Ribonuclease H OS=Trifolium pratense OX=57577 GN=L195_g001246 PE=4 SV=1	L	Replication, recombination and repair	PREDICTED: uncharacterized protein LOC105118874 [Populus euphratica]
Omi01G036490.1	Molecular Function: nucleic acid binding (GO:0003676);; Molecular Function: RNA-DNA hybrid ribonuclease activity (GO:0004523);; Biological Process: DNA integration (GO:0015074);;	K00820|2.3e-78|nta:107787623|K00820 glutamine---fructose-6-phosphate transaminase (isomerizing) [EC:2.6.1.16] | (RefSeq) glutamine--fructose-6-phosphate aminotransferase [isomerizing] 2-like	[R]	General function prediction only	Reverse transcriptase-like	RNA-directed DNA polymerase homolog OS=Oenothera berteroana OX=3950 PE=4 SV=1	Ribonuclease H OS=Trifolium pratense OX=57577 GN=L195_g001246 PE=4 SV=1	L	Replication, recombination and repair	PREDICTED: uncharacterized protein LOC105118874 [Populus euphratica]
Omi04G030080.1	Molecular Function: nucleic acid binding (GO:0003676);; Molecular Function: RNA-DNA hybrid ribonuclease activity (GO:0004523);; Biological Process: DNA integration (GO:0015074);;	K00820|1.4e-74|nta:107787623|K00820 glutamine---fructose-6-phosphate transaminase (isomerizing) [EC:2.6.1.16] | (RefSeq) glutamine--fructose-6-phosphate aminotransferase [isomerizing] 2-like	[R]	General function prediction only	Reverse transcriptase (RNA-dependent DNA polymerase)	RNA-directed DNA polymerase homolog OS=Oenothera berteroana OX=3950 PE=4 SV=1	Ribonuclease H OS=Trifolium pratense OX=57577 GN=L195_g001246 PE=4 SV=1	L	Replication, recombination and repair	PREDICTED: uncharacterized protein LOC105118874 [Populus euphratica]
Omi03G022790.1	Molecular Function: nucleic acid binding (GO:0003676);; Molecular Function: RNA-DNA hybrid ribonuclease activity (GO:0004523);; Biological Process: DNA integration (GO:0015074);;	K00820|5.1e-73|nta:107787623|K00820 glutamine---fructose-6-phosphate transaminase (isomerizing) [EC:2.6.1.16] | (RefSeq) glutamine--fructose-6-phosphate aminotransferase [isomerizing] 2-like	[R]	General function prediction only	Reverse transcriptase-like	RNA-directed DNA polymerase homolog OS=Oenothera berteroana OX=3950 PE=4 SV=1	Ribonuclease H OS=Cicer arietinum OX=3827 GN=LOC101494924 PE=4 SV=1	L	Replication, recombination and repair	PREDICTED: uncharacterized protein LOC105118874 [Populus euphratica]
Omi07G041770.1	Molecular Function: nucleic acid binding (GO:0003676);; Molecular Function: RNA-DNA hybrid ribonuclease activity (GO:0004523);; Biological Process: DNA integration (GO:0015074);;	K00820|1.6e-75|nta:107787623|K00820 glutamine---fructose-6-phosphate transaminase (isomerizing) [EC:2.6.1.16] | (RefSeq) glutamine--fructose-6-phosphate aminotransferase [isomerizing] 2-like	[R]	General function prediction only	RNase H-like domain found in reverse transcriptase	RNA-directed DNA polymerase homolog OS=Oenothera berteroana OX=3950 PE=4 SV=1	Ribonuclease H OS=Cicer arietinum OX=3827 GN=LOC101494924 PE=4 SV=1	L	Replication, recombination and repair	PREDICTED: LOW QUALITY PROTEIN: uncharacterized protein LOC105118123, partial [Populus euphratica]
Omi04G010290.1	Molecular Function: nucleic acid binding (GO:0003676);; Molecular Function: RNA-DNA hybrid ribonuclease activity (GO:0004523);; Biological Process: DNA integration (GO:0015074);;	K00820|2.2e-68|nta:107787623|K00820 glutamine---fructose-6-phosphate transaminase (isomerizing) [EC:2.6.1.16] | (RefSeq) glutamine--fructose-6-phosphate aminotransferase [isomerizing] 2-like	[R]	General function prediction only	Reverse transcriptase-like	RNA-directed DNA polymerase homolog OS=Oenothera berteroana OX=3950 PE=4 SV=1	Ribonuclease H OS=Cicer arietinum OX=3827 GN=LOC101511496 PE=4 SV=1	L	Replication, recombination and repair	PREDICTED: uncharacterized protein LOC105118874 [Populus euphratica]
Omi03G049600.1	Molecular Function: nucleic acid binding (GO:0003676);; Molecular Function: RNA-DNA hybrid ribonuclease activity (GO:0004523);; Biological Process: DNA integration (GO:0015074);;	K00820|1.6e-76|nta:107787623|K00820 glutamine---fructose-6-phosphate transaminase (isomerizing) [EC:2.6.1.16] | (RefSeq) glutamine--fructose-6-phosphate aminotransferase [isomerizing] 2-like	[R]	General function prediction only	RNase H-like domain found in reverse transcriptase	RNA-directed DNA polymerase homolog OS=Oenothera berteroana OX=3950 PE=4 SV=1	Ribonuclease H OS=Trifolium pratense OX=57577 GN=L195_g001246 PE=4 SV=1	L	Replication, recombination and repair	PREDICTED: uncharacterized protein LOC105118874 [Populus euphratica]
Omi03G017990.1	Molecular Function: nucleic acid binding (GO:0003676);; Molecular Function: RNA-DNA hybrid ribonuclease activity (GO:0004523);; Biological Process: DNA integration (GO:0015074);;	K00820|4.8e-77|nta:107787623|K00820 glutamine---fructose-6-phosphate transaminase (isomerizing) [EC:2.6.1.16] | (RefSeq) glutamine--fructose-6-phosphate aminotransferase [isomerizing] 2-like	[R]	General function prediction only	Reverse transcriptase-like	RNA-directed DNA polymerase homolog OS=Oenothera berteroana OX=3950 PE=4 SV=1	Ribonuclease H OS=Trifolium pratense OX=57577 GN=L195_g001246 PE=4 SV=1	L	Replication, recombination and repair	PREDICTED: LOW QUALITY PROTEIN: uncharacterized protein LOC105118123, partial [Populus euphratica]
Omi05G009050.1	Molecular Function: nucleic acid binding (GO:0003676);; Molecular Function: RNA-DNA hybrid ribonuclease activity (GO:0004523);; Biological Process: DNA integration (GO:0015074);;	K00820|3.0e-77|nta:107787623|K00820 glutamine---fructose-6-phosphate transaminase (isomerizing) [EC:2.6.1.16] | (RefSeq) glutamine--fructose-6-phosphate aminotransferase [isomerizing] 2-like	[R]	General function prediction only	RNase H-like domain found in reverse transcriptase	RNA-directed DNA polymerase homolog OS=Oenothera berteroana OX=3950 PE=4 SV=1	Ribonuclease H OS=Gossypium australe OX=47621 GN=EPI10_021159 PE=4 SV=1	L	Replication, recombination and repair	PREDICTED: LOW QUALITY PROTEIN: uncharacterized protein LOC105118123, partial [Populus euphratica]
Omi08G001410.1	Molecular Function: nucleic acid binding (GO:0003676);; Molecular Function: RNA-DNA hybrid ribonuclease activity (GO:0004523);; Biological Process: DNA integration (GO:0015074);;	K00820|2.0e-62|nta:107787623|K00820 glutamine---fructose-6-phosphate transaminase (isomerizing) [EC:2.6.1.16] | (RefSeq) glutamine--fructose-6-phosphate aminotransferase [isomerizing] 2-like	[R]	General function prediction only	Reverse transcriptase-like	--	Ribonuclease H (Fragment) OS=Trifolium medium OX=97028 GN=A2U01_0000248 PE=4 SV=1	L	Replication, recombination and repair	PREDICTED: LOW QUALITY PROTEIN: uncharacterized protein LOC105118123, partial [Populus euphratica]
Omi02G053430.1	Molecular Function: nucleic acid binding (GO:0003676);; Molecular Function: RNA-DNA hybrid ribonuclease activity (GO:0004523);; Biological Process: DNA integration (GO:0015074);;	K00820|4.4e-76|nta:107787623|K00820 glutamine---fructose-6-phosphate transaminase (isomerizing) [EC:2.6.1.16] | (RefSeq) glutamine--fructose-6-phosphate aminotransferase [isomerizing] 2-like	[R]	General function prediction only	Reverse transcriptase-like	RNA-directed DNA polymerase homolog OS=Oenothera berteroana OX=3950 PE=4 SV=1	Ribonuclease H OS=Trifolium pratense OX=57577 GN=L195_g001246 PE=4 SV=1	L	Replication, recombination and repair	PREDICTED: LOW QUALITY PROTEIN: uncharacterized protein LOC105118123, partial [Populus euphratica]
Omi06G021660.1	Molecular Function: nucleic acid binding (GO:0003676);; Molecular Function: RNA-DNA hybrid ribonuclease activity (GO:0004523);; Biological Process: DNA integration (GO:0015074);;	K00820|3.0e-75|nta:107787623|K00820 glutamine---fructose-6-phosphate transaminase (isomerizing) [EC:2.6.1.16] | (RefSeq) glutamine--fructose-6-phosphate aminotransferase [isomerizing] 2-like	[R]	General function prediction only	RNase H-like domain found in reverse transcriptase	RNA-directed DNA polymerase homolog OS=Oenothera berteroana OX=3950 PE=4 SV=1	Ribonuclease H OS=Trifolium pratense OX=57577 GN=L195_g001246 PE=4 SV=1	L	Replication, recombination and repair	PREDICTED: uncharacterized protein LOC105118874 [Populus euphratica]
Omi02G003600.1	Molecular Function: nucleic acid binding (GO:0003676);; Molecular Function: RNA-DNA hybrid ribonuclease activity (GO:0004523);; Biological Process: DNA integration (GO:0015074);;	K00820|8.2e-77|nta:107787623|K00820 glutamine---fructose-6-phosphate transaminase (isomerizing) [EC:2.6.1.16] | (RefSeq) glutamine--fructose-6-phosphate aminotransferase [isomerizing] 2-like	[R]	General function prediction only	RNase H-like domain found in reverse transcriptase	RNA-directed DNA polymerase homolog OS=Oenothera berteroana OX=3950 PE=4 SV=1	Ribonuclease H OS=Trifolium pratense OX=57577 GN=L195_g001246 PE=4 SV=1	L	Replication, recombination and repair	PREDICTED: uncharacterized protein LOC105118874 [Populus euphratica]
Omi05G001860.1	Molecular Function: nucleic acid binding (GO:0003676);; Molecular Function: RNA-DNA hybrid ribonuclease activity (GO:0004523);; Biological Process: DNA integration (GO:0015074);;	K00820|8.8e-77|nta:107787623|K00820 glutamine---fructose-6-phosphate transaminase (isomerizing) [EC:2.6.1.16] | (RefSeq) glutamine--fructose-6-phosphate aminotransferase [isomerizing] 2-like	[R]	General function prediction only	RNase H-like domain found in reverse transcriptase	RNA-directed DNA polymerase homolog OS=Oenothera berteroana OX=3950 PE=4 SV=1	Ribonuclease H OS=Trifolium pratense OX=57577 GN=L195_g001246 PE=4 SV=1	L	Replication, recombination and repair	PREDICTED: LOW QUALITY PROTEIN: uncharacterized protein LOC105118123, partial [Populus euphratica]
Omi03G026890.1	Molecular Function: nucleic acid binding (GO:0003676);; Molecular Function: RNA-DNA hybrid ribonuclease activity (GO:0004523);; Biological Process: DNA integration (GO:0015074);;	K00820|1.6e-69|nta:107787623|K00820 glutamine---fructose-6-phosphate transaminase (isomerizing) [EC:2.6.1.16] | (RefSeq) glutamine--fructose-6-phosphate aminotransferase [isomerizing] 2-like	[R]	General function prediction only	Reverse transcriptase (RNA-dependent DNA polymerase)	RNA-directed DNA polymerase homolog OS=Oenothera berteroana OX=3950 PE=4 SV=1	Ribonuclease H OS=Cicer arietinum OX=3827 GN=LOC105852623 PE=4 SV=1	L	Replication, recombination and repair	PREDICTED: LOW QUALITY PROTEIN: uncharacterized protein LOC105114406 [Populus euphratica]
Omi03G014870.1	Molecular Function: nucleic acid binding (GO:0003676);; Molecular Function: RNA-DNA hybrid ribonuclease activity (GO:0004523);; Biological Process: DNA integration (GO:0015074);;	K00820|2.9e-64|nta:107787623|K00820 glutamine---fructose-6-phosphate transaminase (isomerizing) [EC:2.6.1.16] | (RefSeq) glutamine--fructose-6-phosphate aminotransferase [isomerizing] 2-like	[R]	General function prediction only	RNase H-like domain found in reverse transcriptase	RNA-directed DNA polymerase homolog OS=Oenothera berteroana OX=3950 PE=4 SV=1	Ribonuclease H OS=Cicer arietinum OX=3827 GN=LOC113785801 PE=4 SV=1	L	Replication, recombination and repair	PREDICTED: uncharacterized protein LOC105138293 [Populus euphratica]
Omi02G018670.1	Molecular Function: nucleic acid binding (GO:0003676);; Molecular Function: RNA-DNA hybrid ribonuclease activity (GO:0004523);; Biological Process: DNA integration (GO:0015074);;	K00820|5.6e-76|nta:107787623|K00820 glutamine---fructose-6-phosphate transaminase (isomerizing) [EC:2.6.1.16] | (RefSeq) glutamine--fructose-6-phosphate aminotransferase [isomerizing] 2-like	[R]	General function prediction only	RNase H-like domain found in reverse transcriptase	RNA-directed DNA polymerase homolog OS=Oenothera berteroana OX=3950 PE=4 SV=1	Ribonuclease H OS=Trifolium pratense OX=57577 GN=L195_g001246 PE=4 SV=1	L	Replication, recombination and repair	PREDICTED: uncharacterized protein LOC105118874 [Populus euphratica]
Omi07G039320.1	Molecular Function: nucleic acid binding (GO:0003676);; Molecular Function: RNA-DNA hybrid ribonuclease activity (GO:0004523);; Biological Process: DNA integration (GO:0015074);;	K13457|6.1e-58|pmum:103334684|K13457 disease resistance protein RPM1 | (RefSeq) disease resistance protein RPM1-like	[R]	General function prediction only	Reverse transcriptase (RNA-dependent DNA polymerase)	RNA-directed DNA polymerase homolog OS=Oenothera berteroana OX=3950 PE=4 SV=1	Ribonuclease H OS=Trifolium pratense OX=57577 GN=L195_g001246 PE=4 SV=1	L	Replication, recombination and repair	PREDICTED: uncharacterized protein LOC105118874 [Populus euphratica]
Omi06G037740.1	Molecular Function: nucleic acid binding (GO:0003676);; Molecular Function: RNA-DNA hybrid ribonuclease activity (GO:0004523);; Biological Process: DNA integration (GO:0015074);;	K00820|8.1e-77|nta:107787623|K00820 glutamine---fructose-6-phosphate transaminase (isomerizing) [EC:2.6.1.16] | (RefSeq) glutamine--fructose-6-phosphate aminotransferase [isomerizing] 2-like	[R]	General function prediction only	RNase H-like domain found in reverse transcriptase	RNA-directed DNA polymerase homolog OS=Oenothera berteroana OX=3950 PE=4 SV=1	Ribonuclease H OS=Trifolium pratense OX=57577 GN=L195_g001246 PE=4 SV=1	L	Replication, recombination and repair	PREDICTED: uncharacterized protein LOC105118874 [Populus euphratica]
Omi01G000430.1	Molecular Function: nucleic acid binding (GO:0003676);; Molecular Function: RNA-DNA hybrid ribonuclease activity (GO:0004523);; Biological Process: DNA integration (GO:0015074);;	K00820|1.7e-76|nta:107787623|K00820 glutamine---fructose-6-phosphate transaminase (isomerizing) [EC:2.6.1.16] | (RefSeq) glutamine--fructose-6-phosphate aminotransferase [isomerizing] 2-like	[R]	General function prediction only	RNase H-like domain found in reverse transcriptase	RNA-directed DNA polymerase homolog OS=Oenothera berteroana OX=3950 PE=4 SV=1	Ribonuclease H OS=Trifolium pratense OX=57577 GN=L195_g001246 PE=4 SV=1	L	Replication, recombination and repair	PREDICTED: uncharacterized protein LOC105118874 [Populus euphratica]
Omi04G046510.1	Molecular Function: nucleic acid binding (GO:0003676);; Molecular Function: RNA-DNA hybrid ribonuclease activity (GO:0004523);; Biological Process: DNA integration (GO:0015074);;	K00820|5.1e-77|nta:107787623|K00820 glutamine---fructose-6-phosphate transaminase (isomerizing) [EC:2.6.1.16] | (RefSeq) glutamine--fructose-6-phosphate aminotransferase [isomerizing] 2-like	[R]	General function prediction only	RNase H-like domain found in reverse transcriptase	RNA-directed DNA polymerase homolog OS=Oenothera berteroana OX=3950 PE=4 SV=1	Ribonuclease H OS=Trifolium pratense OX=57577 GN=L195_g001246 PE=4 SV=1	L	Replication, recombination and repair	PREDICTED: uncharacterized protein LOC105118874 [Populus euphratica]
Omi06G038660.1	Molecular Function: nucleic acid binding (GO:0003676);; Molecular Function: RNA-DNA hybrid ribonuclease activity (GO:0004523);; Biological Process: DNA integration (GO:0015074);;	K00820|3.2e-75|nta:107787623|K00820 glutamine---fructose-6-phosphate transaminase (isomerizing) [EC:2.6.1.16] | (RefSeq) glutamine--fructose-6-phosphate aminotransferase [isomerizing] 2-like	[R]	General function prediction only	Reverse transcriptase-like	RNA-directed DNA polymerase homolog OS=Oenothera berteroana OX=3950 PE=4 SV=1	Ribonuclease H OS=Trifolium pratense OX=57577 GN=L195_g001246 PE=4 SV=1	L	Replication, recombination and repair	PREDICTED: LOW QUALITY PROTEIN: uncharacterized protein LOC105118123, partial [Populus euphratica]
Omi01G036800.1	Molecular Function: nucleic acid binding (GO:0003676);; Molecular Function: RNA-DNA hybrid ribonuclease activity (GO:0004523);; Biological Process: DNA integration (GO:0015074);;	K00820|1.1e-76|nta:107787623|K00820 glutamine---fructose-6-phosphate transaminase (isomerizing) [EC:2.6.1.16] | (RefSeq) glutamine--fructose-6-phosphate aminotransferase [isomerizing] 2-like	[R]	General function prediction only	RNase H-like domain found in reverse transcriptase	RNA-directed DNA polymerase homolog OS=Oenothera berteroana OX=3950 PE=4 SV=1	Ribonuclease H OS=Trifolium pratense OX=57577 GN=L195_g001246 PE=4 SV=1	L	Replication, recombination and repair	PREDICTED: uncharacterized protein LOC105118874 [Populus euphratica]
Omi08G010570.1	Molecular Function: nucleic acid binding (GO:0003676);; Molecular Function: RNA-DNA hybrid ribonuclease activity (GO:0004523);; Biological Process: DNA integration (GO:0015074);;	K00820|4.6e-76|nta:107787623|K00820 glutamine---fructose-6-phosphate transaminase (isomerizing) [EC:2.6.1.16] | (RefSeq) glutamine--fructose-6-phosphate aminotransferase [isomerizing] 2-like	[R]	General function prediction only	Reverse transcriptase (RNA-dependent DNA polymerase)	RNA-directed DNA polymerase homolog OS=Oenothera berteroana OX=3950 PE=4 SV=1	Ribonuclease H OS=Trifolium pratense OX=57577 GN=L195_g001246 PE=4 SV=1	L	Replication, recombination and repair	PREDICTED: LOW QUALITY PROTEIN: uncharacterized protein LOC105118123, partial [Populus euphratica]
Omi06G022840.1	Molecular Function: nucleic acid binding (GO:0003676);; Molecular Function: RNA-DNA hybrid ribonuclease activity (GO:0004523);; Biological Process: DNA integration (GO:0015074);;	K00820|3.4e-76|nta:107787623|K00820 glutamine---fructose-6-phosphate transaminase (isomerizing) [EC:2.6.1.16] | (RefSeq) glutamine--fructose-6-phosphate aminotransferase [isomerizing] 2-like	[R]	General function prediction only	RNase H-like domain found in reverse transcriptase	RNA-directed DNA polymerase homolog OS=Oenothera berteroana OX=3950 PE=4 SV=1	Ribonuclease H OS=Trifolium pratense OX=57577 GN=L195_g001246 PE=4 SV=1	L	Replication, recombination and repair	PREDICTED: uncharacterized protein LOC105118874 [Populus euphratica]
Omi02G002050.1	Molecular Function: nucleic acid binding (GO:0003676);; Molecular Function: RNA-DNA hybrid ribonuclease activity (GO:0004523);; Biological Process: DNA integration (GO:0015074);;	K00820|8.8e-77|nta:107787623|K00820 glutamine---fructose-6-phosphate transaminase (isomerizing) [EC:2.6.1.16] | (RefSeq) glutamine--fructose-6-phosphate aminotransferase [isomerizing] 2-like	[R]	General function prediction only	RNase H-like domain found in reverse transcriptase	RNA-directed DNA polymerase homolog OS=Oenothera berteroana OX=3950 PE=4 SV=1	Ribonuclease H (Fragment) OS=Trifolium medium OX=97028 GN=A2U01_0000248 PE=4 SV=1	L	Replication, recombination and repair	PREDICTED: LOW QUALITY PROTEIN: uncharacterized protein LOC105118123, partial [Populus euphratica]
Omi06G035250.1	Molecular Function: nucleic acid binding (GO:0003676);; Molecular Function: RNA-DNA hybrid ribonuclease activity (GO:0004523);; Biological Process: DNA integration (GO:0015074);;	K00820|1.1e-76|nta:107787623|K00820 glutamine---fructose-6-phosphate transaminase (isomerizing) [EC:2.6.1.16] | (RefSeq) glutamine--fructose-6-phosphate aminotransferase [isomerizing] 2-like	[R]	General function prediction only	RNase H-like domain found in reverse transcriptase	RNA-directed DNA polymerase homolog OS=Oenothera berteroana OX=3950 PE=4 SV=1	Ribonuclease H OS=Trifolium pratense OX=57577 GN=L195_g001246 PE=4 SV=1	L	Replication, recombination and repair	PREDICTED: uncharacterized protein LOC105118874 [Populus euphratica]
Omi04G044000.1	Molecular Function: nucleic acid binding (GO:0003676);; Molecular Function: RNA-DNA hybrid ribonuclease activity (GO:0004523);;	K00820|7.4e-34|nta:107787623|K00820 glutamine---fructose-6-phosphate transaminase (isomerizing) [EC:2.6.1.16] | (RefSeq) glutamine--fructose-6-phosphate aminotransferase [isomerizing] 2-like	[R]	General function prediction only	RNase H-like domain found in reverse transcriptase	--	uncharacterized protein LOC113787020 OS=Cicer arietinum OX=3827 GN=LOC113787020 PE=4 SV=1	L	Replication, recombination and repair	PREDICTED: uncharacterized protein LOC105111495, partial [Populus euphratica]
Omi08G001850.1	Molecular Function: nucleic acid binding (GO:0003676);; Molecular Function: RNA-DNA hybrid ribonuclease activity (GO:0004523);; Biological Process: DNA integration (GO:0015074);;	K00820|4.2e-76|nta:107787623|K00820 glutamine---fructose-6-phosphate transaminase (isomerizing) [EC:2.6.1.16] | (RefSeq) glutamine--fructose-6-phosphate aminotransferase [isomerizing] 2-like	[R]	General function prediction only	Reverse transcriptase-like	RNA-directed DNA polymerase homolog OS=Oenothera berteroana OX=3950 PE=4 SV=1	Ribonuclease H OS=Trifolium pratense OX=57577 GN=L195_g001246 PE=4 SV=1	L	Replication, recombination and repair	PREDICTED: uncharacterized protein LOC105118874 [Populus euphratica]
Omi02G001960.1	Molecular Function: nucleic acid binding (GO:0003676);; Molecular Function: RNA-DNA hybrid ribonuclease activity (GO:0004523);; Biological Process: DNA integration (GO:0015074);;	K00820|8.2e-75|nta:107787623|K00820 glutamine---fructose-6-phosphate transaminase (isomerizing) [EC:2.6.1.16] | (RefSeq) glutamine--fructose-6-phosphate aminotransferase [isomerizing] 2-like	[R]	General function prediction only	Reverse transcriptase-like	RNA-directed DNA polymerase homolog OS=Oenothera berteroana OX=3950 PE=4 SV=1	Ribonuclease H OS=Trifolium pratense OX=57577 GN=L195_g001246 PE=4 SV=1	L	Replication, recombination and repair	PREDICTED: LOW QUALITY PROTEIN: uncharacterized protein LOC105118123, partial [Populus euphratica]
Omi03G049830.1	Molecular Function: nucleic acid binding (GO:0003676);; Molecular Function: RNA-DNA hybrid ribonuclease activity (GO:0004523);; Biological Process: DNA integration (GO:0015074);;	K00820|2.2e-75|nta:107787623|K00820 glutamine---fructose-6-phosphate transaminase (isomerizing) [EC:2.6.1.16] | (RefSeq) glutamine--fructose-6-phosphate aminotransferase [isomerizing] 2-like	[R]	General function prediction only	RNase H-like domain found in reverse transcriptase	RNA-directed DNA polymerase homolog OS=Oenothera berteroana OX=3950 PE=4 SV=1	Ribonuclease H OS=Cicer arietinum OX=3827 GN=LOC101494924 PE=4 SV=1	L	Replication, recombination and repair	PREDICTED: LOW QUALITY PROTEIN: uncharacterized protein LOC105118123, partial [Populus euphratica]
Omi349G000010.1	Molecular Function: nucleic acid binding (GO:0003676);; Molecular Function: RNA-DNA hybrid ribonuclease activity (GO:0004523);; Biological Process: DNA integration (GO:0015074);;	K00820|1.3e-75|nta:107787623|K00820 glutamine---fructose-6-phosphate transaminase (isomerizing) [EC:2.6.1.16] | (RefSeq) glutamine--fructose-6-phosphate aminotransferase [isomerizing] 2-like	[R]	General function prediction only	Reverse transcriptase-like	RNA-directed DNA polymerase homolog OS=Oenothera berteroana OX=3950 PE=4 SV=1	Ribonuclease H OS=Cicer arietinum OX=3827 GN=LOC101494924 PE=4 SV=1	L	Replication, recombination and repair	PREDICTED: LOW QUALITY PROTEIN: uncharacterized protein LOC105118123, partial [Populus euphratica]
Omi02G050340.1	Molecular Function: nucleic acid binding (GO:0003676);; Molecular Function: RNA-DNA hybrid ribonuclease activity (GO:0004523);; Biological Process: DNA integration (GO:0015074);;	K00820|4.7e-77|nta:107787623|K00820 glutamine---fructose-6-phosphate transaminase (isomerizing) [EC:2.6.1.16] | (RefSeq) glutamine--fructose-6-phosphate aminotransferase [isomerizing] 2-like	[R]	General function prediction only	RNase H-like domain found in reverse transcriptase	RNA-directed DNA polymerase homolog OS=Oenothera berteroana OX=3950 PE=4 SV=1	Ribonuclease H OS=Trifolium pratense OX=57577 GN=L195_g001246 PE=4 SV=1	L	Replication, recombination and repair	PREDICTED: LOW QUALITY PROTEIN: uncharacterized protein LOC105118123, partial [Populus euphratica]
Omi01G034810.1	Molecular Function: nucleic acid binding (GO:0003676);; Molecular Function: RNA-DNA hybrid ribonuclease activity (GO:0004523);; Biological Process: DNA integration (GO:0015074);;	K00820|7.4e-76|nta:107787623|K00820 glutamine---fructose-6-phosphate transaminase (isomerizing) [EC:2.6.1.16] | (RefSeq) glutamine--fructose-6-phosphate aminotransferase [isomerizing] 2-like	[R]	General function prediction only	RNase H-like domain found in reverse transcriptase	RNA-directed DNA polymerase homolog OS=Oenothera berteroana OX=3950 PE=4 SV=1	Ribonuclease H OS=Trifolium pratense OX=57577 GN=L195_g001246 PE=4 SV=1	L	Replication, recombination and repair	PREDICTED: uncharacterized protein LOC105118874 [Populus euphratica]
Omi03G049340.1	Molecular Function: nucleic acid binding (GO:0003676);; Molecular Function: RNA-DNA hybrid ribonuclease activity (GO:0004523);; Biological Process: DNA integration (GO:0015074);;	K00820|6.6e-76|nta:107787623|K00820 glutamine---fructose-6-phosphate transaminase (isomerizing) [EC:2.6.1.16] | (RefSeq) glutamine--fructose-6-phosphate aminotransferase [isomerizing] 2-like	[R]	General function prediction only	RNase H-like domain found in reverse transcriptase	RNA-directed DNA polymerase homolog OS=Oenothera berteroana OX=3950 PE=4 SV=1	Ribonuclease H OS=Cicer arietinum OX=3827 GN=LOC101494924 PE=4 SV=1	L	Replication, recombination and repair	PREDICTED: uncharacterized protein LOC105118874 [Populus euphratica]
Omi02G018690.1	Molecular Function: nucleic acid binding (GO:0003676);; Molecular Function: RNA-DNA hybrid ribonuclease activity (GO:0004523);; Biological Process: DNA integration (GO:0015074);;	K00820|7.2e-77|nta:107787623|K00820 glutamine---fructose-6-phosphate transaminase (isomerizing) [EC:2.6.1.16] | (RefSeq) glutamine--fructose-6-phosphate aminotransferase [isomerizing] 2-like	[R]	General function prediction only	RNase H-like domain found in reverse transcriptase	RNA-directed DNA polymerase homolog OS=Oenothera berteroana OX=3950 PE=4 SV=1	Ribonuclease H OS=Trifolium pratense OX=57577 GN=L195_g001246 PE=4 SV=1	L	Replication, recombination and repair	PREDICTED: uncharacterized protein LOC105118874 [Populus euphratica]
Omi05G001910.1	Molecular Function: nucleic acid binding (GO:0003676);; Molecular Function: RNA-DNA hybrid ribonuclease activity (GO:0004523);; Biological Process: DNA integration (GO:0015074);;	K00820|2.7e-73|nta:107787623|K00820 glutamine---fructose-6-phosphate transaminase (isomerizing) [EC:2.6.1.16] | (RefSeq) glutamine--fructose-6-phosphate aminotransferase [isomerizing] 2-like	[R]	General function prediction only	Reverse transcriptase-like	RNA-directed DNA polymerase homolog OS=Oenothera berteroana OX=3950 PE=4 SV=1	Ribonuclease H (Fragment) OS=Trifolium medium OX=97028 GN=A2U01_0000248 PE=4 SV=1	L	Replication, recombination and repair	PREDICTED: LOW QUALITY PROTEIN: uncharacterized protein LOC105118123, partial [Populus euphratica]
Omi03G001440.1	Molecular Function: nucleic acid binding (GO:0003676);; Molecular Function: RNA-DNA hybrid ribonuclease activity (GO:0004523);; Biological Process: DNA integration (GO:0015074);;	K00820|1.8e-74|nta:107787623|K00820 glutamine---fructose-6-phosphate transaminase (isomerizing) [EC:2.6.1.16] | (RefSeq) glutamine--fructose-6-phosphate aminotransferase [isomerizing] 2-like	[R]	General function prediction only	RNase H-like domain found in reverse transcriptase	RNA-directed DNA polymerase homolog OS=Oenothera berteroana OX=3950 PE=4 SV=1	Ribonuclease H OS=Trifolium pratense OX=57577 GN=L195_g001246 PE=4 SV=1	L	Replication, recombination and repair	PREDICTED: LOW QUALITY PROTEIN: uncharacterized protein LOC105118123, partial [Populus euphratica]
Omi02G004630.1	Molecular Function: nucleic acid binding (GO:0003676);; Molecular Function: RNA-DNA hybrid ribonuclease activity (GO:0004523);; Biological Process: DNA integration (GO:0015074);;	K00820|2.2e-75|nta:107787623|K00820 glutamine---fructose-6-phosphate transaminase (isomerizing) [EC:2.6.1.16] | (RefSeq) glutamine--fructose-6-phosphate aminotransferase [isomerizing] 2-like	[R]	General function prediction only	RNase H-like domain found in reverse transcriptase	RNA-directed DNA polymerase homolog OS=Oenothera berteroana OX=3950 PE=4 SV=1	Ribonuclease H OS=Trifolium pratense OX=57577 GN=L195_g001246 PE=4 SV=1	L	Replication, recombination and repair	PREDICTED: uncharacterized protein LOC105118874 [Populus euphratica]
Omi05G002670.1	Molecular Function: nucleic acid binding (GO:0003676);; Molecular Function: RNA-DNA hybrid ribonuclease activity (GO:0004523);; Biological Process: DNA integration (GO:0015074);;	K00820|2.1e-75|nta:107787623|K00820 glutamine---fructose-6-phosphate transaminase (isomerizing) [EC:2.6.1.16] | (RefSeq) glutamine--fructose-6-phosphate aminotransferase [isomerizing] 2-like	[R]	General function prediction only	RNase H-like domain found in reverse transcriptase	RNA-directed DNA polymerase homolog OS=Oenothera berteroana OX=3950 PE=4 SV=1	Ribonuclease H OS=Trifolium pratense OX=57577 GN=L195_g001246 PE=4 SV=1	L	Replication, recombination and repair	PREDICTED: uncharacterized protein LOC105118874 [Populus euphratica]
Omi06G038130.1	Molecular Function: nucleic acid binding (GO:0003676);; Molecular Function: RNA-DNA hybrid ribonuclease activity (GO:0004523);; Biological Process: DNA integration (GO:0015074);; Cellular Component: integral component of membrane (GO:0016021);;	K00820|3.9e-76|nta:107787623|K00820 glutamine---fructose-6-phosphate transaminase (isomerizing) [EC:2.6.1.16] | (RefSeq) glutamine--fructose-6-phosphate aminotransferase [isomerizing] 2-like	[R]	General function prediction only	Reverse transcriptase-like	RNA-directed DNA polymerase homolog OS=Oenothera berteroana OX=3950 PE=4 SV=1	Ribonuclease H OS=Cicer arietinum OX=3827 GN=LOC101510858 PE=4 SV=1	L	Replication, recombination and repair	PREDICTED: uncharacterized protein LOC105118874 [Populus euphratica]
Omi01G042250.1	Molecular Function: nucleic acid binding (GO:0003676);; Molecular Function: RNA-DNA hybrid ribonuclease activity (GO:0004523);; Biological Process: DNA integration (GO:0015074);;	K00820|7.5e-76|nta:107787623|K00820 glutamine---fructose-6-phosphate transaminase (isomerizing) [EC:2.6.1.16] | (RefSeq) glutamine--fructose-6-phosphate aminotransferase [isomerizing] 2-like	[R]	General function prediction only	Reverse transcriptase (RNA-dependent DNA polymerase)	RNA-directed DNA polymerase homolog OS=Oenothera berteroana OX=3950 PE=4 SV=1	Ribonuclease H (Fragment) OS=Trifolium medium OX=97028 GN=A2U01_0000248 PE=4 SV=1	L	Replication, recombination and repair	PREDICTED: LOW QUALITY PROTEIN: uncharacterized protein LOC105118123, partial [Populus euphratica]
Omi03G009420.1	Molecular Function: nucleic acid binding (GO:0003676);; Molecular Function: RNA-DNA hybrid ribonuclease activity (GO:0004523);; Biological Process: DNA integration (GO:0015074);;	K00820|1.8e-75|nta:107787623|K00820 glutamine---fructose-6-phosphate transaminase (isomerizing) [EC:2.6.1.16] | (RefSeq) glutamine--fructose-6-phosphate aminotransferase [isomerizing] 2-like	[R]	General function prediction only	RNase H-like domain found in reverse transcriptase	RNA-directed DNA polymerase homolog OS=Oenothera berteroana OX=3950 PE=4 SV=1	Ribonuclease H OS=Trifolium pratense OX=57577 GN=L195_g001246 PE=4 SV=1	L	Replication, recombination and repair	PREDICTED: uncharacterized protein LOC105118874 [Populus euphratica]
Omi01G019430.1	Molecular Function: nucleic acid binding (GO:0003676);; Molecular Function: RNA-DNA hybrid ribonuclease activity (GO:0004523);; Biological Process: DNA integration (GO:0015074);;	K13457|1.5e-59|pmum:103334684|K13457 disease resistance protein RPM1 | (RefSeq) disease resistance protein RPM1-like	[R]	General function prediction only	Reverse transcriptase-like	RNA-directed DNA polymerase homolog OS=Oenothera berteroana OX=3950 PE=4 SV=1	Ribonuclease H OS=Trifolium subterraneum OX=3900 GN=TSUD_243920 PE=4 SV=1	L	Replication, recombination and repair	PREDICTED: LOW QUALITY PROTEIN: uncharacterized protein LOC105118123, partial [Populus euphratica]
Omi02G003530.1	Molecular Function: nucleic acid binding (GO:0003676);; Molecular Function: RNA-DNA hybrid ribonuclease activity (GO:0004523);; Biological Process: DNA integration (GO:0015074);;	K00820|2.0e-76|nta:107787623|K00820 glutamine---fructose-6-phosphate transaminase (isomerizing) [EC:2.6.1.16] | (RefSeq) glutamine--fructose-6-phosphate aminotransferase [isomerizing] 2-like	[R]	General function prediction only	RNase H-like domain found in reverse transcriptase	RNA-directed DNA polymerase homolog OS=Oenothera berteroana OX=3950 PE=4 SV=1	Ribonuclease H OS=Cicer arietinum OX=3827 GN=LOC101511496 PE=4 SV=1	L	Replication, recombination and repair	PREDICTED: uncharacterized protein LOC105118874 [Populus euphratica]
Omi06G027670.1	Molecular Function: nucleic acid binding (GO:0003676);; Molecular Function: RNA-DNA hybrid ribonuclease activity (GO:0004523);; Biological Process: DNA integration (GO:0015074);;	K00820|2.3e-76|nta:107787623|K00820 glutamine---fructose-6-phosphate transaminase (isomerizing) [EC:2.6.1.16] | (RefSeq) glutamine--fructose-6-phosphate aminotransferase [isomerizing] 2-like	[R]	General function prediction only	RNase H-like domain found in reverse transcriptase	RNA-directed DNA polymerase homolog OS=Oenothera berteroana OX=3950 PE=4 SV=1	Ribonuclease H OS=Trifolium pratense OX=57577 GN=L195_g001246 PE=4 SV=1	L	Replication, recombination and repair	PREDICTED: uncharacterized protein LOC105118874 [Populus euphratica]
Omi05G034490.1	Molecular Function: nucleic acid binding (GO:0003676);; Molecular Function: RNA-DNA hybrid ribonuclease activity (GO:0004523);; Biological Process: DNA integration (GO:0015074);;	K00820|2.6e-76|nta:107787623|K00820 glutamine---fructose-6-phosphate transaminase (isomerizing) [EC:2.6.1.16] | (RefSeq) glutamine--fructose-6-phosphate aminotransferase [isomerizing] 2-like	[R]	General function prediction only	Reverse transcriptase-like	RNA-directed DNA polymerase homolog OS=Oenothera berteroana OX=3950 PE=4 SV=1	Ribonuclease H OS=Trifolium pratense OX=57577 GN=L195_g001246 PE=4 SV=1	L	Replication, recombination and repair	PREDICTED: LOW QUALITY PROTEIN: uncharacterized protein LOC105118123, partial [Populus euphratica]
Omi06G036520.1	Molecular Function: nucleic acid binding (GO:0003676);; Molecular Function: RNA-DNA hybrid ribonuclease activity (GO:0004523);; Biological Process: DNA integration (GO:0015074);;	K00820|3.3e-76|nta:107787623|K00820 glutamine---fructose-6-phosphate transaminase (isomerizing) [EC:2.6.1.16] | (RefSeq) glutamine--fructose-6-phosphate aminotransferase [isomerizing] 2-like	[R]	General function prediction only	Reverse transcriptase-like	RNA-directed DNA polymerase homolog OS=Oenothera berteroana OX=3950 PE=4 SV=1	Ribonuclease H OS=Trifolium pratense OX=57577 GN=L195_g001246 PE=4 SV=1	L	Replication, recombination and repair	PREDICTED: LOW QUALITY PROTEIN: uncharacterized protein LOC105118123, partial [Populus euphratica]
Omi02G024660.1	Molecular Function: nucleic acid binding (GO:0003676);; Molecular Function: RNA-directed DNA polymerase activity (GO:0003964);; Molecular Function: RNA-DNA hybrid ribonuclease activity (GO:0004523);; Biological Process: DNA integration (GO:0015074);; Cellular Component: integral component of membrane (GO:0016021);;	K06846|1.4e-19|gmx:112998180|K06846 lymphocyte antigen 6 complex locus protein D/E/G6/H | (RefSeq) uncharacterized protein LOC112998180	[R]	General function prediction only	Integrase zinc binding domain	--	Ribonuclease H OS=Theobroma cacao OX=3641 GN=TCM_034880 PE=4 SV=1	E	Amino acid transport and metabolism	PREDICTED: LOW QUALITY PROTEIN: uncharacterized protein LOC105118123, partial [Populus euphratica]
Omi01G033830.1	Molecular Function: nucleic acid binding (GO:0003676);; Molecular Function: RNA-DNA hybrid ribonuclease activity (GO:0004523);; Biological Process: DNA integration (GO:0015074);;	K00820|5.4e-77|nta:107787623|K00820 glutamine---fructose-6-phosphate transaminase (isomerizing) [EC:2.6.1.16] | (RefSeq) glutamine--fructose-6-phosphate aminotransferase [isomerizing] 2-like	[R]	General function prediction only	RNase H-like domain found in reverse transcriptase	RNA-directed DNA polymerase homolog OS=Oenothera berteroana OX=3950 PE=4 SV=1	Ribonuclease H OS=Trifolium pratense OX=57577 GN=L195_g001246 PE=4 SV=1	L	Replication, recombination and repair	PREDICTED: uncharacterized protein LOC105118874 [Populus euphratica]
Omi04G008440.1	Molecular Function: nucleic acid binding (GO:0003676);; Molecular Function: RNA-DNA hybrid ribonuclease activity (GO:0004523);; Biological Process: DNA integration (GO:0015074);;	K00820|3.3e-76|nta:107787623|K00820 glutamine---fructose-6-phosphate transaminase (isomerizing) [EC:2.6.1.16] | (RefSeq) glutamine--fructose-6-phosphate aminotransferase [isomerizing] 2-like	[R]	General function prediction only	RNase H-like domain found in reverse transcriptase	RNA-directed DNA polymerase homolog OS=Oenothera berteroana OX=3950 PE=4 SV=1	Ribonuclease H OS=Trifolium pratense OX=57577 GN=L195_g001246 PE=4 SV=1	L	Replication, recombination and repair	PREDICTED: uncharacterized protein LOC105137388 [Populus euphratica]
Omi05G003170.1	Molecular Function: nucleic acid binding (GO:0003676);; Molecular Function: RNA-DNA hybrid ribonuclease activity (GO:0004523);; Biological Process: DNA integration (GO:0015074);;	K00820|4.2e-77|nta:107787623|K00820 glutamine---fructose-6-phosphate transaminase (isomerizing) [EC:2.6.1.16] | (RefSeq) glutamine--fructose-6-phosphate aminotransferase [isomerizing] 2-like	[R]	General function prediction only	Reverse transcriptase-like	RNA-directed DNA polymerase homolog OS=Oenothera berteroana OX=3950 PE=4 SV=1	Ribonuclease H OS=Trifolium pratense OX=57577 GN=L195_g001246 PE=4 SV=1	L	Replication, recombination and repair	PREDICTED: uncharacterized protein LOC105118874 [Populus euphratica]
Omi07G028970.1	Molecular Function: nucleic acid binding (GO:0003676);; Molecular Function: RNA-DNA hybrid ribonuclease activity (GO:0004523);; Biological Process: DNA integration (GO:0015074);;	K00820|2.0e-76|nta:107787623|K00820 glutamine---fructose-6-phosphate transaminase (isomerizing) [EC:2.6.1.16] | (RefSeq) glutamine--fructose-6-phosphate aminotransferase [isomerizing] 2-like	[R]	General function prediction only	RNase H-like domain found in reverse transcriptase	RNA-directed DNA polymerase homolog OS=Oenothera berteroana OX=3950 PE=4 SV=1	Ribonuclease H OS=Cicer arietinum OX=3827 GN=LOC101511496 PE=4 SV=1	L	Replication, recombination and repair	PREDICTED: uncharacterized protein LOC105118874 [Populus euphratica]
Omi03G018060.1	Molecular Function: nucleic acid binding (GO:0003676);; Molecular Function: RNA-DNA hybrid ribonuclease activity (GO:0004523);; Biological Process: DNA integration (GO:0015074);;	K00820|1.6e-75|nta:107787623|K00820 glutamine---fructose-6-phosphate transaminase (isomerizing) [EC:2.6.1.16] | (RefSeq) glutamine--fructose-6-phosphate aminotransferase [isomerizing] 2-like	[R]	General function prediction only	RNase H-like domain found in reverse transcriptase	RNA-directed DNA polymerase homolog OS=Oenothera berteroana OX=3950 PE=4 SV=1	Ribonuclease H OS=Trifolium pratense OX=57577 GN=L195_g001246 PE=4 SV=1	L	Replication, recombination and repair	PREDICTED: LOW QUALITY PROTEIN: uncharacterized protein LOC105118123, partial [Populus euphratica]
Omi08G001010.1	Molecular Function: nucleic acid binding (GO:0003676);; Molecular Function: RNA-DNA hybrid ribonuclease activity (GO:0004523);; Biological Process: DNA integration (GO:0015074);;	K00820|3.0e-75|nta:107787623|K00820 glutamine---fructose-6-phosphate transaminase (isomerizing) [EC:2.6.1.16] | (RefSeq) glutamine--fructose-6-phosphate aminotransferase [isomerizing] 2-like	[R]	General function prediction only	RNase H-like domain found in reverse transcriptase	RNA-directed DNA polymerase homolog OS=Oenothera berteroana OX=3950 PE=4 SV=1	Ribonuclease H OS=Trifolium pratense OX=57577 GN=L195_g001246 PE=4 SV=1	L	Replication, recombination and repair	PREDICTED: uncharacterized protein LOC105118874 [Populus euphratica]
Omi06G021970.1	Molecular Function: nucleic acid binding (GO:0003676);; Molecular Function: RNA-DNA hybrid ribonuclease activity (GO:0004523);; Biological Process: DNA integration (GO:0015074);;	K00820|2.0e-76|nta:107787623|K00820 glutamine---fructose-6-phosphate transaminase (isomerizing) [EC:2.6.1.16] | (RefSeq) glutamine--fructose-6-phosphate aminotransferase [isomerizing] 2-like	[R]	General function prediction only	Reverse transcriptase-like	RNA-directed DNA polymerase homolog OS=Oenothera berteroana OX=3950 PE=4 SV=1	Ribonuclease H OS=Trifolium pratense OX=57577 GN=L195_g001246 PE=4 SV=1	L	Replication, recombination and repair	PREDICTED: uncharacterized protein LOC105118874 [Populus euphratica]
Omi04G018810.1	Molecular Function: nucleic acid binding (GO:0003676);; Molecular Function: RNA-DNA hybrid ribonuclease activity (GO:0004523);; Biological Process: DNA integration (GO:0015074);;	K14175|4.8e-41|mcha:111010887|K14175 (3S,6E)-nerolidol synthase [EC:4.2.3.48] | (RefSeq) (3S,6E)-nerolidol synthase 1-like	[R]	General function prediction only	RNase H-like domain found in reverse transcriptase	--	Ribonuclease H OS=Cicer arietinum OX=3827 GN=LOC113786780 PE=4 SV=1	L	Replication, recombination and repair	PREDICTED: LOW QUALITY PROTEIN: uncharacterized protein LOC105118123, partial [Populus euphratica]
Omi06G017560.1	Molecular Function: nucleic acid binding (GO:0003676);; Molecular Function: RNA-DNA hybrid ribonuclease activity (GO:0004523);; Biological Process: DNA integration (GO:0015074);;	K00820|3.7e-69|nta:107787623|K00820 glutamine---fructose-6-phosphate transaminase (isomerizing) [EC:2.6.1.16] | (RefSeq) glutamine--fructose-6-phosphate aminotransferase [isomerizing] 2-like	[R]	General function prediction only	RNase H-like domain found in reverse transcriptase	RNA-directed DNA polymerase homolog OS=Oenothera berteroana OX=3950 PE=4 SV=1	Ribonuclease H OS=Gossypium australe OX=47621 GN=EPI10_022762 PE=4 SV=1	L	Replication, recombination and repair	PREDICTED: uncharacterized protein LOC105118874 [Populus euphratica]
Omi02G001200.1	Molecular Function: nucleic acid binding (GO:0003676);; Molecular Function: RNA-DNA hybrid ribonuclease activity (GO:0004523);; Biological Process: DNA integration (GO:0015074);;	K00820|1.7e-76|nta:107787623|K00820 glutamine---fructose-6-phosphate transaminase (isomerizing) [EC:2.6.1.16] | (RefSeq) glutamine--fructose-6-phosphate aminotransferase [isomerizing] 2-like	[R]	General function prediction only	Reverse transcriptase-like	RNA-directed DNA polymerase homolog OS=Oenothera berteroana OX=3950 PE=4 SV=1	Ribonuclease H OS=Trifolium pratense OX=57577 GN=L195_g001246 PE=4 SV=1	L	Replication, recombination and repair	PREDICTED: uncharacterized protein LOC105118874 [Populus euphratica]
Omi06G028630.1	Molecular Function: nucleic acid binding (GO:0003676);; Molecular Function: RNA-DNA hybrid ribonuclease activity (GO:0004523);; Biological Process: DNA integration (GO:0015074);;	K00820|7.9e-77|nta:107787623|K00820 glutamine---fructose-6-phosphate transaminase (isomerizing) [EC:2.6.1.16] | (RefSeq) glutamine--fructose-6-phosphate aminotransferase [isomerizing] 2-like	[R]	General function prediction only	RNase H-like domain found in reverse transcriptase	RNA-directed DNA polymerase homolog OS=Oenothera berteroana OX=3950 PE=4 SV=1	Ribonuclease H OS=Trifolium pratense OX=57577 GN=L195_g001246 PE=4 SV=1	L	Replication, recombination and repair	PREDICTED: uncharacterized protein LOC105118874 [Populus euphratica]
Omi07G014530.1	Molecular Function: nucleic acid binding (GO:0003676);; Molecular Function: RNA-DNA hybrid ribonuclease activity (GO:0004523);; Biological Process: DNA integration (GO:0015074);;	K00820|3.3e-75|nta:107787623|K00820 glutamine---fructose-6-phosphate transaminase (isomerizing) [EC:2.6.1.16] | (RefSeq) glutamine--fructose-6-phosphate aminotransferase [isomerizing] 2-like	[R]	General function prediction only	RNase H-like domain found in reverse transcriptase	RNA-directed DNA polymerase homolog OS=Oenothera berteroana OX=3950 PE=4 SV=1	Ribonuclease H OS=Gossypium australe OX=47621 GN=EPI10_021159 PE=4 SV=1	L	Replication, recombination and repair	PREDICTED: uncharacterized protein LOC105118874 [Populus euphratica]
Omi03G015040.1	Molecular Function: nucleic acid binding (GO:0003676);; Molecular Function: RNA-DNA hybrid ribonuclease activity (GO:0004523);; Biological Process: DNA integration (GO:0015074);; Cellular Component: integral component of membrane (GO:0016021);;	K00820|6.0e-75|nta:107787623|K00820 glutamine---fructose-6-phosphate transaminase (isomerizing) [EC:2.6.1.16] | (RefSeq) glutamine--fructose-6-phosphate aminotransferase [isomerizing] 2-like	[R]	General function prediction only	RNase H-like domain found in reverse transcriptase	RNA-directed DNA polymerase homolog OS=Oenothera berteroana OX=3950 PE=4 SV=1	Ribonuclease H OS=Cicer arietinum OX=3827 GN=LOC101510858 PE=4 SV=1	L	Replication, recombination and repair	PREDICTED: uncharacterized protein LOC105118874 [Populus euphratica]
Omi03G009450.1	Molecular Function: nucleic acid binding (GO:0003676);; Molecular Function: RNA-DNA hybrid ribonuclease activity (GO:0004523);; Biological Process: DNA integration (GO:0015074);;	K00820|8.2e-77|nta:107787623|K00820 glutamine---fructose-6-phosphate transaminase (isomerizing) [EC:2.6.1.16] | (RefSeq) glutamine--fructose-6-phosphate aminotransferase [isomerizing] 2-like	[R]	General function prediction only	Reverse transcriptase-like	RNA-directed DNA polymerase homolog OS=Oenothera berteroana OX=3950 PE=4 SV=1	Ribonuclease H OS=Trifolium pratense OX=57577 GN=L195_g001246 PE=4 SV=1	L	Replication, recombination and repair	PREDICTED: LOW QUALITY PROTEIN: uncharacterized protein LOC105118123, partial [Populus euphratica]
Omi01G038340.1	Molecular Function: nucleic acid binding (GO:0003676);; Molecular Function: RNA-DNA hybrid ribonuclease activity (GO:0004523);; Biological Process: DNA integration (GO:0015074);;	K00820|1.3e-76|nta:107787623|K00820 glutamine---fructose-6-phosphate transaminase (isomerizing) [EC:2.6.1.16] | (RefSeq) glutamine--fructose-6-phosphate aminotransferase [isomerizing] 2-like	[R]	General function prediction only	RNase H-like domain found in reverse transcriptase	RNA-directed DNA polymerase homolog OS=Oenothera berteroana OX=3950 PE=4 SV=1	Ribonuclease H OS=Trifolium pratense OX=57577 GN=L195_g001246 PE=4 SV=1	L	Replication, recombination and repair	PREDICTED: uncharacterized protein LOC105118874 [Populus euphratica]
Omi02G002000.1	Molecular Function: nucleic acid binding (GO:0003676);; Molecular Function: RNA-DNA hybrid ribonuclease activity (GO:0004523);; Biological Process: DNA integration (GO:0015074);;	K00820|2.1e-68|nta:107787623|K00820 glutamine---fructose-6-phosphate transaminase (isomerizing) [EC:2.6.1.16] | (RefSeq) glutamine--fructose-6-phosphate aminotransferase [isomerizing] 2-like	[R]	General function prediction only	Reverse transcriptase-like	--	Ribonuclease H OS=Trifolium pratense OX=57577 GN=L195_g001246 PE=4 SV=1	L	Replication, recombination and repair	PREDICTED: uncharacterized protein LOC105118874 [Populus euphratica]
Omi04G046790.1	Molecular Function: nucleic acid binding (GO:0003676);; Molecular Function: RNA-DNA hybrid ribonuclease activity (GO:0004523);; Biological Process: DNA integration (GO:0015074);;	K00820|8.8e-77|nta:107787623|K00820 glutamine---fructose-6-phosphate transaminase (isomerizing) [EC:2.6.1.16] | (RefSeq) glutamine--fructose-6-phosphate aminotransferase [isomerizing] 2-like	[R]	General function prediction only	RNase H-like domain found in reverse transcriptase	RNA-directed DNA polymerase homolog OS=Oenothera berteroana OX=3950 PE=4 SV=1	Ribonuclease H (Fragment) OS=Trifolium medium OX=97028 GN=A2U01_0000248 PE=4 SV=1	L	Replication, recombination and repair	PREDICTED: LOW QUALITY PROTEIN: uncharacterized protein LOC105118123, partial [Populus euphratica]
Omi06G021980.1	Molecular Function: nucleic acid binding (GO:0003676);; Molecular Function: RNA-DNA hybrid ribonuclease activity (GO:0004523);; Biological Process: DNA integration (GO:0015074);;	K01213|6.6e-37|ghi:107942088|K01213 galacturan 1,4-alpha-galacturonidase [EC:3.2.1.67] | (RefSeq) polygalacturonase-like	[R]	General function prediction only	Reverse transcriptase-like	--	Ribonuclease H (Fragment) OS=Trifolium medium OX=97028 GN=A2U01_0000248 PE=4 SV=1	E	Amino acid transport and metabolism	PREDICTED: LOW QUALITY PROTEIN: uncharacterized protein LOC105118123, partial [Populus euphratica]
Omi07G025650.1	Molecular Function: nucleic acid binding (GO:0003676);; Molecular Function: RNA-DNA hybrid ribonuclease activity (GO:0004523);; Biological Process: DNA integration (GO:0015074);;	K00820|2.1e-76|nta:107787623|K00820 glutamine---fructose-6-phosphate transaminase (isomerizing) [EC:2.6.1.16] | (RefSeq) glutamine--fructose-6-phosphate aminotransferase [isomerizing] 2-like	[R]	General function prediction only	RNase H-like domain found in reverse transcriptase	RNA-directed DNA polymerase homolog OS=Oenothera berteroana OX=3950 PE=4 SV=1	Ribonuclease H OS=Trifolium pratense OX=57577 GN=L195_g001246 PE=4 SV=1	L	Replication, recombination and repair	PREDICTED: LOW QUALITY PROTEIN: uncharacterized protein LOC105118123, partial [Populus euphratica]
Omi03G007180.1	Molecular Function: nucleic acid binding (GO:0003676);; Molecular Function: RNA-DNA hybrid ribonuclease activity (GO:0004523);; Biological Process: DNA integration (GO:0015074);; Cellular Component: integral component of membrane (GO:0016021);;	K00820|1.3e-77|nta:107787623|K00820 glutamine---fructose-6-phosphate transaminase (isomerizing) [EC:2.6.1.16] | (RefSeq) glutamine--fructose-6-phosphate aminotransferase [isomerizing] 2-like	[R]	General function prediction only	RNase H-like domain found in reverse transcriptase	RNA-directed DNA polymerase homolog OS=Oenothera berteroana OX=3950 PE=4 SV=1	Ribonuclease H OS=Cicer arietinum OX=3827 GN=LOC101510858 PE=4 SV=1	L	Replication, recombination and repair	PREDICTED: uncharacterized protein LOC105118874 [Populus euphratica]
Omi08G001580.1	Molecular Function: nucleic acid binding (GO:0003676);; Molecular Function: RNA-DNA hybrid ribonuclease activity (GO:0004523);; Biological Process: DNA integration (GO:0015074);;	K00820|3.0e-77|nta:107787623|K00820 glutamine---fructose-6-phosphate transaminase (isomerizing) [EC:2.6.1.16] | (RefSeq) glutamine--fructose-6-phosphate aminotransferase [isomerizing] 2-like	[R]	General function prediction only	RNase H-like domain found in reverse transcriptase	RNA-directed DNA polymerase homolog OS=Oenothera berteroana OX=3950 PE=4 SV=1	Ribonuclease H OS=Trifolium pratense OX=57577 GN=L195_g001246 PE=4 SV=1	L	Replication, recombination and repair	PREDICTED: LOW QUALITY PROTEIN: uncharacterized protein LOC105118123, partial [Populus euphratica]
Omi01G036260.1	Molecular Function: nucleic acid binding (GO:0003676);; Molecular Function: RNA-DNA hybrid ribonuclease activity (GO:0004523);; Biological Process: DNA integration (GO:0015074);;	K00820|2.4e-76|nta:107787623|K00820 glutamine---fructose-6-phosphate transaminase (isomerizing) [EC:2.6.1.16] | (RefSeq) glutamine--fructose-6-phosphate aminotransferase [isomerizing] 2-like	[R]	General function prediction only	RNase H-like domain found in reverse transcriptase	RNA-directed DNA polymerase homolog OS=Oenothera berteroana OX=3950 PE=4 SV=1	Ribonuclease H OS=Trifolium pratense OX=57577 GN=L195_g001246 PE=4 SV=1	L	Replication, recombination and repair	PREDICTED: LOW QUALITY PROTEIN: uncharacterized protein LOC105118123, partial [Populus euphratica]
Omi08G032960.1	Molecular Function: nucleic acid binding (GO:0003676);; Molecular Function: RNA-DNA hybrid ribonuclease activity (GO:0004523);; Biological Process: DNA integration (GO:0015074);;	K00820|2.5e-76|nta:107787623|K00820 glutamine---fructose-6-phosphate transaminase (isomerizing) [EC:2.6.1.16] | (RefSeq) glutamine--fructose-6-phosphate aminotransferase [isomerizing] 2-like	[R]	General function prediction only	RNase H-like domain found in reverse transcriptase	RNA-directed DNA polymerase homolog OS=Oenothera berteroana OX=3950 PE=4 SV=1	Ribonuclease H OS=Trifolium pratense OX=57577 GN=L195_g001246 PE=4 SV=1	L	Replication, recombination and repair	PREDICTED: uncharacterized protein LOC105118874 [Populus euphratica]
Omi08G012480.1	Molecular Function: nucleic acid binding (GO:0003676);; Molecular Function: RNA-DNA hybrid ribonuclease activity (GO:0004523);; Biological Process: DNA integration (GO:0015074);;	K00820|3.8e-75|nta:107787623|K00820 glutamine---fructose-6-phosphate transaminase (isomerizing) [EC:2.6.1.16] | (RefSeq) glutamine--fructose-6-phosphate aminotransferase [isomerizing] 2-like	[R]	General function prediction only	RNase H-like domain found in reverse transcriptase	RNA-directed DNA polymerase homolog OS=Oenothera berteroana OX=3950 PE=4 SV=1	Ribonuclease H OS=Gossypium australe OX=47621 GN=EPI10_022762 PE=4 SV=1	L	Replication, recombination and repair	PREDICTED: uncharacterized protein LOC105118874 [Populus euphratica]
Omi06G022870.1	Molecular Function: nucleic acid binding (GO:0003676);; Molecular Function: RNA-DNA hybrid ribonuclease activity (GO:0004523);; Biological Process: DNA integration (GO:0015074);;	K00820|1.8e-77|nta:107787623|K00820 glutamine---fructose-6-phosphate transaminase (isomerizing) [EC:2.6.1.16] | (RefSeq) glutamine--fructose-6-phosphate aminotransferase [isomerizing] 2-like	[R]	General function prediction only	RNase H-like domain found in reverse transcriptase	RNA-directed DNA polymerase homolog OS=Oenothera berteroana OX=3950 PE=4 SV=1	Ribonuclease H OS=Cicer arietinum OX=3827 GN=LOC101511496 PE=4 SV=1	L	Replication, recombination and repair	PREDICTED: uncharacterized protein LOC105118874 [Populus euphratica]
Omi07G001660.1	Molecular Function: nucleic acid binding (GO:0003676);; Molecular Function: RNA-DNA hybrid ribonuclease activity (GO:0004523);; Biological Process: DNA integration (GO:0015074);;	K00820|9.3e-68|nta:107787623|K00820 glutamine---fructose-6-phosphate transaminase (isomerizing) [EC:2.6.1.16] | (RefSeq) glutamine--fructose-6-phosphate aminotransferase [isomerizing] 2-like	[R]	General function prediction only	Reverse transcriptase (RNA-dependent DNA polymerase)	RNA-directed DNA polymerase homolog OS=Oenothera berteroana OX=3950 PE=4 SV=1	Ribonuclease H OS=Cicer arietinum OX=3827 GN=LOC101494924 PE=4 SV=1	L	Replication, recombination and repair	PREDICTED: LOW QUALITY PROTEIN: uncharacterized protein LOC105118123, partial [Populus euphratica]
Omi07G037810.1	Molecular Function: nucleic acid binding (GO:0003676);; Molecular Function: RNA-DNA hybrid ribonuclease activity (GO:0004523);; Biological Process: DNA integration (GO:0015074);;	K00820|7.3e-74|nta:107787623|K00820 glutamine---fructose-6-phosphate transaminase (isomerizing) [EC:2.6.1.16] | (RefSeq) glutamine--fructose-6-phosphate aminotransferase [isomerizing] 2-like	[R]	General function prediction only	RNase H-like domain found in reverse transcriptase	RNA-directed DNA polymerase homolog OS=Oenothera berteroana OX=3950 PE=4 SV=1	Ribonuclease H OS=Trifolium pratense OX=57577 GN=L195_g001246 PE=4 SV=1	L	Replication, recombination and repair	PREDICTED: uncharacterized protein LOC105118874 [Populus euphratica]
Omi349G000540.1	Molecular Function: nucleic acid binding (GO:0003676);; Molecular Function: RNA-DNA hybrid ribonuclease activity (GO:0004523);; Biological Process: DNA integration (GO:0015074);;	K00820|4.5e-73|nta:107787623|K00820 glutamine---fructose-6-phosphate transaminase (isomerizing) [EC:2.6.1.16] | (RefSeq) glutamine--fructose-6-phosphate aminotransferase [isomerizing] 2-like	[R]	General function prediction only	RNase H-like domain found in reverse transcriptase	RNA-directed DNA polymerase homolog OS=Oenothera berteroana OX=3950 PE=4 SV=1	Ribonuclease H (Fragment) OS=Trifolium medium OX=97028 GN=A2U01_0000248 PE=4 SV=1	L	Replication, recombination and repair	PREDICTED: LOW QUALITY PROTEIN: uncharacterized protein LOC105118123, partial [Populus euphratica]
Omi05G042170.1	Molecular Function: nucleic acid binding (GO:0003676);; Molecular Function: RNA-DNA hybrid ribonuclease activity (GO:0004523);; Biological Process: DNA integration (GO:0015074);;	K00820|6.7e-77|nta:107787623|K00820 glutamine---fructose-6-phosphate transaminase (isomerizing) [EC:2.6.1.16] | (RefSeq) glutamine--fructose-6-phosphate aminotransferase [isomerizing] 2-like	[R]	General function prediction only	RNase H-like domain found in reverse transcriptase	RNA-directed DNA polymerase homolog OS=Oenothera berteroana OX=3950 PE=4 SV=1	Ribonuclease H (Fragment) OS=Trifolium medium OX=97028 GN=A2U01_0000248 PE=4 SV=1	L	Replication, recombination and repair	PREDICTED: LOW QUALITY PROTEIN: uncharacterized protein LOC105118123, partial [Populus euphratica]
Omi07G032730.1	Molecular Function: nucleic acid binding (GO:0003676);; Molecular Function: RNA-DNA hybrid ribonuclease activity (GO:0004523);; Biological Process: DNA integration (GO:0015074);;	K00820|7.4e-75|nta:107787623|K00820 glutamine---fructose-6-phosphate transaminase (isomerizing) [EC:2.6.1.16] | (RefSeq) glutamine--fructose-6-phosphate aminotransferase [isomerizing] 2-like	[R]	General function prediction only	RNase H-like domain found in reverse transcriptase	RNA-directed DNA polymerase homolog OS=Oenothera berteroana OX=3950 PE=4 SV=1	Ribonuclease H OS=Cicer arietinum OX=3827 GN=LOC101494924 PE=4 SV=1	L	Replication, recombination and repair	PREDICTED: uncharacterized protein LOC105118874 [Populus euphratica]
Omi08G006510.1	Molecular Function: nucleic acid binding (GO:0003676);; Molecular Function: RNA-DNA hybrid ribonuclease activity (GO:0004523);; Biological Process: DNA integration (GO:0015074);; Cellular Component: integral component of membrane (GO:0016021);;	K00820|1.3e-74|nta:107787623|K00820 glutamine---fructose-6-phosphate transaminase (isomerizing) [EC:2.6.1.16] | (RefSeq) glutamine--fructose-6-phosphate aminotransferase [isomerizing] 2-like	[R]	General function prediction only	Reverse transcriptase (RNA-dependent DNA polymerase)	RNA-directed DNA polymerase homolog OS=Oenothera berteroana OX=3950 PE=4 SV=1	Ribonuclease H OS=Cicer arietinum OX=3827 GN=LOC101510858 PE=4 SV=1	L	Replication, recombination and repair	PREDICTED: LOW QUALITY PROTEIN: uncharacterized protein LOC105118123, partial [Populus euphratica]
Omi03G030080.1	Molecular Function: nucleic acid binding (GO:0003676);; Molecular Function: RNA-DNA hybrid ribonuclease activity (GO:0004523);; Biological Process: DNA integration (GO:0015074);;	K00820|7.0e-76|nta:107787623|K00820 glutamine---fructose-6-phosphate transaminase (isomerizing) [EC:2.6.1.16] | (RefSeq) glutamine--fructose-6-phosphate aminotransferase [isomerizing] 2-like	[R]	General function prediction only	RNase H-like domain found in reverse transcriptase	RNA-directed DNA polymerase homolog OS=Oenothera berteroana OX=3950 PE=4 SV=1	Ribonuclease H OS=Trifolium pratense OX=57577 GN=L195_g001246 PE=4 SV=1	L	Replication, recombination and repair	PREDICTED: uncharacterized protein LOC105118874 [Populus euphratica]
Omi02G052100.1	Molecular Function: nucleic acid binding (GO:0003676);; Molecular Function: RNA-DNA hybrid ribonuclease activity (GO:0004523);; Biological Process: DNA integration (GO:0015074);;	K00820|7.0e-77|nta:107787623|K00820 glutamine---fructose-6-phosphate transaminase (isomerizing) [EC:2.6.1.16] | (RefSeq) glutamine--fructose-6-phosphate aminotransferase [isomerizing] 2-like	[R]	General function prediction only	RNase H-like domain found in reverse transcriptase	RNA-directed DNA polymerase homolog OS=Oenothera berteroana OX=3950 PE=4 SV=1	Ribonuclease H OS=Trifolium pratense OX=57577 GN=L195_g001246 PE=4 SV=1	L	Replication, recombination and repair	PREDICTED: uncharacterized protein LOC105118874 [Populus euphratica]
Omi04G006850.1	Molecular Function: nucleic acid binding (GO:0003676);; Molecular Function: RNA-DNA hybrid ribonuclease activity (GO:0004523);; Biological Process: DNA integration (GO:0015074);;	K00820|1.1e-76|nta:107787623|K00820 glutamine---fructose-6-phosphate transaminase (isomerizing) [EC:2.6.1.16] | (RefSeq) glutamine--fructose-6-phosphate aminotransferase [isomerizing] 2-like	[R]	General function prediction only	RNase H-like domain found in reverse transcriptase	RNA-directed DNA polymerase homolog OS=Oenothera berteroana OX=3950 PE=4 SV=1	Ribonuclease H OS=Trifolium pratense OX=57577 GN=L195_g001246 PE=4 SV=1	L	Replication, recombination and repair	PREDICTED: uncharacterized protein LOC105118874 [Populus euphratica]
Omi02G001840.1	Molecular Function: nucleic acid binding (GO:0003676);; Molecular Function: RNA-DNA hybrid ribonuclease activity (GO:0004523);; Biological Process: DNA integration (GO:0015074);;	K00820|6.2e-75|nta:107787623|K00820 glutamine---fructose-6-phosphate transaminase (isomerizing) [EC:2.6.1.16] | (RefSeq) glutamine--fructose-6-phosphate aminotransferase [isomerizing] 2-like	[R]	General function prediction only	RNase H-like domain found in reverse transcriptase	RNA-directed DNA polymerase homolog OS=Oenothera berteroana OX=3950 PE=4 SV=1	Ribonuclease H OS=Trifolium pratense OX=57577 GN=L195_g001246 PE=4 SV=1	L	Replication, recombination and repair	PREDICTED: uncharacterized protein LOC105118874 [Populus euphratica]
Omi08G032600.1	Molecular Function: nucleic acid binding (GO:0003676);; Molecular Function: RNA-DNA hybrid ribonuclease activity (GO:0004523);; Biological Process: DNA integration (GO:0015074);;	K00820|1.6e-75|nta:107787623|K00820 glutamine---fructose-6-phosphate transaminase (isomerizing) [EC:2.6.1.16] | (RefSeq) glutamine--fructose-6-phosphate aminotransferase [isomerizing] 2-like	[R]	General function prediction only	Reverse transcriptase-like	RNA-directed DNA polymerase homolog OS=Oenothera berteroana OX=3950 PE=4 SV=1	Ribonuclease H OS=Trifolium pratense OX=57577 GN=L195_g001246 PE=4 SV=1	L	Replication, recombination and repair	PREDICTED: LOW QUALITY PROTEIN: uncharacterized protein LOC105118123, partial [Populus euphratica]
Omi08G010890.1	Molecular Function: nucleic acid binding (GO:0003676);; Molecular Function: RNA-DNA hybrid ribonuclease activity (GO:0004523);; Biological Process: DNA integration (GO:0015074);;	K00820|2.4e-77|nta:107787623|K00820 glutamine---fructose-6-phosphate transaminase (isomerizing) [EC:2.6.1.16] | (RefSeq) glutamine--fructose-6-phosphate aminotransferase [isomerizing] 2-like	[R]	General function prediction only	RNase H-like domain found in reverse transcriptase	RNA-directed DNA polymerase homolog OS=Oenothera berteroana OX=3950 PE=4 SV=1	Ribonuclease H OS=Cicer arietinum OX=3827 GN=LOC101511496 PE=4 SV=1	L	Replication, recombination and repair	PREDICTED: uncharacterized protein LOC105118874 [Populus euphratica]
Omi05G002660.1	Molecular Function: nucleic acid binding (GO:0003676);; Molecular Function: RNA-directed DNA polymerase activity (GO:0003964);; Molecular Function: RNA-DNA hybrid ribonuclease activity (GO:0004523);; Biological Process: DNA integration (GO:0015074);;	K01213|7.9e-36|ghi:107942088|K01213 galacturan 1,4-alpha-galacturonidase [EC:3.2.1.67] | (RefSeq) polygalacturonase-like	[R]	General function prediction only	Reverse transcriptase-like	--	Ribonuclease H OS=Theobroma cacao OX=3641 GN=TCM_024700 PE=4 SV=1	E	Amino acid transport and metabolism	PREDICTED: LOW QUALITY PROTEIN: uncharacterized protein LOC105118123, partial [Populus euphratica]
Omi01G036730.1	Molecular Function: nucleic acid binding (GO:0003676);; Molecular Function: RNA-DNA hybrid ribonuclease activity (GO:0004523);; Biological Process: DNA integration (GO:0015074);;	K00820|2.8e-76|nta:107787623|K00820 glutamine---fructose-6-phosphate transaminase (isomerizing) [EC:2.6.1.16] | (RefSeq) glutamine--fructose-6-phosphate aminotransferase [isomerizing] 2-like	[R]	General function prediction only	RNase H-like domain found in reverse transcriptase	RNA-directed DNA polymerase homolog OS=Oenothera berteroana OX=3950 PE=4 SV=1	Ribonuclease H OS=Trifolium pratense OX=57577 GN=L195_g001246 PE=4 SV=1	L	Replication, recombination and repair	PREDICTED: uncharacterized protein LOC105118874 [Populus euphratica]
Omi06G022820.1	Molecular Function: nucleic acid binding (GO:0003676);; Molecular Function: RNA-DNA hybrid ribonuclease activity (GO:0004523);; Biological Process: DNA integration (GO:0015074);;	K00820|2.2e-75|nta:107787623|K00820 glutamine---fructose-6-phosphate transaminase (isomerizing) [EC:2.6.1.16] | (RefSeq) glutamine--fructose-6-phosphate aminotransferase [isomerizing] 2-like	[R]	General function prediction only	Reverse transcriptase-like	RNA-directed DNA polymerase homolog OS=Oenothera berteroana OX=3950 PE=4 SV=1	Ribonuclease H OS=Cicer arietinum OX=3827 GN=LOC101511496 PE=4 SV=1	L	Replication, recombination and repair	PREDICTED: uncharacterized protein LOC105118874 [Populus euphratica]
Omi04G021920.1	Molecular Function: nucleic acid binding (GO:0003676);; Molecular Function: aspartic-type endopeptidase activity (GO:0004190);; Molecular Function: RNA-DNA hybrid ribonuclease activity (GO:0004523);; Biological Process: DNA integration (GO:0015074);;	K00820|2.8e-53|nta:107787623|K00820 glutamine---fructose-6-phosphate transaminase (isomerizing) [EC:2.6.1.16] | (RefSeq) glutamine--fructose-6-phosphate aminotransferase [isomerizing] 2-like	[R]	General function prediction only	Integrase core domain	RNA-directed DNA polymerase homolog OS=Oenothera berteroana OX=3950 PE=4 SV=1	Ribonuclease H OS=Trifolium subterraneum OX=3900 GN=TSUD_286080 PE=4 SV=1	L	Replication, recombination and repair	PREDICTED: LOW QUALITY PROTEIN: uncharacterized protein LOC105118123, partial [Populus euphratica]
Omi05G041170.1	Molecular Function: nucleic acid binding (GO:0003676);; Molecular Function: RNA-DNA hybrid ribonuclease activity (GO:0004523);; Biological Process: DNA integration (GO:0015074);;	K00820|2.0e-59|nta:107787623|K00820 glutamine---fructose-6-phosphate transaminase (isomerizing) [EC:2.6.1.16] | (RefSeq) glutamine--fructose-6-phosphate aminotransferase [isomerizing] 2-like	[R]	General function prediction only	Reverse transcriptase-like	RNA-directed DNA polymerase homolog OS=Oenothera berteroana OX=3950 PE=4 SV=1	Ribonuclease H OS=Cicer arietinum OX=3827 GN=LOC113786780 PE=4 SV=1	L	Replication, recombination and repair	PREDICTED: LOW QUALITY PROTEIN: uncharacterized protein LOC105118123, partial [Populus euphratica]
Omi03G042060.1	Molecular Function: nucleic acid binding (GO:0003676);; Molecular Function: RNA-DNA hybrid ribonuclease activity (GO:0004523);; Biological Process: DNA integration (GO:0015074);;	K00820|2.0e-77|nta:107787623|K00820 glutamine---fructose-6-phosphate transaminase (isomerizing) [EC:2.6.1.16] | (RefSeq) glutamine--fructose-6-phosphate aminotransferase [isomerizing] 2-like	[R]	General function prediction only	Reverse transcriptase-like	RNA-directed DNA polymerase homolog OS=Oenothera berteroana OX=3950 PE=4 SV=1	Ribonuclease H OS=Trifolium pratense OX=57577 GN=L195_g001246 PE=4 SV=1	L	Replication, recombination and repair	PREDICTED: LOW QUALITY PROTEIN: uncharacterized protein LOC105118123, partial [Populus euphratica]
Omi07G025040.1	Molecular Function: nucleic acid binding (GO:0003676);; Molecular Function: RNA-DNA hybrid ribonuclease activity (GO:0004523);; Biological Process: DNA integration (GO:0015074);;	K00820|1.1e-71|nta:107787623|K00820 glutamine---fructose-6-phosphate transaminase (isomerizing) [EC:2.6.1.16] | (RefSeq) glutamine--fructose-6-phosphate aminotransferase [isomerizing] 2-like	[R]	General function prediction only	Reverse transcriptase (RNA-dependent DNA polymerase)	RNA-directed DNA polymerase homolog OS=Oenothera berteroana OX=3950 PE=4 SV=1	Ribonuclease H OS=Trifolium pratense OX=57577 GN=L195_g001246 PE=4 SV=1	L	Replication, recombination and repair	PREDICTED: uncharacterized protein LOC105118874 [Populus euphratica]
Omi03G049630.1	Molecular Function: nucleic acid binding (GO:0003676);; Molecular Function: RNA-DNA hybrid ribonuclease activity (GO:0004523);; Biological Process: DNA integration (GO:0015074);;	K00820|1.6e-76|nta:107787623|K00820 glutamine---fructose-6-phosphate transaminase (isomerizing) [EC:2.6.1.16] | (RefSeq) glutamine--fructose-6-phosphate aminotransferase [isomerizing] 2-like	[R]	General function prediction only	RNase H-like domain found in reverse transcriptase	RNA-directed DNA polymerase homolog OS=Oenothera berteroana OX=3950 PE=4 SV=1	Ribonuclease H OS=Trifolium pratense OX=57577 GN=L195_g001246 PE=4 SV=1	L	Replication, recombination and repair	PREDICTED: uncharacterized protein LOC105118874 [Populus euphratica]
Omi06G021960.1	Molecular Function: nucleic acid binding (GO:0003676);; Molecular Function: RNA-DNA hybrid ribonuclease activity (GO:0004523);; Biological Process: DNA integration (GO:0015074);;	K00820|1.6e-77|nta:107787623|K00820 glutamine---fructose-6-phosphate transaminase (isomerizing) [EC:2.6.1.16] | (RefSeq) glutamine--fructose-6-phosphate aminotransferase [isomerizing] 2-like	[R]	General function prediction only	Reverse transcriptase-like	RNA-directed DNA polymerase homolog OS=Oenothera berteroana OX=3950 PE=4 SV=1	Ribonuclease H OS=Trifolium pratense OX=57577 GN=L195_g001246 PE=4 SV=1	L	Replication, recombination and repair	PREDICTED: uncharacterized protein LOC105118874 [Populus euphratica]
Omi06G000720.1	Molecular Function: nucleic acid binding (GO:0003676);; Molecular Function: RNA-DNA hybrid ribonuclease activity (GO:0004523);; Biological Process: DNA integration (GO:0015074);;	K00820|6.3e-72|nta:107787623|K00820 glutamine---fructose-6-phosphate transaminase (isomerizing) [EC:2.6.1.16] | (RefSeq) glutamine--fructose-6-phosphate aminotransferase [isomerizing] 2-like	[R]	General function prediction only	RNase H-like domain found in reverse transcriptase	RNA-directed DNA polymerase homolog OS=Oenothera berteroana OX=3950 PE=4 SV=1	Ribonuclease H OS=Cicer arietinum OX=3827 GN=LOC101494924 PE=4 SV=1	L	Replication, recombination and repair	PREDICTED: LOW QUALITY PROTEIN: uncharacterized protein LOC105118123, partial [Populus euphratica]
Omi02G053540.1	Molecular Function: nucleic acid binding (GO:0003676);; Molecular Function: RNA-DNA hybrid ribonuclease activity (GO:0004523);; Biological Process: DNA integration (GO:0015074);;	K00820|1.2e-76|nta:107787623|K00820 glutamine---fructose-6-phosphate transaminase (isomerizing) [EC:2.6.1.16] | (RefSeq) glutamine--fructose-6-phosphate aminotransferase [isomerizing] 2-like	[R]	General function prediction only	RNase H-like domain found in reverse transcriptase	RNA-directed DNA polymerase homolog OS=Oenothera berteroana OX=3950 PE=4 SV=1	Ribonuclease H OS=Trifolium pratense OX=57577 GN=L195_g001246 PE=4 SV=1	L	Replication, recombination and repair	PREDICTED: LOW QUALITY PROTEIN: uncharacterized protein LOC105118123, partial [Populus euphratica]
Omi01G028220.1	Molecular Function: nucleic acid binding (GO:0003676);; Molecular Function: RNA-directed DNA polymerase activity (GO:0003964);; Molecular Function: RNA-DNA hybrid ribonuclease activity (GO:0004523);; Biological Process: DNA integration (GO:0015074);;	K01213|1.1e-35|ghi:107942088|K01213 galacturan 1,4-alpha-galacturonidase [EC:3.2.1.67] | (RefSeq) polygalacturonase-like	[R]	General function prediction only	Reverse transcriptase-like	--	Ribonuclease H OS=Theobroma cacao OX=3641 GN=TCM_024700 PE=4 SV=1	E	Amino acid transport and metabolism	PREDICTED: LOW QUALITY PROTEIN: uncharacterized protein LOC105118123, partial [Populus euphratica]
Omi04G012430.1	Molecular Function: nucleic acid binding (GO:0003676);; Molecular Function: RNA-DNA hybrid ribonuclease activity (GO:0004523);; Biological Process: DNA integration (GO:0015074);;	K00820|1.1e-76|nta:107787623|K00820 glutamine---fructose-6-phosphate transaminase (isomerizing) [EC:2.6.1.16] | (RefSeq) glutamine--fructose-6-phosphate aminotransferase [isomerizing] 2-like	[R]	General function prediction only	RNase H-like domain found in reverse transcriptase	RNA-directed DNA polymerase homolog OS=Oenothera berteroana OX=3950 PE=4 SV=1	Ribonuclease H OS=Trifolium pratense OX=57577 GN=L195_g001246 PE=4 SV=1	L	Replication, recombination and repair	PREDICTED: LOW QUALITY PROTEIN: uncharacterized protein LOC105118123, partial [Populus euphratica]
Omi01G023700.1	Molecular Function: nucleic acid binding (GO:0003676);; Molecular Function: RNA-DNA hybrid ribonuclease activity (GO:0004523);; Biological Process: DNA integration (GO:0015074);;	K00820|1.1e-76|nta:107787623|K00820 glutamine---fructose-6-phosphate transaminase (isomerizing) [EC:2.6.1.16] | (RefSeq) glutamine--fructose-6-phosphate aminotransferase [isomerizing] 2-like	[R]	General function prediction only	RNase H-like domain found in reverse transcriptase	RNA-directed DNA polymerase homolog OS=Oenothera berteroana OX=3950 PE=4 SV=1	Ribonuclease H OS=Trifolium pratense OX=57577 GN=L195_g001246 PE=4 SV=1	L	Replication, recombination and repair	PREDICTED: uncharacterized protein LOC105118874 [Populus euphratica]
Omi07G020100.1	Molecular Function: nucleic acid binding (GO:0003676);; Molecular Function: RNA-DNA hybrid ribonuclease activity (GO:0004523);; Biological Process: DNA integration (GO:0015074);;	K01213|1.2e-34|ghi:107942088|K01213 galacturan 1,4-alpha-galacturonidase [EC:3.2.1.67] | (RefSeq) polygalacturonase-like	[R]	General function prediction only	Reverse transcriptase-like	--	Ribonuclease H (Fragment) OS=Trifolium medium OX=97028 GN=A2U01_0000248 PE=4 SV=1	L	Replication, recombination and repair	PREDICTED: LOW QUALITY PROTEIN: uncharacterized protein LOC105118123, partial [Populus euphratica]
Omi02G001460.1	Molecular Function: nucleic acid binding (GO:0003676);; Molecular Function: RNA-DNA hybrid ribonuclease activity (GO:0004523);; Biological Process: DNA integration (GO:0015074);;	K00820|4.5e-77|nta:107787623|K00820 glutamine---fructose-6-phosphate transaminase (isomerizing) [EC:2.6.1.16] | (RefSeq) glutamine--fructose-6-phosphate aminotransferase [isomerizing] 2-like	[R]	General function prediction only	RNase H-like domain found in reverse transcriptase	RNA-directed DNA polymerase homolog OS=Oenothera berteroana OX=3950 PE=4 SV=1	Ribonuclease H OS=Trifolium pratense OX=57577 GN=L195_g001246 PE=4 SV=1	L	Replication, recombination and repair	PREDICTED: LOW QUALITY PROTEIN: uncharacterized protein LOC105118123, partial [Populus euphratica]
Omi08G032460.1	Molecular Function: nucleic acid binding (GO:0003676);; Molecular Function: RNA-DNA hybrid ribonuclease activity (GO:0004523);; Biological Process: DNA integration (GO:0015074);;	K00820|1.5e-76|nta:107787623|K00820 glutamine---fructose-6-phosphate transaminase (isomerizing) [EC:2.6.1.16] | (RefSeq) glutamine--fructose-6-phosphate aminotransferase [isomerizing] 2-like	[R]	General function prediction only	Reverse transcriptase-like	RNA-directed DNA polymerase homolog OS=Oenothera berteroana OX=3950 PE=4 SV=1	Ribonuclease H OS=Trifolium pratense OX=57577 GN=L195_g001246 PE=4 SV=1	L	Replication, recombination and repair	PREDICTED: LOW QUALITY PROTEIN: uncharacterized protein LOC105118123, partial [Populus euphratica]
Omi08G032130.1	Molecular Function: nucleic acid binding (GO:0003676);; Molecular Function: RNA-DNA hybrid ribonuclease activity (GO:0004523);; Biological Process: DNA integration (GO:0015074);;	K00820|8.7e-76|nta:107787623|K00820 glutamine---fructose-6-phosphate transaminase (isomerizing) [EC:2.6.1.16] | (RefSeq) glutamine--fructose-6-phosphate aminotransferase [isomerizing] 2-like	[R]	General function prediction only	Reverse transcriptase (RNA-dependent DNA polymerase)	RNA-directed DNA polymerase homolog OS=Oenothera berteroana OX=3950 PE=4 SV=1	Ribonuclease H OS=Cicer arietinum OX=3827 GN=LOC101494924 PE=4 SV=1	L	Replication, recombination and repair	PREDICTED: uncharacterized protein LOC105118874 [Populus euphratica]
Omi08G017790.1	Molecular Function: nucleic acid binding (GO:0003676);; Molecular Function: RNA-DNA hybrid ribonuclease activity (GO:0004523);; Biological Process: DNA integration (GO:0015074);;	K00820|1.7e-76|nta:107787623|K00820 glutamine---fructose-6-phosphate transaminase (isomerizing) [EC:2.6.1.16] | (RefSeq) glutamine--fructose-6-phosphate aminotransferase [isomerizing] 2-like	[R]	General function prediction only	Reverse transcriptase-like	RNA-directed DNA polymerase homolog OS=Oenothera berteroana OX=3950 PE=4 SV=1	Ribonuclease H OS=Cicer arietinum OX=3827 GN=LOC101494924 PE=4 SV=1	L	Replication, recombination and repair	PREDICTED: uncharacterized protein LOC105118874 [Populus euphratica]
Omi02G050220.1	Molecular Function: nucleic acid binding (GO:0003676);; Molecular Function: RNA-DNA hybrid ribonuclease activity (GO:0004523);; Biological Process: DNA integration (GO:0015074);;	K14175|5.3e-40|mcha:111010887|K14175 (3S,6E)-nerolidol synthase [EC:4.2.3.48] | (RefSeq) (3S,6E)-nerolidol synthase 1-like	[R]	General function prediction only	Reverse transcriptase-like	--	Ribonuclease H OS=Cicer arietinum OX=3827 GN=LOC113786780 PE=4 SV=1	L	Replication, recombination and repair	PREDICTED: LOW QUALITY PROTEIN: uncharacterized protein LOC105118123, partial [Populus euphratica]
Omi01G026220.1	Molecular Function: nucleic acid binding (GO:0003676);; Molecular Function: RNA-DNA hybrid ribonuclease activity (GO:0004523);; Biological Process: DNA integration (GO:0015074);;	K01213|1.6e-36|ghi:107942088|K01213 galacturan 1,4-alpha-galacturonidase [EC:3.2.1.67] | (RefSeq) polygalacturonase-like	[R]	General function prediction only	Reverse transcriptase-like	--	Ribonuclease H (Fragment) OS=Trifolium medium OX=97028 GN=A2U01_0000248 PE=4 SV=1	E	Amino acid transport and metabolism	PREDICTED: LOW QUALITY PROTEIN: uncharacterized protein LOC105118123, partial [Populus euphratica]
Omi02G008090.1	Molecular Function: nucleic acid binding (GO:0003676);; Molecular Function: RNA-DNA hybrid ribonuclease activity (GO:0004523);; Biological Process: DNA integration (GO:0015074);;	K01213|2.9e-33|ghi:107942088|K01213 galacturan 1,4-alpha-galacturonidase [EC:3.2.1.67] | (RefSeq) polygalacturonase-like	[R]	General function prediction only	Reverse transcriptase-like	--	Ribonuclease H OS=Cicer arietinum OX=3827 GN=LOC113786780 PE=4 SV=1	L	Replication, recombination and repair	PREDICTED: LOW QUALITY PROTEIN: uncharacterized protein LOC105118123, partial [Populus euphratica]
Omi03G051550.1	Molecular Function: nucleic acid binding (GO:0003676);; Molecular Function: RNA-DNA hybrid ribonuclease activity (GO:0004523);; Biological Process: DNA integration (GO:0015074);;	K00820|8.8e-77|nta:107787623|K00820 glutamine---fructose-6-phosphate transaminase (isomerizing) [EC:2.6.1.16] | (RefSeq) glutamine--fructose-6-phosphate aminotransferase [isomerizing] 2-like	[R]	General function prediction only	RNase H-like domain found in reverse transcriptase	RNA-directed DNA polymerase homolog OS=Oenothera berteroana OX=3950 PE=4 SV=1	Ribonuclease H OS=Trifolium pratense OX=57577 GN=L195_g001246 PE=4 SV=1	L	Replication, recombination and repair	PREDICTED: LOW QUALITY PROTEIN: uncharacterized protein LOC105118123, partial [Populus euphratica]
Omi06G027450.1	Molecular Function: nucleic acid binding (GO:0003676);; Molecular Function: RNA-DNA hybrid ribonuclease activity (GO:0004523);; Biological Process: DNA integration (GO:0015074);;	K00820|5.4e-77|nta:107787623|K00820 glutamine---fructose-6-phosphate transaminase (isomerizing) [EC:2.6.1.16] | (RefSeq) glutamine--fructose-6-phosphate aminotransferase [isomerizing] 2-like	[R]	General function prediction only	RNase H-like domain found in reverse transcriptase	RNA-directed DNA polymerase homolog OS=Oenothera berteroana OX=3950 PE=4 SV=1	Ribonuclease H OS=Trifolium pratense OX=57577 GN=L195_g001246 PE=4 SV=1	L	Replication, recombination and repair	PREDICTED: uncharacterized protein LOC105118874 [Populus euphratica]
Omi02G001340.1	Molecular Function: nucleic acid binding (GO:0003676);; Molecular Function: RNA-DNA hybrid ribonuclease activity (GO:0004523);; Biological Process: DNA integration (GO:0015074);;	K00820|1.8e-77|nta:107787623|K00820 glutamine---fructose-6-phosphate transaminase (isomerizing) [EC:2.6.1.16] | (RefSeq) glutamine--fructose-6-phosphate aminotransferase [isomerizing] 2-like	[R]	General function prediction only	RNase H-like domain found in reverse transcriptase	RNA-directed DNA polymerase homolog OS=Oenothera berteroana OX=3950 PE=4 SV=1	Ribonuclease H OS=Trifolium pratense OX=57577 GN=L195_g001246 PE=4 SV=1	L	Replication, recombination and repair	PREDICTED: LOW QUALITY PROTEIN: uncharacterized protein LOC105118123, partial [Populus euphratica]
Omi06G026260.1	Molecular Function: nucleic acid binding (GO:0003676);; Molecular Function: RNA-DNA hybrid ribonuclease activity (GO:0004523);; Biological Process: DNA integration (GO:0015074);;	K00820|2.3e-75|nta:107787623|K00820 glutamine---fructose-6-phosphate transaminase (isomerizing) [EC:2.6.1.16] | (RefSeq) glutamine--fructose-6-phosphate aminotransferase [isomerizing] 2-like	[R]	General function prediction only	RNase H-like domain found in reverse transcriptase	RNA-directed DNA polymerase homolog OS=Oenothera berteroana OX=3950 PE=4 SV=1	Ribonuclease H OS=Trifolium pratense OX=57577 GN=L195_g001246 PE=4 SV=1	L	Replication, recombination and repair	PREDICTED: uncharacterized protein LOC105118874 [Populus euphratica]
Omi02G006210.1	Molecular Function: nucleic acid binding (GO:0003676);; Molecular Function: RNA-DNA hybrid ribonuclease activity (GO:0004523);; Biological Process: DNA integration (GO:0015074);;	K00820|8.7e-76|nta:107787623|K00820 glutamine---fructose-6-phosphate transaminase (isomerizing) [EC:2.6.1.16] | (RefSeq) glutamine--fructose-6-phosphate aminotransferase [isomerizing] 2-like	[R]	General function prediction only	RNase H-like domain found in reverse transcriptase	RNA-directed DNA polymerase homolog OS=Oenothera berteroana OX=3950 PE=4 SV=1	Ribonuclease H OS=Cicer arietinum OX=3827 GN=LOC101494924 PE=4 SV=1	L	Replication, recombination and repair	PREDICTED: uncharacterized protein LOC105118874 [Populus euphratica]
Omi01G036930.1	Molecular Function: nucleic acid binding (GO:0003676);; Molecular Function: RNA-DNA hybrid ribonuclease activity (GO:0004523);; Biological Process: DNA integration (GO:0015074);;	K00820|3.5e-76|nta:107787623|K00820 glutamine---fructose-6-phosphate transaminase (isomerizing) [EC:2.6.1.16] | (RefSeq) glutamine--fructose-6-phosphate aminotransferase [isomerizing] 2-like	[R]	General function prediction only	RNase H-like domain found in reverse transcriptase	RNA-directed DNA polymerase homolog OS=Oenothera berteroana OX=3950 PE=4 SV=1	Ribonuclease H OS=Trifolium pratense OX=57577 GN=L195_g001246 PE=4 SV=1	L	Replication, recombination and repair	PREDICTED: uncharacterized protein LOC105118874 [Populus euphratica]
Omi07G019000.1	Molecular Function: nucleic acid binding (GO:0003676);; Molecular Function: RNA-DNA hybrid ribonuclease activity (GO:0004523);; Biological Process: DNA integration (GO:0015074);;	K00820|8.2e-78|nta:107787623|K00820 glutamine---fructose-6-phosphate transaminase (isomerizing) [EC:2.6.1.16] | (RefSeq) glutamine--fructose-6-phosphate aminotransferase [isomerizing] 2-like	[R]	General function prediction only	RNase H-like domain found in reverse transcriptase	RNA-directed DNA polymerase homolog OS=Oenothera berteroana OX=3950 PE=4 SV=1	Ribonuclease H OS=Cicer arietinum OX=3827 GN=LOC101511496 PE=4 SV=1	L	Replication, recombination and repair	PREDICTED: uncharacterized protein LOC105118874 [Populus euphratica]
Omi05G008060.1	Molecular Function: nucleic acid binding (GO:0003676);; Molecular Function: RNA-DNA hybrid ribonuclease activity (GO:0004523);; Biological Process: DNA integration (GO:0015074);;	K00820|1.1e-76|nta:107787623|K00820 glutamine---fructose-6-phosphate transaminase (isomerizing) [EC:2.6.1.16] | (RefSeq) glutamine--fructose-6-phosphate aminotransferase [isomerizing] 2-like	[R]	General function prediction only	RNase H-like domain found in reverse transcriptase	RNA-directed DNA polymerase homolog OS=Oenothera berteroana OX=3950 PE=4 SV=1	Ribonuclease H OS=Trifolium pratense OX=57577 GN=L195_g001246 PE=4 SV=1	L	Replication, recombination and repair	PREDICTED: uncharacterized protein LOC105118874 [Populus euphratica]
Omi05G041060.1	Molecular Function: nucleic acid binding (GO:0003676);; Molecular Function: RNA-DNA hybrid ribonuclease activity (GO:0004523);; Biological Process: DNA integration (GO:0015074);;	K00820|4.1e-77|nta:107787623|K00820 glutamine---fructose-6-phosphate transaminase (isomerizing) [EC:2.6.1.16] | (RefSeq) glutamine--fructose-6-phosphate aminotransferase [isomerizing] 2-like	[R]	General function prediction only	RNase H-like domain found in reverse transcriptase	RNA-directed DNA polymerase homolog OS=Oenothera berteroana OX=3950 PE=4 SV=1	Ribonuclease H (Fragment) OS=Trifolium medium OX=97028 GN=A2U01_0000248 PE=4 SV=1	L	Replication, recombination and repair	PREDICTED: LOW QUALITY PROTEIN: uncharacterized protein LOC105118123, partial [Populus euphratica]
Omi01G018410.1	Molecular Function: nucleic acid binding (GO:0003676);; Molecular Function: RNA-DNA hybrid ribonuclease activity (GO:0004523);; Biological Process: DNA integration (GO:0015074);;	K13457|6.0e-58|pmum:103334684|K13457 disease resistance protein RPM1 | (RefSeq) disease resistance protein RPM1-like	[R]	General function prediction only	Reverse transcriptase-like	RNA-directed DNA polymerase homolog OS=Oenothera berteroana OX=3950 PE=4 SV=1	Ribonuclease H OS=Gossypium australe OX=47621 GN=EPI10_021159 PE=4 SV=1	L	Replication, recombination and repair	PREDICTED: LOW QUALITY PROTEIN: uncharacterized protein LOC105118123, partial [Populus euphratica]
Omi03G014900.1	Molecular Function: nucleic acid binding (GO:0003676);; Molecular Function: RNA-DNA hybrid ribonuclease activity (GO:0004523);; Biological Process: DNA integration (GO:0015074);;	K00820|2.5e-76|nta:107787623|K00820 glutamine---fructose-6-phosphate transaminase (isomerizing) [EC:2.6.1.16] | (RefSeq) glutamine--fructose-6-phosphate aminotransferase [isomerizing] 2-like	[R]	General function prediction only	RNase H-like domain found in reverse transcriptase	RNA-directed DNA polymerase homolog OS=Oenothera berteroana OX=3950 PE=4 SV=1	Ribonuclease H OS=Trifolium pratense OX=57577 GN=L195_g001246 PE=4 SV=1	L	Replication, recombination and repair	PREDICTED: LOW QUALITY PROTEIN: uncharacterized protein LOC105118123, partial [Populus euphratica]
Omi01G036520.1	Molecular Function: nucleic acid binding (GO:0003676);; Molecular Function: RNA-DNA hybrid ribonuclease activity (GO:0004523);; Biological Process: DNA integration (GO:0015074);;	K00820|2.0e-76|nta:107787623|K00820 glutamine---fructose-6-phosphate transaminase (isomerizing) [EC:2.6.1.16] | (RefSeq) glutamine--fructose-6-phosphate aminotransferase [isomerizing] 2-like	[R]	General function prediction only	Possible lysine decarboxylase	Probable cytokinin riboside 5&apos;-monophosphate phosphoribohydrolase LOGL6 OS=Oryza sativa subsp. japonica OX=39947 GN=LOGL6 PE=2 SV=1	Ribonuclease H OS=Trifolium pratense OX=57577 GN=L195_g001246 PE=4 SV=1	L	Replication, recombination and repair	PREDICTED: uncharacterized protein LOC105118874 [Populus euphratica]
Omi349G000060.1	Molecular Function: nucleic acid binding (GO:0003676);; Molecular Function: RNA-DNA hybrid ribonuclease activity (GO:0004523);; Biological Process: DNA integration (GO:0015074);;	K00820|2.1e-68|nta:107787623|K00820 glutamine---fructose-6-phosphate transaminase (isomerizing) [EC:2.6.1.16] | (RefSeq) glutamine--fructose-6-phosphate aminotransferase [isomerizing] 2-like	[R]	General function prediction only	RNase H-like domain found in reverse transcriptase	--	Ribonuclease H OS=Trifolium pratense OX=57577 GN=L195_g001246 PE=4 SV=1	L	Replication, recombination and repair	PREDICTED: uncharacterized protein LOC105118874 [Populus euphratica]
Omi02G014900.1	Molecular Function: nucleic acid binding (GO:0003676);; Molecular Function: RNA-DNA hybrid ribonuclease activity (GO:0004523);; Biological Process: DNA integration (GO:0015074);;	K00820|3.8e-74|nta:107787623|K00820 glutamine---fructose-6-phosphate transaminase (isomerizing) [EC:2.6.1.16] | (RefSeq) glutamine--fructose-6-phosphate aminotransferase [isomerizing] 2-like	[R]	General function prediction only	RNase H-like domain found in reverse transcriptase	RNA-directed DNA polymerase homolog OS=Oenothera berteroana OX=3950 PE=4 SV=1	Ribonuclease H OS=Cicer arietinum OX=3827 GN=LOC101511496 PE=4 SV=1	L	Replication, recombination and repair	PREDICTED: LOW QUALITY PROTEIN: uncharacterized protein LOC105118123, partial [Populus euphratica]
Omi03G042250.1	Molecular Function: nucleic acid binding (GO:0003676);; Molecular Function: RNA-DNA hybrid ribonuclease activity (GO:0004523);; Biological Process: DNA integration (GO:0015074);;	K00820|8.6e-77|nta:107787623|K00820 glutamine---fructose-6-phosphate transaminase (isomerizing) [EC:2.6.1.16] | (RefSeq) glutamine--fructose-6-phosphate aminotransferase [isomerizing] 2-like	[R]	General function prediction only	RNase H-like domain found in reverse transcriptase	RNA-directed DNA polymerase homolog OS=Oenothera berteroana OX=3950 PE=4 SV=1	Ribonuclease H OS=Cicer arietinum OX=3827 GN=LOC101494924 PE=4 SV=1	L	Replication, recombination and repair	PREDICTED: uncharacterized protein LOC105118874 [Populus euphratica]
Omi01G029230.1	Molecular Function: nucleic acid binding (GO:0003676);; Molecular Function: RNA-DNA hybrid ribonuclease activity (GO:0004523);; Biological Process: DNA integration (GO:0015074);;	K00820|3.6e-76|nta:107787623|K00820 glutamine---fructose-6-phosphate transaminase (isomerizing) [EC:2.6.1.16] | (RefSeq) glutamine--fructose-6-phosphate aminotransferase [isomerizing] 2-like	[R]	General function prediction only	RNase H-like domain found in reverse transcriptase	RNA-directed DNA polymerase homolog OS=Oenothera berteroana OX=3950 PE=4 SV=1	Ribonuclease H OS=Trifolium pratense OX=57577 GN=L195_g001246 PE=4 SV=1	L	Replication, recombination and repair	PREDICTED: uncharacterized protein LOC105118874 [Populus euphratica]
Omi350G002190.1	Molecular Function: nucleic acid binding (GO:0003676);; Molecular Function: RNA-DNA hybrid ribonuclease activity (GO:0004523);; Biological Process: DNA integration (GO:0015074);;	K00820|2.8e-75|nta:107787623|K00820 glutamine---fructose-6-phosphate transaminase (isomerizing) [EC:2.6.1.16] | (RefSeq) glutamine--fructose-6-phosphate aminotransferase [isomerizing] 2-like	[R]	General function prediction only	RNase H-like domain found in reverse transcriptase	RNA-directed DNA polymerase homolog OS=Oenothera berteroana OX=3950 PE=4 SV=1	Ribonuclease H OS=Trifolium pratense OX=57577 GN=L195_g001246 PE=4 SV=1	L	Replication, recombination and repair	PREDICTED: LOW QUALITY PROTEIN: uncharacterized protein LOC105118123, partial [Populus euphratica]
Omi02G003560.1	Molecular Function: nucleic acid binding (GO:0003676);; Molecular Function: RNA-DNA hybrid ribonuclease activity (GO:0004523);; Biological Process: DNA integration (GO:0015074);;	K00820|7.1e-77|nta:107787623|K00820 glutamine---fructose-6-phosphate transaminase (isomerizing) [EC:2.6.1.16] | (RefSeq) glutamine--fructose-6-phosphate aminotransferase [isomerizing] 2-like	[R]	General function prediction only	RNase H-like domain found in reverse transcriptase	RNA-directed DNA polymerase homolog OS=Oenothera berteroana OX=3950 PE=4 SV=1	Ribonuclease H OS=Trifolium pratense OX=57577 GN=L195_g001246 PE=4 SV=1	L	Replication, recombination and repair	PREDICTED: uncharacterized protein LOC105118874 [Populus euphratica]
Omi05G006740.1	Molecular Function: nucleic acid binding (GO:0003676);; Molecular Function: RNA-DNA hybrid ribonuclease activity (GO:0004523);; Biological Process: DNA integration (GO:0015074);;	K00820|7.3e-76|nta:107787623|K00820 glutamine---fructose-6-phosphate transaminase (isomerizing) [EC:2.6.1.16] | (RefSeq) glutamine--fructose-6-phosphate aminotransferase [isomerizing] 2-like	[R]	General function prediction only	Reverse transcriptase-like	RNA-directed DNA polymerase homolog OS=Oenothera berteroana OX=3950 PE=4 SV=1	Ribonuclease H OS=Trifolium pratense OX=57577 GN=L195_g001246 PE=4 SV=1	L	Replication, recombination and repair	PREDICTED: LOW QUALITY PROTEIN: uncharacterized protein LOC105118123, partial [Populus euphratica]
Omi07G040360.1	Molecular Function: nucleic acid binding (GO:0003676);; Molecular Function: RNA-DNA hybrid ribonuclease activity (GO:0004523);; Biological Process: DNA integration (GO:0015074);;	K00820|6.3e-75|nta:107787623|K00820 glutamine---fructose-6-phosphate transaminase (isomerizing) [EC:2.6.1.16] | (RefSeq) glutamine--fructose-6-phosphate aminotransferase [isomerizing] 2-like	[R]	General function prediction only	Reverse transcriptase (RNA-dependent DNA polymerase)	RNA-directed DNA polymerase homolog OS=Oenothera berteroana OX=3950 PE=4 SV=1	Ribonuclease H OS=Trifolium pratense OX=57577 GN=L195_g001246 PE=4 SV=1	L	Replication, recombination and repair	PREDICTED: LOW QUALITY PROTEIN: uncharacterized protein LOC105118123, partial [Populus euphratica]
Omi01G038810.1	Molecular Function: nucleic acid binding (GO:0003676);; Molecular Function: RNA-DNA hybrid ribonuclease activity (GO:0004523);; Biological Process: DNA integration (GO:0015074);;	K00820|3.1e-76|nta:107787623|K00820 glutamine---fructose-6-phosphate transaminase (isomerizing) [EC:2.6.1.16] | (RefSeq) glutamine--fructose-6-phosphate aminotransferase [isomerizing] 2-like	[R]	General function prediction only	RNase H-like domain found in reverse transcriptase	RNA-directed DNA polymerase homolog OS=Oenothera berteroana OX=3950 PE=4 SV=1	Ribonuclease H OS=Trifolium pratense OX=57577 GN=L195_g001246 PE=4 SV=1	L	Replication, recombination and repair	PREDICTED: uncharacterized protein LOC105118874 [Populus euphratica]
Omi01G035120.1	Molecular Function: nucleic acid binding (GO:0003676);; Molecular Function: RNA-DNA hybrid ribonuclease activity (GO:0004523);; Biological Process: DNA integration (GO:0015074);;	K00820|5.4e-77|nta:107787623|K00820 glutamine---fructose-6-phosphate transaminase (isomerizing) [EC:2.6.1.16] | (RefSeq) glutamine--fructose-6-phosphate aminotransferase [isomerizing] 2-like	[R]	General function prediction only	RNase H-like domain found in reverse transcriptase	RNA-directed DNA polymerase homolog OS=Oenothera berteroana OX=3950 PE=4 SV=1	Ribonuclease H OS=Trifolium pratense OX=57577 GN=L195_g001246 PE=4 SV=1	L	Replication, recombination and repair	PREDICTED: uncharacterized protein LOC105118874 [Populus euphratica]
Omi05G004680.1	Molecular Function: nucleic acid binding (GO:0003676);; Molecular Function: RNA-DNA hybrid ribonuclease activity (GO:0004523);; Biological Process: DNA integration (GO:0015074);;	K00820|1.5e-75|nta:107787623|K00820 glutamine---fructose-6-phosphate transaminase (isomerizing) [EC:2.6.1.16] | (RefSeq) glutamine--fructose-6-phosphate aminotransferase [isomerizing] 2-like	[R]	General function prediction only	Reverse transcriptase-like	RNA-directed DNA polymerase homolog OS=Oenothera berteroana OX=3950 PE=4 SV=1	Ribonuclease H OS=Trifolium pratense OX=57577 GN=L195_g001246 PE=4 SV=1	L	Replication, recombination and repair	PREDICTED: LOW QUALITY PROTEIN: uncharacterized protein LOC105118123, partial [Populus euphratica]
Omi07G028820.1	Molecular Function: nucleic acid binding (GO:0003676);; Molecular Function: RNA-DNA hybrid ribonuclease activity (GO:0004523);;	K13457|3.3e-36|pmum:103334684|K13457 disease resistance protein RPM1 | (RefSeq) disease resistance protein RPM1-like	[R]	General function prediction only	Retrotransposon gag protein	RNA-directed DNA polymerase homolog OS=Oenothera berteroana OX=3950 PE=4 SV=1	Uncharacterized protein OS=Theobroma cacao OX=3641 GN=TCM_010507 PE=4 SV=1	E	Amino acid transport and metabolism	Uncharacterized protein TCM_010507 [Theobroma cacao]
Omi08G001190.1	Molecular Function: nucleic acid binding (GO:0003676);; Molecular Function: RNA-DNA hybrid ribonuclease activity (GO:0004523);; Biological Process: DNA integration (GO:0015074);;	K00820|3.3e-76|nta:107787623|K00820 glutamine---fructose-6-phosphate transaminase (isomerizing) [EC:2.6.1.16] | (RefSeq) glutamine--fructose-6-phosphate aminotransferase [isomerizing] 2-like	[R]	General function prediction only	RNase H-like domain found in reverse transcriptase	RNA-directed DNA polymerase homolog OS=Oenothera berteroana OX=3950 PE=4 SV=1	Ribonuclease H OS=Trifolium pratense OX=57577 GN=L195_g001246 PE=4 SV=1	L	Replication, recombination and repair	PREDICTED: LOW QUALITY PROTEIN: uncharacterized protein LOC105118123, partial [Populus euphratica]
Omi05G005850.1	Molecular Function: nucleic acid binding (GO:0003676);; Molecular Function: RNA-DNA hybrid ribonuclease activity (GO:0004523);; Biological Process: DNA integration (GO:0015074);;	K00820|1.8e-76|nta:107787623|K00820 glutamine---fructose-6-phosphate transaminase (isomerizing) [EC:2.6.1.16] | (RefSeq) glutamine--fructose-6-phosphate aminotransferase [isomerizing] 2-like	[R]	General function prediction only	RNase H-like domain found in reverse transcriptase	RNA-directed DNA polymerase homolog OS=Oenothera berteroana OX=3950 PE=4 SV=1	Ribonuclease H OS=Trifolium pratense OX=57577 GN=L195_g001246 PE=4 SV=1	L	Replication, recombination and repair	PREDICTED: uncharacterized protein LOC105118874 [Populus euphratica]
Omi01G034700.1	Molecular Function: nucleic acid binding (GO:0003676);; Molecular Function: RNA-DNA hybrid ribonuclease activity (GO:0004523);; Biological Process: DNA integration (GO:0015074);;	K00820|5.5e-76|nta:107787623|K00820 glutamine---fructose-6-phosphate transaminase (isomerizing) [EC:2.6.1.16] | (RefSeq) glutamine--fructose-6-phosphate aminotransferase [isomerizing] 2-like	[R]	General function prediction only	RNase H-like domain found in reverse transcriptase	RNA-directed DNA polymerase homolog OS=Oenothera berteroana OX=3950 PE=4 SV=1	Ribonuclease H OS=Trifolium pratense OX=57577 GN=L195_g001246 PE=4 SV=1	L	Replication, recombination and repair	PREDICTED: LOW QUALITY PROTEIN: uncharacterized protein LOC105118123, partial [Populus euphratica]
Omi05G004550.1	Molecular Function: nucleic acid binding (GO:0003676);; Molecular Function: RNA-DNA hybrid ribonuclease activity (GO:0004523);; Biological Process: DNA integration (GO:0015074);;	K00820|2.5e-76|nta:107787623|K00820 glutamine---fructose-6-phosphate transaminase (isomerizing) [EC:2.6.1.16] | (RefSeq) glutamine--fructose-6-phosphate aminotransferase [isomerizing] 2-like	[R]	General function prediction only	RNase H-like domain found in reverse transcriptase	RNA-directed DNA polymerase homolog OS=Oenothera berteroana OX=3950 PE=4 SV=1	Ribonuclease H OS=Trifolium pratense OX=57577 GN=L195_g001246 PE=4 SV=1	L	Replication, recombination and repair	PREDICTED: uncharacterized protein LOC105118874 [Populus euphratica]
Omi07G006410.1	Molecular Function: nucleic acid binding (GO:0003676);; Molecular Function: RNA-DNA hybrid ribonuclease activity (GO:0004523);; Biological Process: DNA integration (GO:0015074);;	K00820|5.7e-72|nta:107787623|K00820 glutamine---fructose-6-phosphate transaminase (isomerizing) [EC:2.6.1.16] | (RefSeq) glutamine--fructose-6-phosphate aminotransferase [isomerizing] 2-like	[R]	General function prediction only	Reverse transcriptase (RNA-dependent DNA polymerase)	RNA-directed DNA polymerase homolog OS=Oenothera berteroana OX=3950 PE=4 SV=1	Ribonuclease H OS=Gossypium hirsutum OX=3635 GN=LOC107955849 PE=4 SV=1	L	Replication, recombination and repair	PREDICTED: uncharacterized protein LOC101494924 [Cicer arietinum]
Omi01G035110.1	Molecular Function: nucleic acid binding (GO:0003676);; Molecular Function: RNA-DNA hybrid ribonuclease activity (GO:0004523);; Biological Process: DNA integration (GO:0015074);;	K00820|2.1e-77|nta:107787623|K00820 glutamine---fructose-6-phosphate transaminase (isomerizing) [EC:2.6.1.16] | (RefSeq) glutamine--fructose-6-phosphate aminotransferase [isomerizing] 2-like	[R]	General function prediction only	RNase H-like domain found in reverse transcriptase	RNA-directed DNA polymerase homolog OS=Oenothera berteroana OX=3950 PE=4 SV=1	Ribonuclease H OS=Trifolium pratense OX=57577 GN=L195_g001246 PE=4 SV=1	L	Replication, recombination and repair	PREDICTED: uncharacterized protein LOC105118874 [Populus euphratica]
Omi07G039630.1	Molecular Function: nucleic acid binding (GO:0003676);; Molecular Function: RNA-DNA hybrid ribonuclease activity (GO:0004523);; Biological Process: DNA integration (GO:0015074);;	K00820|2.5e-76|nta:107787623|K00820 glutamine---fructose-6-phosphate transaminase (isomerizing) [EC:2.6.1.16] | (RefSeq) glutamine--fructose-6-phosphate aminotransferase [isomerizing] 2-like	[R]	General function prediction only	RNase H-like domain found in reverse transcriptase	RNA-directed DNA polymerase homolog OS=Oenothera berteroana OX=3950 PE=4 SV=1	Ribonuclease H OS=Trifolium pratense OX=57577 GN=L195_g001246 PE=4 SV=1	L	Replication, recombination and repair	PREDICTED: uncharacterized protein LOC105118874 [Populus euphratica]
Omi06G022760.1	Molecular Function: nucleic acid binding (GO:0003676);; Molecular Function: RNA-DNA hybrid ribonuclease activity (GO:0004523);; Biological Process: DNA integration (GO:0015074);;	K00820|5.2e-77|nta:107787623|K00820 glutamine---fructose-6-phosphate transaminase (isomerizing) [EC:2.6.1.16] | (RefSeq) glutamine--fructose-6-phosphate aminotransferase [isomerizing] 2-like	[R]	General function prediction only	RNase H-like domain found in reverse transcriptase	RNA-directed DNA polymerase homolog OS=Oenothera berteroana OX=3950 PE=4 SV=1	Ribonuclease H OS=Trifolium pratense OX=57577 GN=L195_g001246 PE=4 SV=1	L	Replication, recombination and repair	PREDICTED: uncharacterized protein LOC105118874 [Populus euphratica]
Omi08G028170.1	Molecular Function: nucleic acid binding (GO:0003676);; Molecular Function: RNA-DNA hybrid ribonuclease activity (GO:0004523);; Biological Process: DNA integration (GO:0015074);;	K00820|3.7e-77|nta:107787623|K00820 glutamine---fructose-6-phosphate transaminase (isomerizing) [EC:2.6.1.16] | (RefSeq) glutamine--fructose-6-phosphate aminotransferase [isomerizing] 2-like	[R]	General function prediction only	RNase H-like domain found in reverse transcriptase	RNA-directed DNA polymerase homolog OS=Oenothera berteroana OX=3950 PE=4 SV=1	Ribonuclease H OS=Trifolium pratense OX=57577 GN=L195_g001246 PE=4 SV=1	L	Replication, recombination and repair	PREDICTED: uncharacterized protein LOC105118874 [Populus euphratica]
Omi01G042350.1	Molecular Function: nucleic acid binding (GO:0003676);; Molecular Function: RNA-DNA hybrid ribonuclease activity (GO:0004523);; Biological Process: DNA integration (GO:0015074);;	K00820|5.3e-77|nta:107787623|K00820 glutamine---fructose-6-phosphate transaminase (isomerizing) [EC:2.6.1.16] | (RefSeq) glutamine--fructose-6-phosphate aminotransferase [isomerizing] 2-like	[R]	General function prediction only	RNase H-like domain found in reverse transcriptase	RNA-directed DNA polymerase homolog OS=Oenothera berteroana OX=3950 PE=4 SV=1	Ribonuclease H OS=Trifolium pratense OX=57577 GN=L195_g001246 PE=4 SV=1	L	Replication, recombination and repair	PREDICTED: LOW QUALITY PROTEIN: uncharacterized protein LOC105118123, partial [Populus euphratica]
Omi02G003870.1	Molecular Function: nucleic acid binding (GO:0003676);; Molecular Function: RNA-DNA hybrid ribonuclease activity (GO:0004523);; Biological Process: DNA integration (GO:0015074);;	K00820|4.5e-76|nta:107787623|K00820 glutamine---fructose-6-phosphate transaminase (isomerizing) [EC:2.6.1.16] | (RefSeq) glutamine--fructose-6-phosphate aminotransferase [isomerizing] 2-like	[R]	General function prediction only	RNase H-like domain found in reverse transcriptase	RNA-directed DNA polymerase homolog OS=Oenothera berteroana OX=3950 PE=4 SV=1	Ribonuclease H OS=Trifolium pratense OX=57577 GN=L195_g001246 PE=4 SV=1	L	Replication, recombination and repair	PREDICTED: uncharacterized protein LOC105118874 [Populus euphratica]
Omi08G006590.1	Molecular Function: nucleic acid binding (GO:0003676);; Molecular Function: RNA-DNA hybrid ribonuclease activity (GO:0004523);; Biological Process: DNA integration (GO:0015074);;	K00820|9.2e-77|nta:107787623|K00820 glutamine---fructose-6-phosphate transaminase (isomerizing) [EC:2.6.1.16] | (RefSeq) glutamine--fructose-6-phosphate aminotransferase [isomerizing] 2-like	[R]	General function prediction only	RNase H-like domain found in reverse transcriptase	RNA-directed DNA polymerase homolog OS=Oenothera berteroana OX=3950 PE=4 SV=1	Ribonuclease H OS=Trifolium pratense OX=57577 GN=L195_g001246 PE=4 SV=1	L	Replication, recombination and repair	PREDICTED: uncharacterized protein LOC105118874 [Populus euphratica]
Omi01G035470.1	Molecular Function: nucleic acid binding (GO:0003676);; Molecular Function: RNA-DNA hybrid ribonuclease activity (GO:0004523);; Biological Process: DNA integration (GO:0015074);;	K00820|3.0e-77|nta:107787623|K00820 glutamine---fructose-6-phosphate transaminase (isomerizing) [EC:2.6.1.16] | (RefSeq) glutamine--fructose-6-phosphate aminotransferase [isomerizing] 2-like	[R]	General function prediction only	RNase H-like domain found in reverse transcriptase	RNA-directed DNA polymerase homolog OS=Oenothera berteroana OX=3950 PE=4 SV=1	Ribonuclease H OS=Trifolium pratense OX=57577 GN=L195_g001246 PE=4 SV=1	L	Replication, recombination and repair	PREDICTED: uncharacterized protein LOC105137388 [Populus euphratica]
Omi04G007510.1	Molecular Function: nucleic acid binding (GO:0003676);; Molecular Function: RNA-DNA hybrid ribonuclease activity (GO:0004523);; Biological Process: DNA integration (GO:0015074);;	K00820|8.7e-77|nta:107787623|K00820 glutamine---fructose-6-phosphate transaminase (isomerizing) [EC:2.6.1.16] | (RefSeq) glutamine--fructose-6-phosphate aminotransferase [isomerizing] 2-like	[R]	General function prediction only	RNase H-like domain found in reverse transcriptase	RNA-directed DNA polymerase homolog OS=Oenothera berteroana OX=3950 PE=4 SV=1	Ribonuclease H OS=Trifolium pratense OX=57577 GN=L195_g001246 PE=4 SV=1	L	Replication, recombination and repair	PREDICTED: uncharacterized protein LOC105118874 [Populus euphratica]
Omi04G043420.1	Molecular Function: nucleic acid binding (GO:0003676);; Molecular Function: RNA-DNA hybrid ribonuclease activity (GO:0004523);; Biological Process: DNA integration (GO:0015074);;	K00820|6.0e-75|nta:107787623|K00820 glutamine---fructose-6-phosphate transaminase (isomerizing) [EC:2.6.1.16] | (RefSeq) glutamine--fructose-6-phosphate aminotransferase [isomerizing] 2-like	[R]	General function prediction only	RNase H-like domain found in reverse transcriptase	RNA-directed DNA polymerase homolog OS=Oenothera berteroana OX=3950 PE=4 SV=1	Ribonuclease H OS=Gossypium australe OX=47621 GN=EPI10_022762 PE=4 SV=1	L	Replication, recombination and repair	PREDICTED: uncharacterized protein LOC105118874 [Populus euphratica]
Omi05G007430.1	Molecular Function: nucleic acid binding (GO:0003676);; Molecular Function: RNA-DNA hybrid ribonuclease activity (GO:0004523);; Biological Process: DNA integration (GO:0015074);;	K00820|2.3e-76|nta:107787623|K00820 glutamine---fructose-6-phosphate transaminase (isomerizing) [EC:2.6.1.16] | (RefSeq) glutamine--fructose-6-phosphate aminotransferase [isomerizing] 2-like	[R]	General function prediction only	RNase H-like domain found in reverse transcriptase	RNA-directed DNA polymerase homolog OS=Oenothera berteroana OX=3950 PE=4 SV=1	Ribonuclease H OS=Trifolium pratense OX=57577 GN=L195_g001246 PE=4 SV=1	L	Replication, recombination and repair	PREDICTED: uncharacterized protein LOC105118874 [Populus euphratica]
Omi01G033700.1	Molecular Function: nucleic acid binding (GO:0003676);; Molecular Function: DNA-directed DNA polymerase activity (GO:0003887);; Biological Process: DNA integration (GO:0015074);;	K01303|1.7e-281|fve:101311565|K01303 acylaminoacyl-peptidase [EC:3.4.19.1] | (RefSeq) uncharacterized LOC101311565	[R]	General function prediction only	RNase H-like domain found in reverse transcriptase	Uncharacterized mitochondrial protein AtMg00860 OS=Arabidopsis thaliana OX=3702 GN=AtMg00860 PE=4 SV=1	DNA-directed DNA polymerase OS=Handroanthus impetiginosus OX=429701 GN=CDL12_26122 PE=4 SV=1	--	--	PREDICTED: uncharacterized protein LOC104887336 [Beta vulgaris subsp. vulgaris]
Omi03G052090.1	Molecular Function: nucleic acid binding (GO:0003676);; Molecular Function: DNA-directed DNA polymerase activity (GO:0003887);; Biological Process: DNA integration (GO:0015074);;	K01303|1.9e-282|fve:101311565|K01303 acylaminoacyl-peptidase [EC:3.4.19.1] | (RefSeq) uncharacterized LOC101311565	[R]	General function prediction only	RNase H-like domain found in reverse transcriptase	RNA-directed DNA polymerase homolog OS=Oenothera berteroana OX=3950 PE=4 SV=1	DNA-directed DNA polymerase OS=Handroanthus impetiginosus OX=429701 GN=CDL12_26122 PE=4 SV=1	--	--	PREDICTED: uncharacterized protein LOC104887336 [Beta vulgaris subsp. vulgaris]
Omi04G031630.1	Molecular Function: nucleic acid binding (GO:0003676);; Molecular Function: DNA-directed DNA polymerase activity (GO:0003887);; Biological Process: DNA integration (GO:0015074);;	K01303|7.9e-273|fve:101311565|K01303 acylaminoacyl-peptidase [EC:3.4.19.1] | (RefSeq) uncharacterized LOC101311565	[R]	General function prediction only	RNase H-like domain found in reverse transcriptase	RNA-directed DNA polymerase homolog OS=Oenothera berteroana OX=3950 PE=4 SV=1	DNA-directed DNA polymerase OS=Handroanthus impetiginosus OX=429701 GN=CDL12_26122 PE=4 SV=1	--	--	PREDICTED: uncharacterized protein LOC103410170 [Malus domestica]
Omi01G000970.1	Molecular Function: nucleic acid binding (GO:0003676);; Molecular Function: DNA-directed DNA polymerase activity (GO:0003887);; Biological Process: DNA integration (GO:0015074);;	K01303|1.8e-283|fve:101311565|K01303 acylaminoacyl-peptidase [EC:3.4.19.1] | (RefSeq) uncharacterized LOC101311565	[R]	General function prediction only	RNase H-like domain found in reverse transcriptase	RNA-directed DNA polymerase homolog OS=Oenothera berteroana OX=3950 PE=4 SV=1	DNA-directed DNA polymerase OS=Handroanthus impetiginosus OX=429701 GN=CDL12_26122 PE=4 SV=1	--	--	PREDICTED: uncharacterized protein LOC104887336 [Beta vulgaris subsp. vulgaris]
Omi01G001950.1	Molecular Function: nucleic acid binding (GO:0003676);; Molecular Function: DNA-directed DNA polymerase activity (GO:0003887);; Biological Process: DNA integration (GO:0015074);;	K01303|2.6e-257|fve:101311565|K01303 acylaminoacyl-peptidase [EC:3.4.19.1] | (RefSeq) uncharacterized LOC101311565	[R]	General function prediction only	RNase H-like domain found in reverse transcriptase	RNA-directed DNA polymerase homolog OS=Oenothera berteroana OX=3950 PE=4 SV=1	DNA-directed DNA polymerase OS=Handroanthus impetiginosus OX=429701 GN=CDL12_26122 PE=4 SV=1	--	--	PREDICTED: uncharacterized protein LOC104906241 [Beta vulgaris subsp. vulgaris]
Omi02G008360.1	Molecular Function: nucleic acid binding (GO:0003676);; Molecular Function: DNA-directed DNA polymerase activity (GO:0003887);; Biological Process: DNA integration (GO:0015074);;	K01303|9.2e-283|fve:101311565|K01303 acylaminoacyl-peptidase [EC:3.4.19.1] | (RefSeq) uncharacterized LOC101311565	[R]	General function prediction only	RNase H-like domain found in reverse transcriptase	RNA-directed DNA polymerase homolog OS=Oenothera berteroana OX=3950 PE=4 SV=1	DNA-directed DNA polymerase OS=Handroanthus impetiginosus OX=429701 GN=CDL12_26122 PE=4 SV=1	--	--	PREDICTED: uncharacterized protein LOC103410170 [Malus domestica]
Omi01G033800.1	Molecular Function: nucleic acid binding (GO:0003676);; Molecular Function: DNA-directed DNA polymerase activity (GO:0003887);; Biological Process: DNA integration (GO:0015074);;	K01303|3.5e-284|fve:101311565|K01303 acylaminoacyl-peptidase [EC:3.4.19.1] | (RefSeq) uncharacterized LOC101311565	[R]	General function prediction only	RNase H-like domain found in reverse transcriptase	Uncharacterized mitochondrial protein AtMg00860 OS=Arabidopsis thaliana OX=3702 GN=AtMg00860 PE=4 SV=1	DNA-directed DNA polymerase OS=Handroanthus impetiginosus OX=429701 GN=CDL12_26122 PE=4 SV=1	L	Replication, recombination and repair	PREDICTED: uncharacterized protein LOC104887336 [Beta vulgaris subsp. vulgaris]
Omi08G023840.1	Molecular Function: nucleic acid binding (GO:0003676);; Molecular Function: DNA-directed DNA polymerase activity (GO:0003887);; Biological Process: DNA integration (GO:0015074);;	K01303|8.2e-260|fve:101311565|K01303 acylaminoacyl-peptidase [EC:3.4.19.1] | (RefSeq) uncharacterized LOC101311565	[R]	General function prediction only	RNase H-like domain found in reverse transcriptase	RNA-directed DNA polymerase homolog OS=Oenothera berteroana OX=3950 PE=4 SV=1	DNA-directed DNA polymerase OS=Handroanthus impetiginosus OX=429701 GN=CDL12_26122 PE=4 SV=1	L	Replication, recombination and repair	PREDICTED: uncharacterized protein LOC104887336 [Beta vulgaris subsp. vulgaris]
Omi01G031230.1	Molecular Function: nucleic acid binding (GO:0003676);; Molecular Function: DNA-directed DNA polymerase activity (GO:0003887);; Biological Process: DNA integration (GO:0015074);;	K01303|2.1e-252|fve:101311565|K01303 acylaminoacyl-peptidase [EC:3.4.19.1] | (RefSeq) uncharacterized LOC101311565	[R]	General function prediction only	RNase H-like domain found in reverse transcriptase	RNA-directed DNA polymerase homolog OS=Oenothera berteroana OX=3950 PE=4 SV=1	DNA-directed DNA polymerase OS=Handroanthus impetiginosus OX=429701 GN=CDL12_26122 PE=4 SV=1	L	Replication, recombination and repair	PREDICTED: uncharacterized protein LOC104906241 [Beta vulgaris subsp. vulgaris]
Omi07G025760.1	Molecular Function: nucleic acid binding (GO:0003676);; Molecular Function: DNA-directed DNA polymerase activity (GO:0003887);; Biological Process: DNA integration (GO:0015074);;	K01303|1.1e-283|fve:101311565|K01303 acylaminoacyl-peptidase [EC:3.4.19.1] | (RefSeq) uncharacterized LOC101311565	[R]	General function prediction only	RNase H-like domain found in reverse transcriptase	RNA-directed DNA polymerase homolog OS=Oenothera berteroana OX=3950 PE=4 SV=1	DNA-directed DNA polymerase OS=Handroanthus impetiginosus OX=429701 GN=CDL12_26122 PE=4 SV=1	--	--	PREDICTED: uncharacterized protein LOC104887336 [Beta vulgaris subsp. vulgaris]
Omi02G003740.1	Molecular Function: nucleic acid binding (GO:0003676);; Molecular Function: DNA-directed DNA polymerase activity (GO:0003887);; Biological Process: DNA integration (GO:0015074);;	K01303|6.5e-262|fve:101311565|K01303 acylaminoacyl-peptidase [EC:3.4.19.1] | (RefSeq) uncharacterized LOC101311565	[R]	General function prediction only	RNase H-like domain found in reverse transcriptase	RNA-directed DNA polymerase homolog OS=Oenothera berteroana OX=3950 PE=4 SV=1	DNA-directed DNA polymerase OS=Handroanthus impetiginosus OX=429701 GN=CDL12_26122 PE=4 SV=1	--	--	PREDICTED: uncharacterized protein LOC104906241 [Beta vulgaris subsp. vulgaris]
Omi04G005980.1	Molecular Function: nucleic acid binding (GO:0003676);; Molecular Function: DNA-directed DNA polymerase activity (GO:0003887);; Biological Process: DNA integration (GO:0015074);;	K01303|6.4e-281|fve:101311565|K01303 acylaminoacyl-peptidase [EC:3.4.19.1] | (RefSeq) uncharacterized LOC101311565	[R]	General function prediction only	RNase H-like domain found in reverse transcriptase	RNA-directed DNA polymerase homolog OS=Oenothera berteroana OX=3950 PE=4 SV=1	DNA-directed DNA polymerase OS=Handroanthus impetiginosus OX=429701 GN=CDL12_26122 PE=4 SV=1	L	Replication, recombination and repair	PREDICTED: uncharacterized protein LOC104887336 [Beta vulgaris subsp. vulgaris]
Omi04G001820.1	Molecular Function: nucleic acid binding (GO:0003676);; Molecular Function: DNA-directed DNA polymerase activity (GO:0003887);; Biological Process: DNA integration (GO:0015074);;	K01303|1.5e-251|fve:101311565|K01303 acylaminoacyl-peptidase [EC:3.4.19.1] | (RefSeq) uncharacterized LOC101311565	[R]	General function prediction only	RNase H-like domain found in reverse transcriptase	RNA-directed DNA polymerase homolog OS=Oenothera berteroana OX=3950 PE=4 SV=1	DNA-directed DNA polymerase OS=Handroanthus impetiginosus OX=429701 GN=CDL12_26122 PE=4 SV=1	--	--	PREDICTED: uncharacterized protein LOC104906241 [Beta vulgaris subsp. vulgaris]
Omi04G004550.1	Molecular Function: nucleic acid binding (GO:0003676);; Molecular Function: DNA-directed DNA polymerase activity (GO:0003887);; Biological Process: DNA integration (GO:0015074);;	K01303|1.8e-227|fve:101311565|K01303 acylaminoacyl-peptidase [EC:3.4.19.1] | (RefSeq) uncharacterized LOC101311565	[R]	General function prediction only	RNase H-like domain found in reverse transcriptase	RNA-directed DNA polymerase homolog OS=Oenothera berteroana OX=3950 PE=4 SV=1	DNA-directed DNA polymerase OS=Handroanthus impetiginosus OX=429701 GN=CDL12_26122 PE=4 SV=1	--	--	PREDICTED: uncharacterized protein LOC104887336 [Beta vulgaris subsp. vulgaris]
Omi05G002580.1	Molecular Function: nucleic acid binding (GO:0003676);; Molecular Function: DNA-directed DNA polymerase activity (GO:0003887);; Biological Process: DNA integration (GO:0015074);;	K01303|1.4e-283|fve:101311565|K01303 acylaminoacyl-peptidase [EC:3.4.19.1] | (RefSeq) uncharacterized LOC101311565	[R]	General function prediction only	RNase H-like domain found in reverse transcriptase	RNA-directed DNA polymerase homolog OS=Oenothera berteroana OX=3950 PE=4 SV=1	DNA-directed DNA polymerase OS=Handroanthus impetiginosus OX=429701 GN=CDL12_26122 PE=4 SV=1	--	--	PREDICTED: uncharacterized protein LOC104887336 [Beta vulgaris subsp. vulgaris]
Omi04G007420.1	Molecular Function: nucleic acid binding (GO:0003676);; Molecular Function: DNA-directed DNA polymerase activity (GO:0003887);; Biological Process: DNA integration (GO:0015074);;	K01303|2.7e-266|fve:101311565|K01303 acylaminoacyl-peptidase [EC:3.4.19.1] | (RefSeq) uncharacterized LOC101311565	[R]	General function prediction only	RNase H-like domain found in reverse transcriptase	RNA-directed DNA polymerase homolog OS=Oenothera berteroana OX=3950 PE=4 SV=1	DNA-directed DNA polymerase OS=Handroanthus impetiginosus OX=429701 GN=CDL12_26122 PE=4 SV=1	L	Replication, recombination and repair	PREDICTED: uncharacterized protein LOC104887336 [Beta vulgaris subsp. vulgaris]
Omi02G046150.1	Molecular Function: nucleic acid binding (GO:0003676);; Molecular Function: DNA-directed DNA polymerase activity (GO:0003887);; Biological Process: DNA integration (GO:0015074);;	K01303|6.3e-281|fve:101311565|K01303 acylaminoacyl-peptidase [EC:3.4.19.1] | (RefSeq) uncharacterized LOC101311565	[R]	General function prediction only	RNase H-like domain found in reverse transcriptase	RNA-directed DNA polymerase homolog OS=Oenothera berteroana OX=3950 PE=4 SV=1	DNA-directed DNA polymerase OS=Handroanthus impetiginosus OX=429701 GN=CDL12_26122 PE=4 SV=1	L	Replication, recombination and repair	PREDICTED: uncharacterized protein LOC104887336 [Beta vulgaris subsp. vulgaris]
Omi06G030590.1	Molecular Function: nucleic acid binding (GO:0003676);; Molecular Function: DNA-directed DNA polymerase activity (GO:0003887);; Biological Process: DNA integration (GO:0015074);;	K01303|3.4e-282|fve:101311565|K01303 acylaminoacyl-peptidase [EC:3.4.19.1] | (RefSeq) uncharacterized LOC101311565	[R]	General function prediction only	RNase H-like domain found in reverse transcriptase	RNA-directed DNA polymerase homolog OS=Oenothera berteroana OX=3950 PE=4 SV=1	DNA-directed DNA polymerase OS=Handroanthus impetiginosus OX=429701 GN=CDL12_26122 PE=4 SV=1	L	Replication, recombination and repair	PREDICTED: uncharacterized protein LOC104887336 [Beta vulgaris subsp. vulgaris]
Omi02G020750.1	Molecular Function: nucleic acid binding (GO:0003676);; Molecular Function: DNA-directed DNA polymerase activity (GO:0003887);; Biological Process: DNA integration (GO:0015074);;	K01303|3.0e-270|fve:101311565|K01303 acylaminoacyl-peptidase [EC:3.4.19.1] | (RefSeq) uncharacterized LOC101311565	[R]	General function prediction only	RNase H-like domain found in reverse transcriptase	Uncharacterized mitochondrial protein AtMg00860 OS=Arabidopsis thaliana OX=3702 GN=AtMg00860 PE=4 SV=1	DNA-directed DNA polymerase OS=Handroanthus impetiginosus OX=429701 GN=CDL12_26122 PE=4 SV=1	L	Replication, recombination and repair	PREDICTED: uncharacterized protein LOC104887336 [Beta vulgaris subsp. vulgaris]
Omi04G017160.1	Molecular Function: nucleic acid binding (GO:0003676);; Molecular Function: DNA-directed DNA polymerase activity (GO:0003887);; Biological Process: DNA integration (GO:0015074);;	K01303|4.6e-258|fve:101311565|K01303 acylaminoacyl-peptidase [EC:3.4.19.1] | (RefSeq) uncharacterized LOC101311565	[R]	General function prediction only	RNase H-like domain found in reverse transcriptase	RNA-directed DNA polymerase homolog OS=Oenothera berteroana OX=3950 PE=4 SV=1	DNA-directed DNA polymerase OS=Handroanthus impetiginosus OX=429701 GN=CDL12_26122 PE=4 SV=1	--	--	PREDICTED: uncharacterized protein LOC104887336 [Beta vulgaris subsp. vulgaris]
Omi03G014020.1	Molecular Function: nucleic acid binding (GO:0003676);; Biological Process: DNA integration (GO:0015074);;	K01303|1.2e-237|fve:101311565|K01303 acylaminoacyl-peptidase [EC:3.4.19.1] | (RefSeq) uncharacterized LOC101311565	[R]	General function prediction only	RNase H-like domain found in reverse transcriptase	RNA-directed DNA polymerase homolog OS=Oenothera berteroana OX=3950 PE=4 SV=1	Endonuclease OS=Prunus dulcis OX=3755 GN=Prudu_009431 PE=4 SV=1	--	--	PREDICTED: uncharacterized protein LOC104887336 [Beta vulgaris subsp. vulgaris]
Omi03G027600.1	Molecular Function: nucleic acid binding (GO:0003676);; Molecular Function: DNA-directed DNA polymerase activity (GO:0003887);; Biological Process: DNA integration (GO:0015074);;	K01303|1.1e-283|fve:101311565|K01303 acylaminoacyl-peptidase [EC:3.4.19.1] | (RefSeq) uncharacterized LOC101311565	[R]	General function prediction only	RNase H-like domain found in reverse transcriptase	RNA-directed DNA polymerase homolog OS=Oenothera berteroana OX=3950 PE=4 SV=1	DNA-directed DNA polymerase OS=Handroanthus impetiginosus OX=429701 GN=CDL12_26122 PE=4 SV=1	--	--	PREDICTED: uncharacterized protein LOC104887336 [Beta vulgaris subsp. vulgaris]
Omi06G027890.1	Molecular Function: nucleic acid binding (GO:0003676);; Molecular Function: DNA-directed DNA polymerase activity (GO:0003887);; Biological Process: DNA integration (GO:0015074);;	K01303|8.3e-284|fve:101311565|K01303 acylaminoacyl-peptidase [EC:3.4.19.1] | (RefSeq) uncharacterized LOC101311565	[R]	General function prediction only	RNase H-like domain found in reverse transcriptase	RNA-directed DNA polymerase homolog OS=Oenothera berteroana OX=3950 PE=4 SV=1	DNA-directed DNA polymerase OS=Handroanthus impetiginosus OX=429701 GN=CDL12_26122 PE=4 SV=1	--	--	PREDICTED: uncharacterized protein LOC104887336 [Beta vulgaris subsp. vulgaris]
Omi05G002250.1	Molecular Function: nucleic acid binding (GO:0003676);; Molecular Function: DNA-directed DNA polymerase activity (GO:0003887);; Biological Process: DNA integration (GO:0015074);;	K01303|1.1e-237|fve:101311565|K01303 acylaminoacyl-peptidase [EC:3.4.19.1] | (RefSeq) uncharacterized LOC101311565	[R]	General function prediction only	RNase H-like domain found in reverse transcriptase	RNA-directed DNA polymerase homolog OS=Oenothera berteroana OX=3950 PE=4 SV=1	DNA-directed DNA polymerase OS=Handroanthus impetiginosus OX=429701 GN=CDL12_26122 PE=4 SV=1	--	--	PREDICTED: uncharacterized protein LOC104887336 [Beta vulgaris subsp. vulgaris]
Omi02G001030.1	Molecular Function: nucleic acid binding (GO:0003676);; Molecular Function: DNA-directed DNA polymerase activity (GO:0003887);; Biological Process: DNA integration (GO:0015074);;	K01303|7.7e-284|fve:101311565|K01303 acylaminoacyl-peptidase [EC:3.4.19.1] | (RefSeq) uncharacterized LOC101311565	[R]	General function prediction only	RNase H-like domain found in reverse transcriptase	RNA-directed DNA polymerase homolog OS=Oenothera berteroana OX=3950 PE=4 SV=1	DNA-directed DNA polymerase OS=Handroanthus impetiginosus OX=429701 GN=CDL12_26122 PE=4 SV=1	--	--	PREDICTED: uncharacterized protein LOC104887336 [Beta vulgaris subsp. vulgaris]
Omi03G051010.1	Molecular Function: nucleic acid binding (GO:0003676);; Molecular Function: DNA-directed DNA polymerase activity (GO:0003887);; Biological Process: DNA integration (GO:0015074);;	K01303|3.1e-280|fve:101311565|K01303 acylaminoacyl-peptidase [EC:3.4.19.1] | (RefSeq) uncharacterized LOC101311565	[R]	General function prediction only	RNase H-like domain found in reverse transcriptase	RNA-directed DNA polymerase homolog OS=Oenothera berteroana OX=3950 PE=4 SV=1	DNA-directed DNA polymerase OS=Handroanthus impetiginosus OX=429701 GN=CDL12_26122 PE=4 SV=1	--	--	PREDICTED: uncharacterized protein LOC104887336 [Beta vulgaris subsp. vulgaris]
Omi04G004040.1	Molecular Function: nucleic acid binding (GO:0003676);; Molecular Function: DNA-directed DNA polymerase activity (GO:0003887);; Biological Process: DNA integration (GO:0015074);;	K01303|2.9e-281|fve:101311565|K01303 acylaminoacyl-peptidase [EC:3.4.19.1] | (RefSeq) uncharacterized LOC101311565	[R]	General function prediction only	RNase H-like domain found in reverse transcriptase	RNA-directed DNA polymerase homolog OS=Oenothera berteroana OX=3950 PE=4 SV=1	DNA-directed DNA polymerase OS=Handroanthus impetiginosus OX=429701 GN=CDL12_26122 PE=4 SV=1	--	--	PREDICTED: uncharacterized protein LOC104887336 [Beta vulgaris subsp. vulgaris]
Omi07G003150.1	Molecular Function: nucleic acid binding (GO:0003676);; Molecular Function: DNA-directed DNA polymerase activity (GO:0003887);; Biological Process: DNA integration (GO:0015074);;	K01303|1.7e-283|fve:101311565|K01303 acylaminoacyl-peptidase [EC:3.4.19.1] | (RefSeq) uncharacterized LOC101311565	[R]	General function prediction only	RNase H-like domain found in reverse transcriptase	RNA-directed DNA polymerase homolog OS=Oenothera berteroana OX=3950 PE=4 SV=1	DNA-directed DNA polymerase OS=Handroanthus impetiginosus OX=429701 GN=CDL12_26122 PE=4 SV=1	--	--	PREDICTED: uncharacterized protein LOC104887336 [Beta vulgaris subsp. vulgaris]
Omi02G031050.1	Molecular Function: nucleic acid binding (GO:0003676);; Molecular Function: DNA-directed DNA polymerase activity (GO:0003887);; Biological Process: DNA integration (GO:0015074);;	K01303|4.6e-255|fve:101311565|K01303 acylaminoacyl-peptidase [EC:3.4.19.1] | (RefSeq) uncharacterized LOC101311565	[R]	General function prediction only	RNase H-like domain found in reverse transcriptase	RNA-directed DNA polymerase homolog OS=Oenothera berteroana OX=3950 PE=4 SV=1	DNA-directed DNA polymerase OS=Handroanthus impetiginosus OX=429701 GN=CDL12_26122 PE=4 SV=1	L	Replication, recombination and repair	PREDICTED: uncharacterized protein LOC103410170 [Malus domestica]
Omi03G016990.1	Molecular Function: nucleic acid binding (GO:0003676);; Biological Process: DNA integration (GO:0015074);;	K01303|1.0e-230|fve:101311565|K01303 acylaminoacyl-peptidase [EC:3.4.19.1] | (RefSeq) uncharacterized LOC101311565	[R]	General function prediction only	RNase H-like domain found in reverse transcriptase	RNA-directed DNA polymerase homolog OS=Oenothera berteroana OX=3950 PE=4 SV=1	Endonuclease OS=Malus baccata OX=106549 GN=C1H46_001652 PE=4 SV=1	--	--	PREDICTED: uncharacterized protein LOC103410170 [Malus domestica]
Omi02G003990.1	Molecular Function: nucleic acid binding (GO:0003676);; Molecular Function: DNA-directed DNA polymerase activity (GO:0003887);; Biological Process: DNA integration (GO:0015074);;	K01303|6.2e-276|fve:101311565|K01303 acylaminoacyl-peptidase [EC:3.4.19.1] | (RefSeq) uncharacterized LOC101311565	[R]	General function prediction only	RNase H-like domain found in reverse transcriptase	RNA-directed DNA polymerase homolog OS=Oenothera berteroana OX=3950 PE=4 SV=1	DNA-directed DNA polymerase OS=Handroanthus impetiginosus OX=429701 GN=CDL12_26122 PE=4 SV=1	--	--	PREDICTED: uncharacterized protein LOC104887336 [Beta vulgaris subsp. vulgaris]
Omi03G026750.1	Molecular Function: nucleic acid binding (GO:0003676);; Molecular Function: DNA-directed DNA polymerase activity (GO:0003887);; Biological Process: DNA integration (GO:0015074);;	K01303|2.6e-250|fve:101311565|K01303 acylaminoacyl-peptidase [EC:3.4.19.1] | (RefSeq) uncharacterized LOC101311565	[R]	General function prediction only	RNase H-like domain found in reverse transcriptase	Uncharacterized mitochondrial protein AtMg00860 OS=Arabidopsis thaliana OX=3702 GN=AtMg00860 PE=4 SV=1	DNA-directed DNA polymerase OS=Handroanthus impetiginosus OX=429701 GN=CDL12_26122 PE=4 SV=1	L	Replication, recombination and repair	PREDICTED: uncharacterized protein LOC104887336 [Beta vulgaris subsp. vulgaris]
Omi02G048260.1	Molecular Function: nucleic acid binding (GO:0003676);; Molecular Function: DNA-directed DNA polymerase activity (GO:0003887);; Biological Process: DNA integration (GO:0015074);;	K01303|1.0e-238|fve:101311565|K01303 acylaminoacyl-peptidase [EC:3.4.19.1] | (RefSeq) uncharacterized LOC101311565	[R]	General function prediction only	RNase H-like domain found in reverse transcriptase	RNA-directed DNA polymerase homolog OS=Oenothera berteroana OX=3950 PE=4 SV=1	DNA-directed DNA polymerase OS=Handroanthus impetiginosus OX=429701 GN=CDL12_26122 PE=4 SV=1	--	--	PREDICTED: uncharacterized protein LOC104887336 [Beta vulgaris subsp. vulgaris]
Omi01G041850.1	Molecular Function: nucleic acid binding (GO:0003676);; Molecular Function: DNA-directed DNA polymerase activity (GO:0003887);; Biological Process: DNA integration (GO:0015074);;	K01303|6.7e-280|fve:101311565|K01303 acylaminoacyl-peptidase [EC:3.4.19.1] | (RefSeq) uncharacterized LOC101311565	[R]	General function prediction only	RNase H-like domain found in reverse transcriptase	Probable cytokinin riboside 5&apos;-monophosphate phosphoribohydrolase LOGL6 OS=Oryza sativa subsp. japonica OX=39947 GN=LOGL6 PE=2 SV=1	DNA-directed DNA polymerase OS=Handroanthus impetiginosus OX=429701 GN=CDL12_26122 PE=4 SV=1	--	--	PREDICTED: uncharacterized protein LOC103410170 [Malus domestica]
Omi03G050810.1	Molecular Function: nucleic acid binding (GO:0003676);; Molecular Function: DNA-directed DNA polymerase activity (GO:0003887);; Biological Process: DNA integration (GO:0015074);;	K01303|1.6e-282|fve:101311565|K01303 acylaminoacyl-peptidase [EC:3.4.19.1] | (RefSeq) uncharacterized LOC101311565	[R]	General function prediction only	RNase H-like domain found in reverse transcriptase	RNA-directed DNA polymerase homolog OS=Oenothera berteroana OX=3950 PE=4 SV=1	DNA-directed DNA polymerase OS=Handroanthus impetiginosus OX=429701 GN=CDL12_26122 PE=4 SV=1	--	--	PREDICTED: uncharacterized protein LOC104887336 [Beta vulgaris subsp. vulgaris]
Omi04G002620.1	Molecular Function: nucleic acid binding (GO:0003676);; Molecular Function: DNA-directed DNA polymerase activity (GO:0003887);; Biological Process: DNA integration (GO:0015074);;	K01303|5.5e-285|fve:101311565|K01303 acylaminoacyl-peptidase [EC:3.4.19.1] | (RefSeq) uncharacterized LOC101311565	[R]	General function prediction only	RNase H-like domain found in reverse transcriptase	Uncharacterized mitochondrial protein AtMg00860 OS=Arabidopsis thaliana OX=3702 GN=AtMg00860 PE=4 SV=1	DNA-directed DNA polymerase OS=Handroanthus impetiginosus OX=429701 GN=CDL12_26122 PE=4 SV=1	L	Replication, recombination and repair	PREDICTED: uncharacterized protein LOC104906241 [Beta vulgaris subsp. vulgaris]
Omi07G022700.1	Molecular Function: nucleic acid binding (GO:0003676);; Molecular Function: DNA-directed DNA polymerase activity (GO:0003887);; Biological Process: DNA integration (GO:0015074);;	K01303|1.7e-240|fve:101311565|K01303 acylaminoacyl-peptidase [EC:3.4.19.1] | (RefSeq) uncharacterized LOC101311565	[R]	General function prediction only	RNase H-like domain found in reverse transcriptase	Uncharacterized mitochondrial protein AtMg00860 OS=Arabidopsis thaliana OX=3702 GN=AtMg00860 PE=4 SV=1	DNA-directed DNA polymerase OS=Handroanthus impetiginosus OX=429701 GN=CDL12_26122 PE=4 SV=1	L	Replication, recombination and repair	PREDICTED: uncharacterized protein LOC104887336 [Beta vulgaris subsp. vulgaris]
Omi02G036010.1	Molecular Function: nucleic acid binding (GO:0003676);; Molecular Function: DNA-directed DNA polymerase activity (GO:0003887);; Biological Process: DNA integration (GO:0015074);;	K01303|1.5e-215|fve:101311565|K01303 acylaminoacyl-peptidase [EC:3.4.19.1] | (RefSeq) uncharacterized LOC101311565	[R]	General function prediction only	RNase H-like domain found in reverse transcriptase	RNA-directed DNA polymerase homolog OS=Oenothera berteroana OX=3950 PE=4 SV=1	DNA-directed DNA polymerase OS=Handroanthus impetiginosus OX=429701 GN=CDL12_26122 PE=4 SV=1	L	Replication, recombination and repair	PREDICTED: uncharacterized protein LOC104906241 [Beta vulgaris subsp. vulgaris]
Omi08G001630.1	Molecular Function: nucleic acid binding (GO:0003676);; Molecular Function: DNA-directed DNA polymerase activity (GO:0003887);; Biological Process: DNA integration (GO:0015074);;	K01303|1.4e-283|fve:101311565|K01303 acylaminoacyl-peptidase [EC:3.4.19.1] | (RefSeq) uncharacterized LOC101311565	[R]	General function prediction only	RNase H-like domain found in reverse transcriptase	RNA-directed DNA polymerase homolog OS=Oenothera berteroana OX=3950 PE=4 SV=1	DNA-directed DNA polymerase OS=Handroanthus impetiginosus OX=429701 GN=CDL12_26122 PE=4 SV=1	--	--	PREDICTED: uncharacterized protein LOC104887336 [Beta vulgaris subsp. vulgaris]
Omi01G029240.1	Molecular Function: nucleic acid binding (GO:0003676);; Molecular Function: DNA-directed DNA polymerase activity (GO:0003887);; Biological Process: DNA integration (GO:0015074);;	K01303|5.9e-279|fve:101311565|K01303 acylaminoacyl-peptidase [EC:3.4.19.1] | (RefSeq) uncharacterized LOC101311565	[R]	General function prediction only	RNase H-like domain found in reverse transcriptase	RNA-directed DNA polymerase homolog OS=Oenothera berteroana OX=3950 PE=4 SV=1	DNA-directed DNA polymerase OS=Handroanthus impetiginosus OX=429701 GN=CDL12_26122 PE=4 SV=1	--	--	PREDICTED: uncharacterized protein LOC104887336 [Beta vulgaris subsp. vulgaris]
Omi03G051850.1	Molecular Function: nucleic acid binding (GO:0003676);; Molecular Function: DNA-directed DNA polymerase activity (GO:0003887);; Biological Process: DNA integration (GO:0015074);;	K01303|3.9e-283|fve:101311565|K01303 acylaminoacyl-peptidase [EC:3.4.19.1] | (RefSeq) uncharacterized LOC101311565	[R]	General function prediction only	RNase H-like domain found in reverse transcriptase	Uncharacterized mitochondrial protein AtMg00860 OS=Arabidopsis thaliana OX=3702 GN=AtMg00860 PE=4 SV=1	DNA-directed DNA polymerase OS=Handroanthus impetiginosus OX=429701 GN=CDL12_26122 PE=4 SV=1	--	--	PREDICTED: uncharacterized protein LOC104887336 [Beta vulgaris subsp. vulgaris]
Omi02G014280.1	Molecular Function: nucleic acid binding (GO:0003676);; Molecular Function: DNA-directed DNA polymerase activity (GO:0003887);; Biological Process: DNA integration (GO:0015074);;	K01303|3.5e-242|fve:101311565|K01303 acylaminoacyl-peptidase [EC:3.4.19.1] | (RefSeq) uncharacterized LOC101311565	[R]	General function prediction only	RNase H-like domain found in reverse transcriptase	RNA-directed DNA polymerase homolog OS=Oenothera berteroana OX=3950 PE=4 SV=1	DNA-directed DNA polymerase OS=Handroanthus impetiginosus OX=429701 GN=CDL12_26122 PE=4 SV=1	--	--	PREDICTED: uncharacterized protein LOC104887336 [Beta vulgaris subsp. vulgaris]
Omi08G007830.1	Molecular Function: nucleic acid binding (GO:0003676);; Molecular Function: DNA-directed DNA polymerase activity (GO:0003887);; Biological Process: DNA integration (GO:0015074);;	K01303|5.5e-280|fve:101311565|K01303 acylaminoacyl-peptidase [EC:3.4.19.1] | (RefSeq) uncharacterized LOC101311565	[R]	General function prediction only	RNase H-like domain found in reverse transcriptase	RNA-directed DNA polymerase homolog OS=Oenothera berteroana OX=3950 PE=4 SV=1	DNA-directed DNA polymerase OS=Handroanthus impetiginosus OX=429701 GN=CDL12_26122 PE=4 SV=1	--	--	PREDICTED: uncharacterized protein LOC104887336 [Beta vulgaris subsp. vulgaris]
Omi03G006470.1	Molecular Function: nucleic acid binding (GO:0003676);; Molecular Function: DNA-directed DNA polymerase activity (GO:0003887);; Biological Process: DNA integration (GO:0015074);;	K01303|5.0e-262|fve:101311565|K01303 acylaminoacyl-peptidase [EC:3.4.19.1] | (RefSeq) uncharacterized LOC101311565	[R]	General function prediction only	RNase H-like domain found in reverse transcriptase	RNA-directed DNA polymerase homolog OS=Oenothera berteroana OX=3950 PE=4 SV=1	DNA-directed DNA polymerase OS=Handroanthus impetiginosus OX=429701 GN=CDL12_26122 PE=4 SV=1	--	--	PREDICTED: uncharacterized protein LOC104887336 [Beta vulgaris subsp. vulgaris]
Omi05G001900.1	Molecular Function: nucleic acid binding (GO:0003676);; Molecular Function: DNA-directed DNA polymerase activity (GO:0003887);; Biological Process: DNA integration (GO:0015074);;	K01303|5.9e-282|fve:101311565|K01303 acylaminoacyl-peptidase [EC:3.4.19.1] | (RefSeq) uncharacterized LOC101311565	[R]	General function prediction only	RNase H-like domain found in reverse transcriptase	RNA-directed DNA polymerase homolog OS=Oenothera berteroana OX=3950 PE=4 SV=1	DNA-directed DNA polymerase OS=Handroanthus impetiginosus OX=429701 GN=CDL12_26122 PE=4 SV=1	L	Replication, recombination and repair	PREDICTED: uncharacterized protein LOC104887336 [Beta vulgaris subsp. vulgaris]
Omi01G001450.1	Molecular Function: nucleic acid binding (GO:0003676);; Molecular Function: DNA-directed DNA polymerase activity (GO:0003887);; Biological Process: DNA integration (GO:0015074);;	K01303|1.6e-282|fve:101311565|K01303 acylaminoacyl-peptidase [EC:3.4.19.1] | (RefSeq) uncharacterized LOC101311565	[R]	General function prediction only	RNase H-like domain found in reverse transcriptase	RNA-directed DNA polymerase homolog OS=Oenothera berteroana OX=3950 PE=4 SV=1	DNA-directed DNA polymerase OS=Handroanthus impetiginosus OX=429701 GN=CDL12_26122 PE=4 SV=1	L	Replication, recombination and repair	PREDICTED: uncharacterized protein LOC104887336 [Beta vulgaris subsp. vulgaris]
Omi05G004710.1	Molecular Function: nucleic acid binding (GO:0003676);; Molecular Function: DNA-directed DNA polymerase activity (GO:0003887);; Biological Process: DNA integration (GO:0015074);;	K01303|5.6e-258|fve:101311565|K01303 acylaminoacyl-peptidase [EC:3.4.19.1] | (RefSeq) uncharacterized LOC101311565	[R]	General function prediction only	RNase H-like domain found in reverse transcriptase	RNA-directed DNA polymerase homolog OS=Oenothera berteroana OX=3950 PE=4 SV=1	DNA-directed DNA polymerase OS=Handroanthus impetiginosus OX=429701 GN=CDL12_26122 PE=4 SV=1	--	--	PREDICTED: uncharacterized protein LOC104887336 [Beta vulgaris subsp. vulgaris]
Omi01G028930.1	Molecular Function: nucleic acid binding (GO:0003676);; Molecular Function: DNA-directed DNA polymerase activity (GO:0003887);; Biological Process: DNA integration (GO:0015074);;	K01303|1.9e-283|fve:101311565|K01303 acylaminoacyl-peptidase [EC:3.4.19.1] | (RefSeq) uncharacterized LOC101311565	[R]	General function prediction only	RNase H-like domain found in reverse transcriptase	RNA-directed DNA polymerase homolog OS=Oenothera berteroana OX=3950 PE=4 SV=1	DNA-directed DNA polymerase OS=Handroanthus impetiginosus OX=429701 GN=CDL12_26122 PE=4 SV=1	--	--	PREDICTED: uncharacterized protein LOC104887336 [Beta vulgaris subsp. vulgaris]
Omi02G009150.1	Molecular Function: nucleic acid binding (GO:0003676);; Molecular Function: DNA-directed DNA polymerase activity (GO:0003887);; Biological Process: DNA integration (GO:0015074);;	K01303|5.4e-280|fve:101311565|K01303 acylaminoacyl-peptidase [EC:3.4.19.1] | (RefSeq) uncharacterized LOC101311565	[R]	General function prediction only	RNase H-like domain found in reverse transcriptase	RNA-directed DNA polymerase homolog OS=Oenothera berteroana OX=3950 PE=4 SV=1	DNA-directed DNA polymerase OS=Handroanthus impetiginosus OX=429701 GN=CDL12_26122 PE=4 SV=1	--	--	PREDICTED: uncharacterized protein LOC104887336 [Beta vulgaris subsp. vulgaris]
Omi04G002720.1	Molecular Function: nucleic acid binding (GO:0003676);; Molecular Function: DNA-directed DNA polymerase activity (GO:0003887);; Biological Process: DNA integration (GO:0015074);;	K01303|1.9e-259|fve:101311565|K01303 acylaminoacyl-peptidase [EC:3.4.19.1] | (RefSeq) uncharacterized LOC101311565	[R]	General function prediction only	RNase H-like domain found in reverse transcriptase	RNA-directed DNA polymerase homolog OS=Oenothera berteroana OX=3950 PE=4 SV=1	DNA-directed DNA polymerase OS=Handroanthus impetiginosus OX=429701 GN=CDL12_26122 PE=4 SV=1	L	Replication, recombination and repair	PREDICTED: uncharacterized protein LOC104887336 [Beta vulgaris subsp. vulgaris]
Omi07G040820.1	Molecular Function: nucleic acid binding (GO:0003676);; Molecular Function: DNA-directed DNA polymerase activity (GO:0003887);; Biological Process: DNA integration (GO:0015074);;	K01303|3.2e-283|fve:101311565|K01303 acylaminoacyl-peptidase [EC:3.4.19.1] | (RefSeq) uncharacterized LOC101311565	[R]	General function prediction only	RNase H-like domain found in reverse transcriptase	RNA-directed DNA polymerase homolog OS=Oenothera berteroana OX=3950 PE=4 SV=1	DNA-directed DNA polymerase OS=Handroanthus impetiginosus OX=429701 GN=CDL12_26122 PE=4 SV=1	--	--	PREDICTED: uncharacterized protein LOC104887336 [Beta vulgaris subsp. vulgaris]
Omi01G034870.1	Molecular Function: nucleic acid binding (GO:0003676);; Molecular Function: DNA-directed DNA polymerase activity (GO:0003887);; Biological Process: DNA integration (GO:0015074);;	K01303|4.5e-250|fve:101311565|K01303 acylaminoacyl-peptidase [EC:3.4.19.1] | (RefSeq) uncharacterized LOC101311565	[R]	General function prediction only	RNase H-like domain found in reverse transcriptase	Uncharacterized mitochondrial protein AtMg00860 OS=Arabidopsis thaliana OX=3702 GN=AtMg00860 PE=4 SV=1	DNA-directed DNA polymerase OS=Handroanthus impetiginosus OX=429701 GN=CDL12_26122 PE=4 SV=1	L	Replication, recombination and repair	PREDICTED: uncharacterized protein LOC104887336 [Beta vulgaris subsp. vulgaris]
Omi01G044810.1	Molecular Function: nucleic acid binding (GO:0003676);; Molecular Function: DNA-directed DNA polymerase activity (GO:0003887);; Biological Process: DNA integration (GO:0015074);;	K01303|4.8e-177|fve:101311565|K01303 acylaminoacyl-peptidase [EC:3.4.19.1] | (RefSeq) uncharacterized LOC101311565	[R]	General function prediction only	RNase H-like domain found in reverse transcriptase	RNA-directed DNA polymerase homolog OS=Oenothera berteroana OX=3950 PE=4 SV=1	DNA-directed DNA polymerase OS=Handroanthus impetiginosus OX=429701 GN=CDL12_26122 PE=4 SV=1	L	Replication, recombination and repair	PREDICTED: uncharacterized protein LOC104906241 [Beta vulgaris subsp. vulgaris]
Omi03G031520.1	Molecular Function: nucleic acid binding (GO:0003676);; Biological Process: DNA integration (GO:0015074);;	K01303|8.6e-278|fve:101311565|K01303 acylaminoacyl-peptidase [EC:3.4.19.1] | (RefSeq) uncharacterized LOC101311565	[R]	General function prediction only	RNase H-like domain found in reverse transcriptase	RNA-directed DNA polymerase homolog OS=Oenothera berteroana OX=3950 PE=4 SV=1	Endonuclease OS=Malus baccata OX=106549 GN=C1H46_001652 PE=4 SV=1	--	--	PREDICTED: uncharacterized protein LOC104887336 [Beta vulgaris subsp. vulgaris]
Omi01G022030.1	Molecular Function: nucleic acid binding (GO:0003676);; Molecular Function: DNA-directed DNA polymerase activity (GO:0003887);; Biological Process: DNA integration (GO:0015074);;	K01303|1.0e-281|fve:101311565|K01303 acylaminoacyl-peptidase [EC:3.4.19.1] | (RefSeq) uncharacterized LOC101311565	[R]	General function prediction only	RNase H-like domain found in reverse transcriptase	RNA-directed DNA polymerase homolog OS=Oenothera berteroana OX=3950 PE=4 SV=1	DNA-directed DNA polymerase OS=Handroanthus impetiginosus OX=429701 GN=CDL12_26122 PE=4 SV=1	--	--	PREDICTED: uncharacterized protein LOC103410170 [Malus domestica]
Omi04G005640.1	Molecular Function: nucleic acid binding (GO:0003676);; Molecular Function: DNA-directed DNA polymerase activity (GO:0003887);; Biological Process: DNA integration (GO:0015074);;	K01303|9.2e-243|fve:101311565|K01303 acylaminoacyl-peptidase [EC:3.4.19.1] | (RefSeq) uncharacterized LOC101311565	[R]	General function prediction only	RNase H-like domain found in reverse transcriptase	RNA-directed DNA polymerase homolog OS=Oenothera berteroana OX=3950 PE=4 SV=1	DNA-directed DNA polymerase OS=Handroanthus impetiginosus OX=429701 GN=CDL12_26122 PE=4 SV=1	L	Replication, recombination and repair	PREDICTED: uncharacterized protein LOC104906241 [Beta vulgaris subsp. vulgaris]
Omi02G037830.1	Molecular Function: nucleic acid binding (GO:0003676);; Molecular Function: DNA-directed DNA polymerase activity (GO:0003887);; Biological Process: DNA integration (GO:0015074);;	K01303|7.0e-283|fve:101311565|K01303 acylaminoacyl-peptidase [EC:3.4.19.1] | (RefSeq) uncharacterized LOC101311565	[R]	General function prediction only	RNase H-like domain found in reverse transcriptase	RNA-directed DNA polymerase homolog OS=Oenothera berteroana OX=3950 PE=4 SV=1	DNA-directed DNA polymerase OS=Handroanthus impetiginosus OX=429701 GN=CDL12_26122 PE=4 SV=1	--	--	PREDICTED: uncharacterized protein LOC104887336 [Beta vulgaris subsp. vulgaris]
Omi02G011180.1	Molecular Function: nucleic acid binding (GO:0003676);; Molecular Function: DNA-directed DNA polymerase activity (GO:0003887);; Biological Process: DNA integration (GO:0015074);;	K01303|4.2e-282|fve:101311565|K01303 acylaminoacyl-peptidase [EC:3.4.19.1] | (RefSeq) uncharacterized LOC101311565	[R]	General function prediction only	RNase H-like domain found in reverse transcriptase	RNA-directed DNA polymerase homolog OS=Oenothera berteroana OX=3950 PE=4 SV=1	DNA-directed DNA polymerase OS=Handroanthus impetiginosus OX=429701 GN=CDL12_26122 PE=4 SV=1	--	--	PREDICTED: uncharacterized protein LOC103410170 [Malus domestica]
Omi07G042480.1	Molecular Function: nucleic acid binding (GO:0003676);; Molecular Function: DNA-directed DNA polymerase activity (GO:0003887);; Biological Process: DNA integration (GO:0015074);;	K01303|5.1e-283|fve:101311565|K01303 acylaminoacyl-peptidase [EC:3.4.19.1] | (RefSeq) uncharacterized LOC101311565	[R]	General function prediction only	RNase H-like domain found in reverse transcriptase	RNA-directed DNA polymerase homolog OS=Oenothera berteroana OX=3950 PE=4 SV=1	DNA-directed DNA polymerase OS=Handroanthus impetiginosus OX=429701 GN=CDL12_26122 PE=4 SV=1	--	--	PREDICTED: uncharacterized protein LOC104887336 [Beta vulgaris subsp. vulgaris]
Omi06G023310.1	Molecular Function: nucleic acid binding (GO:0003676);; Molecular Function: DNA-directed DNA polymerase activity (GO:0003887);; Biological Process: DNA integration (GO:0015074);;	K01303|5.9e-266|fve:101311565|K01303 acylaminoacyl-peptidase [EC:3.4.19.1] | (RefSeq) uncharacterized LOC101311565	[R]	General function prediction only	Reverse transcriptase (RNA-dependent DNA polymerase)	RNA-directed DNA polymerase homolog OS=Oenothera berteroana OX=3950 PE=4 SV=1	DNA-directed DNA polymerase OS=Handroanthus impetiginosus OX=429701 GN=CDL12_26122 PE=4 SV=1	L	Replication, recombination and repair	PREDICTED: uncharacterized protein LOC104887336 [Beta vulgaris subsp. vulgaris]
Omi05G041840.1	Molecular Function: nucleic acid binding (GO:0003676);; Molecular Function: DNA-directed DNA polymerase activity (GO:0003887);; Biological Process: DNA integration (GO:0015074);;	K01303|2.6e-218|fve:101311565|K01303 acylaminoacyl-peptidase [EC:3.4.19.1] | (RefSeq) uncharacterized LOC101311565	[R]	General function prediction only	Retrotransposon gag protein	RNA-directed DNA polymerase homolog OS=Oenothera berteroana OX=3950 PE=4 SV=1	DNA-directed DNA polymerase OS=Handroanthus impetiginosus OX=429701 GN=CDL12_26122 PE=4 SV=1	L	Replication, recombination and repair	PREDICTED: uncharacterized protein LOC104887336 [Beta vulgaris subsp. vulgaris]
Omi02G001090.1	Molecular Function: nucleic acid binding (GO:0003676);; Molecular Function: DNA-directed DNA polymerase activity (GO:0003887);; Biological Process: DNA integration (GO:0015074);;	K01303|2.5e-280|fve:101311565|K01303 acylaminoacyl-peptidase [EC:3.4.19.1] | (RefSeq) uncharacterized LOC101311565	[R]	General function prediction only	RNase H-like domain found in reverse transcriptase	RNA-directed DNA polymerase homolog OS=Oenothera berteroana OX=3950 PE=4 SV=1	DNA-directed DNA polymerase OS=Handroanthus impetiginosus OX=429701 GN=CDL12_26122 PE=4 SV=1	L	Replication, recombination and repair	PREDICTED: uncharacterized protein LOC104887336 [Beta vulgaris subsp. vulgaris]
Omi03G050880.1	Molecular Function: nucleic acid binding (GO:0003676);; Molecular Function: DNA-directed DNA polymerase activity (GO:0003887);; Biological Process: DNA integration (GO:0015074);;	K01303|1.7e-273|fve:101311565|K01303 acylaminoacyl-peptidase [EC:3.4.19.1] | (RefSeq) uncharacterized LOC101311565	[R]	General function prediction only	RNase H-like domain found in reverse transcriptase	RNA-directed DNA polymerase homolog OS=Oenothera berteroana OX=3950 PE=4 SV=1	DNA-directed DNA polymerase OS=Handroanthus impetiginosus OX=429701 GN=CDL12_26122 PE=4 SV=1	--	--	PREDICTED: uncharacterized protein LOC104887336 [Beta vulgaris subsp. vulgaris]
Omi01G031170.1	Molecular Function: nucleic acid binding (GO:0003676);; Molecular Function: DNA-directed DNA polymerase activity (GO:0003887);; Biological Process: DNA integration (GO:0015074);;	K01303|3.0e-259|fve:101311565|K01303 acylaminoacyl-peptidase [EC:3.4.19.1] | (RefSeq) uncharacterized LOC101311565	[R]	General function prediction only	RNase H-like domain found in reverse transcriptase	Uncharacterized mitochondrial protein AtMg00860 OS=Arabidopsis thaliana OX=3702 GN=AtMg00860 PE=4 SV=1	DNA-directed DNA polymerase OS=Handroanthus impetiginosus OX=429701 GN=CDL12_26122 PE=4 SV=1	L	Replication, recombination and repair	PREDICTED: uncharacterized protein LOC104887336 [Beta vulgaris subsp. vulgaris]
Omi07G010950.1	Molecular Function: nucleic acid binding (GO:0003676);; Molecular Function: DNA-directed DNA polymerase activity (GO:0003887);; Biological Process: DNA integration (GO:0015074);;	K01303|9.2e-267|fve:101311565|K01303 acylaminoacyl-peptidase [EC:3.4.19.1] | (RefSeq) uncharacterized LOC101311565	[R]	General function prediction only	RNase H-like domain found in reverse transcriptase	RNA-directed DNA polymerase homolog OS=Oenothera berteroana OX=3950 PE=4 SV=1	DNA-directed DNA polymerase OS=Handroanthus impetiginosus OX=429701 GN=CDL12_26122 PE=4 SV=1	L	Replication, recombination and repair	PREDICTED: uncharacterized protein LOC104887336 [Beta vulgaris subsp. vulgaris]
Omi08G021950.1	Molecular Function: nucleic acid binding (GO:0003676);; Molecular Function: DNA-directed DNA polymerase activity (GO:0003887);; Biological Process: DNA integration (GO:0015074);;	K01303|9.8e-269|fve:101311565|K01303 acylaminoacyl-peptidase [EC:3.4.19.1] | (RefSeq) uncharacterized LOC101311565	[R]	General function prediction only	RNase H-like domain found in reverse transcriptase	Uncharacterized mitochondrial protein AtMg00860 OS=Arabidopsis thaliana OX=3702 GN=AtMg00860 PE=4 SV=1	DNA-directed DNA polymerase OS=Handroanthus impetiginosus OX=429701 GN=CDL12_26122 PE=4 SV=1	L	Replication, recombination and repair	PREDICTED: uncharacterized protein LOC104887336 [Beta vulgaris subsp. vulgaris]
Omi04G008550.1	Molecular Function: nucleic acid binding (GO:0003676);; Molecular Function: DNA-directed DNA polymerase activity (GO:0003887);; Biological Process: DNA integration (GO:0015074);;	K01303|6.4e-246|fve:101311565|K01303 acylaminoacyl-peptidase [EC:3.4.19.1] | (RefSeq) uncharacterized LOC101311565	[R]	General function prediction only	RNase H-like domain found in reverse transcriptase	RNA-directed DNA polymerase homolog OS=Oenothera berteroana OX=3950 PE=4 SV=1	Endonuclease OS=Handroanthus impetiginosus OX=429701 GN=CDL12_26023 PE=4 SV=1	--	--	PREDICTED: uncharacterized protein LOC104887336 [Beta vulgaris subsp. vulgaris]
Omi05G002130.1	Molecular Function: nucleic acid binding (GO:0003676);; Molecular Function: DNA-directed DNA polymerase activity (GO:0003887);; Biological Process: DNA integration (GO:0015074);;	K01303|2.6e-258|fve:101311565|K01303 acylaminoacyl-peptidase [EC:3.4.19.1] | (RefSeq) uncharacterized LOC101311565	[R]	General function prediction only	RNase H-like domain found in reverse transcriptase	RNA-directed DNA polymerase homolog OS=Oenothera berteroana OX=3950 PE=4 SV=1	DNA-directed DNA polymerase OS=Handroanthus impetiginosus OX=429701 GN=CDL12_26122 PE=4 SV=1	--	--	PREDICTED: uncharacterized protein LOC104887336 [Beta vulgaris subsp. vulgaris]
Omi02G040820.1	Molecular Function: nucleic acid binding (GO:0003676);; Molecular Function: DNA-directed DNA polymerase activity (GO:0003887);; Biological Process: DNA integration (GO:0015074);;	K01303|6.3e-273|fve:101311565|K01303 acylaminoacyl-peptidase [EC:3.4.19.1] | (RefSeq) uncharacterized LOC101311565	[R]	General function prediction only	RNase H-like domain found in reverse transcriptase	RNA-directed DNA polymerase homolog OS=Oenothera berteroana OX=3950 PE=4 SV=1	DNA-directed DNA polymerase OS=Handroanthus impetiginosus OX=429701 GN=CDL12_26122 PE=4 SV=1	--	--	PREDICTED: uncharacterized protein LOC104887336 [Beta vulgaris subsp. vulgaris]
Omi07G032080.1	Molecular Function: nucleic acid binding (GO:0003676);; Molecular Function: DNA-directed DNA polymerase activity (GO:0003887);; Biological Process: DNA integration (GO:0015074);;	K01303|3.7e-254|fve:101311565|K01303 acylaminoacyl-peptidase [EC:3.4.19.1] | (RefSeq) uncharacterized LOC101311565	[R]	General function prediction only	RNase H-like domain found in reverse transcriptase	RNA-directed DNA polymerase homolog OS=Oenothera berteroana OX=3950 PE=4 SV=1	DNA-directed DNA polymerase OS=Handroanthus impetiginosus OX=429701 GN=CDL12_26122 PE=4 SV=1	--	--	PREDICTED: uncharacterized protein LOC103410170 [Malus domestica]
Omi03G002870.1	Molecular Function: nucleic acid binding (GO:0003676);; Molecular Function: DNA-directed DNA polymerase activity (GO:0003887);; Biological Process: DNA integration (GO:0015074);;	K01303|2.9e-260|fve:101311565|K01303 acylaminoacyl-peptidase [EC:3.4.19.1] | (RefSeq) uncharacterized LOC101311565	[R]	General function prediction only	RNase H-like domain found in reverse transcriptase	RNA-directed DNA polymerase homolog OS=Oenothera berteroana OX=3950 PE=4 SV=1	DNA-directed DNA polymerase OS=Handroanthus impetiginosus OX=429701 GN=CDL12_26122 PE=4 SV=1	--	--	PREDICTED: uncharacterized protein LOC104906241 [Beta vulgaris subsp. vulgaris]
Omi06G022110.1	Molecular Function: nucleic acid binding (GO:0003676);; Molecular Function: DNA-directed DNA polymerase activity (GO:0003887);; Biological Process: DNA integration (GO:0015074);;	K01303|1.0e-262|fve:101311565|K01303 acylaminoacyl-peptidase [EC:3.4.19.1] | (RefSeq) uncharacterized LOC101311565	[R]	General function prediction only	RNase H-like domain found in reverse transcriptase	RNA-directed DNA polymerase homolog OS=Oenothera berteroana OX=3950 PE=4 SV=1	DNA-directed DNA polymerase OS=Handroanthus impetiginosus OX=429701 GN=CDL12_26122 PE=4 SV=1	--	--	PREDICTED: uncharacterized protein LOC104887336 [Beta vulgaris subsp. vulgaris]
Omi01G033030.1	Molecular Function: nucleic acid binding (GO:0003676);; Biological Process: DNA integration (GO:0015074);;	K01303|1.2e-265|fve:101311565|K01303 acylaminoacyl-peptidase [EC:3.4.19.1] | (RefSeq) uncharacterized LOC101311565	[R]	General function prediction only	RNase H-like domain found in reverse transcriptase	RNA-directed DNA polymerase homolog OS=Oenothera berteroana OX=3950 PE=4 SV=1	Endonuclease OS=Malus baccata OX=106549 GN=C1H46_001652 PE=4 SV=1	--	--	PREDICTED: uncharacterized protein LOC103410170 [Malus domestica]
Omi02G002570.1	Molecular Function: nucleic acid binding (GO:0003676);; Molecular Function: DNA-directed DNA polymerase activity (GO:0003887);; Biological Process: DNA integration (GO:0015074);;	K01303|9.5e-234|fve:101311565|K01303 acylaminoacyl-peptidase [EC:3.4.19.1] | (RefSeq) uncharacterized LOC101311565	[R]	General function prediction only	RNase H-like domain found in reverse transcriptase	RNA-directed DNA polymerase homolog OS=Oenothera berteroana OX=3950 PE=4 SV=1	DNA-directed DNA polymerase OS=Handroanthus impetiginosus OX=429701 GN=CDL12_26122 PE=4 SV=1	L	Replication, recombination and repair	PREDICTED: uncharacterized protein LOC104887336 [Beta vulgaris subsp. vulgaris]
Omi02G008400.1	Molecular Function: nucleic acid binding (GO:0003676);; Molecular Function: DNA-directed DNA polymerase activity (GO:0003887);; Biological Process: DNA integration (GO:0015074);;	K01303|2.0e-277|fve:101311565|K01303 acylaminoacyl-peptidase [EC:3.4.19.1] | (RefSeq) uncharacterized LOC101311565	[R]	General function prediction only	RNase H-like domain found in reverse transcriptase	RNA-directed DNA polymerase homolog OS=Oenothera berteroana OX=3950 PE=4 SV=1	DNA-directed DNA polymerase OS=Handroanthus impetiginosus OX=429701 GN=CDL12_26122 PE=4 SV=1	L	Replication, recombination and repair	PREDICTED: uncharacterized protein LOC104887336 [Beta vulgaris subsp. vulgaris]
Omi04G021550.1	Molecular Function: nucleic acid binding (GO:0003676);; Molecular Function: DNA-directed DNA polymerase activity (GO:0003887);; Biological Process: DNA integration (GO:0015074);;	K01303|1.9e-283|fve:101311565|K01303 acylaminoacyl-peptidase [EC:3.4.19.1] | (RefSeq) uncharacterized LOC101311565	[R]	General function prediction only	RNase H-like domain found in reverse transcriptase	RNA-directed DNA polymerase homolog OS=Oenothera berteroana OX=3950 PE=4 SV=1	DNA-directed DNA polymerase OS=Handroanthus impetiginosus OX=429701 GN=CDL12_26122 PE=4 SV=1	--	--	PREDICTED: uncharacterized protein LOC103410170 [Malus domestica]
Omi08G000260.1	Molecular Function: nucleic acid binding (GO:0003676);; Biological Process: DNA integration (GO:0015074);;	K01303|4.1e-276|fve:101311565|K01303 acylaminoacyl-peptidase [EC:3.4.19.1] | (RefSeq) uncharacterized LOC101311565	[R]	General function prediction only	RNase H-like domain found in reverse transcriptase	RNA-directed DNA polymerase homolog OS=Oenothera berteroana OX=3950 PE=4 SV=1	Endonuclease OS=Malus baccata OX=106549 GN=C1H46_001652 PE=4 SV=1	--	--	PREDICTED: uncharacterized protein LOC103410170 [Malus domestica]
Omi03G005930.1	Molecular Function: nucleic acid binding (GO:0003676);; Molecular Function: DNA-directed DNA polymerase activity (GO:0003887);; Biological Process: DNA integration (GO:0015074);;	K01303|5.6e-282|fve:101311565|K01303 acylaminoacyl-peptidase [EC:3.4.19.1] | (RefSeq) uncharacterized LOC101311565	[R]	General function prediction only	RNase H-like domain found in reverse transcriptase	RNA-directed DNA polymerase homolog OS=Oenothera berteroana OX=3950 PE=4 SV=1	DNA-directed DNA polymerase OS=Handroanthus impetiginosus OX=429701 GN=CDL12_26122 PE=4 SV=1	--	--	PREDICTED: uncharacterized protein LOC104887336 [Beta vulgaris subsp. vulgaris]
Omi05G006690.1	Molecular Function: nucleic acid binding (GO:0003676);; Molecular Function: DNA-directed DNA polymerase activity (GO:0003887);; Biological Process: DNA integration (GO:0015074);;	K01303|2.4e-283|fve:101311565|K01303 acylaminoacyl-peptidase [EC:3.4.19.1] | (RefSeq) uncharacterized LOC101311565	[R]	General function prediction only	RNase H-like domain found in reverse transcriptase	RNA-directed DNA polymerase homolog OS=Oenothera berteroana OX=3950 PE=4 SV=1	DNA-directed DNA polymerase OS=Handroanthus impetiginosus OX=429701 GN=CDL12_26122 PE=4 SV=1	--	--	PREDICTED: uncharacterized protein LOC104887336 [Beta vulgaris subsp. vulgaris]
Omi03G052630.1	Molecular Function: nucleic acid binding (GO:0003676);; Molecular Function: DNA-directed DNA polymerase activity (GO:0003887);; Biological Process: DNA integration (GO:0015074);;	K01303|5.8e-257|fve:101311565|K01303 acylaminoacyl-peptidase [EC:3.4.19.1] | (RefSeq) uncharacterized LOC101311565	[R]	General function prediction only	RNase H-like domain found in reverse transcriptase	Uncharacterized mitochondrial protein AtMg00750 OS=Arabidopsis thaliana OX=3702 GN=AtMg00750 PE=4 SV=1	DNA-directed DNA polymerase OS=Handroanthus impetiginosus OX=429701 GN=CDL12_26122 PE=4 SV=1	L	Replication, recombination and repair	PREDICTED: uncharacterized protein LOC104906241 [Beta vulgaris subsp. vulgaris]
Omi01G027710.1	Molecular Function: nucleic acid binding (GO:0003676);; Molecular Function: DNA-directed DNA polymerase activity (GO:0003887);; Biological Process: DNA integration (GO:0015074);;	K01303|5.3e-280|fve:101311565|K01303 acylaminoacyl-peptidase [EC:3.4.19.1] | (RefSeq) uncharacterized LOC101311565	[R]	General function prediction only	RNase H-like domain found in reverse transcriptase	RNA-directed DNA polymerase homolog OS=Oenothera berteroana OX=3950 PE=4 SV=1	DNA-directed DNA polymerase OS=Handroanthus impetiginosus OX=429701 GN=CDL12_26122 PE=4 SV=1	--	--	PREDICTED: uncharacterized protein LOC104887336 [Beta vulgaris subsp. vulgaris]
Omi03G004920.1	Molecular Function: nucleic acid binding (GO:0003676);; Molecular Function: DNA-directed DNA polymerase activity (GO:0003887);; Biological Process: DNA integration (GO:0015074);;	K01303|3.5e-250|fve:101311565|K01303 acylaminoacyl-peptidase [EC:3.4.19.1] | (RefSeq) uncharacterized LOC101311565	[R]	General function prediction only	RNase H-like domain found in reverse transcriptase	RNA-directed DNA polymerase homolog OS=Oenothera berteroana OX=3950 PE=4 SV=1	DNA-directed DNA polymerase OS=Handroanthus impetiginosus OX=429701 GN=CDL12_26122 PE=4 SV=1	L	Replication, recombination and repair	PREDICTED: uncharacterized protein LOC104887336 [Beta vulgaris subsp. vulgaris]
Omi03G030110.1	Molecular Function: nucleic acid binding (GO:0003676);; Molecular Function: DNA-directed DNA polymerase activity (GO:0003887);; Biological Process: DNA integration (GO:0015074);;	K01303|1.4e-245|fve:101311565|K01303 acylaminoacyl-peptidase [EC:3.4.19.1] | (RefSeq) uncharacterized LOC101311565	[R]	General function prediction only	RNase H-like domain found in reverse transcriptase	RNA-directed DNA polymerase homolog OS=Oenothera berteroana OX=3950 PE=4 SV=1	DNA-directed DNA polymerase OS=Handroanthus impetiginosus OX=429701 GN=CDL12_26122 PE=4 SV=1	--	--	PREDICTED: uncharacterized protein LOC104887336 [Beta vulgaris subsp. vulgaris]
Omi05G014740.1	Molecular Function: nucleic acid binding (GO:0003676);; Molecular Function: DNA-directed DNA polymerase activity (GO:0003887);; Biological Process: DNA integration (GO:0015074);;	K01303|2.4e-264|fve:101311565|K01303 acylaminoacyl-peptidase [EC:3.4.19.1] | (RefSeq) uncharacterized LOC101311565	[R]	General function prediction only	RNase H-like domain found in reverse transcriptase	Uncharacterized mitochondrial protein AtMg00860 OS=Arabidopsis thaliana OX=3702 GN=AtMg00860 PE=4 SV=1	DNA-directed DNA polymerase OS=Handroanthus impetiginosus OX=429701 GN=CDL12_26122 PE=4 SV=1	L	Replication, recombination and repair	PREDICTED: uncharacterized protein LOC104887336 [Beta vulgaris subsp. vulgaris]
Omi01G043210.1	Molecular Function: nucleic acid binding (GO:0003676);; Molecular Function: DNA-directed DNA polymerase activity (GO:0003887);; Biological Process: DNA integration (GO:0015074);;	K01303|1.3e-283|fve:101311565|K01303 acylaminoacyl-peptidase [EC:3.4.19.1] | (RefSeq) uncharacterized LOC101311565	[R]	General function prediction only	RNase H-like domain found in reverse transcriptase	RNA-directed DNA polymerase homolog OS=Oenothera berteroana OX=3950 PE=4 SV=1	DNA-directed DNA polymerase OS=Handroanthus impetiginosus OX=429701 GN=CDL12_26122 PE=4 SV=1	--	--	PREDICTED: uncharacterized protein LOC104887336 [Beta vulgaris subsp. vulgaris]
Omi06G039160.1	Molecular Function: nucleic acid binding (GO:0003676);; Molecular Function: DNA-directed DNA polymerase activity (GO:0003887);; Biological Process: DNA integration (GO:0015074);;	K01303|1.3e-227|fve:101311565|K01303 acylaminoacyl-peptidase [EC:3.4.19.1] | (RefSeq) uncharacterized LOC101311565	[R]	General function prediction only	RNase H-like domain found in reverse transcriptase	RNA-directed DNA polymerase homolog OS=Oenothera berteroana OX=3950 PE=4 SV=1	DNA-directed DNA polymerase OS=Handroanthus impetiginosus OX=429701 GN=CDL12_26122 PE=4 SV=1	L	Replication, recombination and repair	PREDICTED: uncharacterized protein LOC104887336 [Beta vulgaris subsp. vulgaris]
Omi06G028480.1	Molecular Function: nucleic acid binding (GO:0003676);; Molecular Function: DNA-directed DNA polymerase activity (GO:0003887);; Biological Process: DNA integration (GO:0015074);;	K01303|3.4e-282|fve:101311565|K01303 acylaminoacyl-peptidase [EC:3.4.19.1] | (RefSeq) uncharacterized LOC101311565	[R]	General function prediction only	RNase H-like domain found in reverse transcriptase	Uncharacterized mitochondrial protein AtMg00860 OS=Arabidopsis thaliana OX=3702 GN=AtMg00860 PE=4 SV=1	DNA-directed DNA polymerase OS=Handroanthus impetiginosus OX=429701 GN=CDL12_26122 PE=4 SV=1	L	Replication, recombination and repair	PREDICTED: uncharacterized protein LOC104887336 [Beta vulgaris subsp. vulgaris]
Omi04G014570.1	Molecular Function: nucleic acid binding (GO:0003676);; Molecular Function: DNA-directed DNA polymerase activity (GO:0003887);; Biological Process: DNA integration (GO:0015074);;	K01303|2.8e-284|fve:101311565|K01303 acylaminoacyl-peptidase [EC:3.4.19.1] | (RefSeq) uncharacterized LOC101311565	[R]	General function prediction only	RNase H-like domain found in reverse transcriptase	RNA-directed DNA polymerase homolog OS=Oenothera berteroana OX=3950 PE=4 SV=1	Endonuclease OS=Handroanthus impetiginosus OX=429701 GN=CDL12_26023 PE=4 SV=1	--	--	PREDICTED: uncharacterized protein LOC103410170 [Malus domestica]
Omi01G037020.1	Molecular Function: nucleic acid binding (GO:0003676);; Molecular Function: DNA-directed DNA polymerase activity (GO:0003887);; Biological Process: DNA integration (GO:0015074);;	K01303|9.2e-283|fve:101311565|K01303 acylaminoacyl-peptidase [EC:3.4.19.1] | (RefSeq) uncharacterized LOC101311565	[R]	General function prediction only	RNase H-like domain found in reverse transcriptase	RNA-directed DNA polymerase homolog OS=Oenothera berteroana OX=3950 PE=4 SV=1	DNA-directed DNA polymerase OS=Handroanthus impetiginosus OX=429701 GN=CDL12_26122 PE=4 SV=1	L	Replication, recombination and repair	PREDICTED: uncharacterized protein LOC104887336 [Beta vulgaris subsp. vulgaris]
Omi03G010230.1	Molecular Function: nucleic acid binding (GO:0003676);; Molecular Function: DNA-directed DNA polymerase activity (GO:0003887);; Biological Process: DNA integration (GO:0015074);;	K01303|1.8e-262|fve:101311565|K01303 acylaminoacyl-peptidase [EC:3.4.19.1] | (RefSeq) uncharacterized LOC101311565	[R]	General function prediction only	RNase H-like domain found in reverse transcriptase	RNA-directed DNA polymerase homolog OS=Oenothera berteroana OX=3950 PE=4 SV=1	DNA-directed DNA polymerase OS=Handroanthus impetiginosus OX=429701 GN=CDL12_26122 PE=4 SV=1	--	--	PREDICTED: uncharacterized protein LOC103410170 [Malus domestica]
Omi04G011660.1	Molecular Function: nucleic acid binding (GO:0003676);; Molecular Function: DNA-directed DNA polymerase activity (GO:0003887);; Biological Process: DNA integration (GO:0015074);;	K01303|7.7e-282|fve:101311565|K01303 acylaminoacyl-peptidase [EC:3.4.19.1] | (RefSeq) uncharacterized LOC101311565	[R]	General function prediction only	RNase H-like domain found in reverse transcriptase	RNA-directed DNA polymerase homolog OS=Oenothera berteroana OX=3950 PE=4 SV=1	DNA-directed DNA polymerase OS=Handroanthus impetiginosus OX=429701 GN=CDL12_26122 PE=4 SV=1	--	--	PREDICTED: uncharacterized protein LOC104887336 [Beta vulgaris subsp. vulgaris]
Omi01G033820.1	Molecular Function: nucleic acid binding (GO:0003676);; Molecular Function: DNA-directed DNA polymerase activity (GO:0003887);; Biological Process: DNA integration (GO:0015074);;	K01303|1.5e-250|fve:101311565|K01303 acylaminoacyl-peptidase [EC:3.4.19.1] | (RefSeq) uncharacterized LOC101311565	[R]	General function prediction only	RNase H-like domain found in reverse transcriptase	RNA-directed DNA polymerase homolog OS=Oenothera berteroana OX=3950 PE=4 SV=1	DNA-directed DNA polymerase OS=Handroanthus impetiginosus OX=429701 GN=CDL12_26122 PE=4 SV=1	--	--	PREDICTED: uncharacterized protein LOC104887336 [Beta vulgaris subsp. vulgaris]
Omi05G000590.1	Molecular Function: nucleic acid binding (GO:0003676);; Molecular Function: DNA-directed DNA polymerase activity (GO:0003887);; Biological Process: DNA integration (GO:0015074);;	K01303|1.7e-283|fve:101311565|K01303 acylaminoacyl-peptidase [EC:3.4.19.1] | (RefSeq) uncharacterized LOC101311565	[R]	General function prediction only	RNase H-like domain found in reverse transcriptase	RNA-directed DNA polymerase homolog OS=Oenothera berteroana OX=3950 PE=4 SV=1	DNA-directed DNA polymerase OS=Handroanthus impetiginosus OX=429701 GN=CDL12_26122 PE=4 SV=1	--	--	PREDICTED: uncharacterized protein LOC104887336 [Beta vulgaris subsp. vulgaris]
Omi07G035470.1	Molecular Function: nucleic acid binding (GO:0003676);; Molecular Function: DNA-directed DNA polymerase activity (GO:0003887);; Biological Process: DNA integration (GO:0015074);;	K01303|1.4e-227|fve:101311565|K01303 acylaminoacyl-peptidase [EC:3.4.19.1] | (RefSeq) uncharacterized LOC101311565	[R]	General function prediction only	RNase H-like domain found in reverse transcriptase	Uncharacterized mitochondrial protein AtMg00750 OS=Arabidopsis thaliana OX=3702 GN=AtMg00750 PE=4 SV=1	DNA-directed DNA polymerase OS=Handroanthus impetiginosus OX=429701 GN=CDL12_26122 PE=4 SV=1	L	Replication, recombination and repair	PREDICTED: uncharacterized protein LOC104887336 [Beta vulgaris subsp. vulgaris]
Omi08G000100.1	Molecular Function: nucleic acid binding (GO:0003676);; Molecular Function: DNA-directed DNA polymerase activity (GO:0003887);; Biological Process: DNA integration (GO:0015074);;	K01303|3.5e-239|fve:101311565|K01303 acylaminoacyl-peptidase [EC:3.4.19.1] | (RefSeq) uncharacterized LOC101311565	[R]	General function prediction only	RNase H-like domain found in reverse transcriptase	RNA-directed DNA polymerase homolog OS=Oenothera berteroana OX=3950 PE=4 SV=1	DNA-directed DNA polymerase OS=Handroanthus impetiginosus OX=429701 GN=CDL12_26122 PE=4 SV=1	--	--	PREDICTED: uncharacterized protein LOC103410170 [Malus domestica]
Omi06G038520.1	Molecular Function: nucleic acid binding (GO:0003676);; Molecular Function: DNA-directed DNA polymerase activity (GO:0003887);; Biological Process: DNA integration (GO:0015074);;	K01303|1.6e-282|fve:101311565|K01303 acylaminoacyl-peptidase [EC:3.4.19.1] | (RefSeq) uncharacterized LOC101311565	[R]	General function prediction only	RNase H-like domain found in reverse transcriptase	RNA-directed DNA polymerase homolog OS=Oenothera berteroana OX=3950 PE=4 SV=1	DNA-directed DNA polymerase OS=Handroanthus impetiginosus OX=429701 GN=CDL12_26122 PE=4 SV=1	--	--	PREDICTED: uncharacterized protein LOC104887336 [Beta vulgaris subsp. vulgaris]
Omi02G008780.1	Molecular Function: nucleic acid binding (GO:0003676);; Molecular Function: DNA-directed DNA polymerase activity (GO:0003887);; Biological Process: DNA integration (GO:0015074);;	K01303|3.0e-278|fve:101311565|K01303 acylaminoacyl-peptidase [EC:3.4.19.1] | (RefSeq) uncharacterized LOC101311565	[R]	General function prediction only	RNase H-like domain found in reverse transcriptase	RNA-directed DNA polymerase homolog OS=Oenothera berteroana OX=3950 PE=4 SV=1	DNA-directed DNA polymerase OS=Handroanthus impetiginosus OX=429701 GN=CDL12_26122 PE=4 SV=1	--	--	PREDICTED: uncharacterized protein LOC104887336 [Beta vulgaris subsp. vulgaris]
Omi08G005910.1	Molecular Function: nucleic acid binding (GO:0003676);; Molecular Function: DNA-directed DNA polymerase activity (GO:0003887);; Biological Process: DNA integration (GO:0015074);;	K01303|1.8e-283|fve:101311565|K01303 acylaminoacyl-peptidase [EC:3.4.19.1] | (RefSeq) uncharacterized LOC101311565	[R]	General function prediction only	RNase H-like domain found in reverse transcriptase	RNA-directed DNA polymerase homolog OS=Oenothera berteroana OX=3950 PE=4 SV=1	DNA-directed DNA polymerase OS=Handroanthus impetiginosus OX=429701 GN=CDL12_26122 PE=4 SV=1	--	--	PREDICTED: uncharacterized protein LOC104887336 [Beta vulgaris subsp. vulgaris]
Omi03G001780.1	Molecular Function: nucleic acid binding (GO:0003676);; Molecular Function: DNA-directed DNA polymerase activity (GO:0003887);; Biological Process: DNA integration (GO:0015074);;	K01303|4.9e-283|fve:101311565|K01303 acylaminoacyl-peptidase [EC:3.4.19.1] | (RefSeq) uncharacterized LOC101311565	[R]	General function prediction only	RNase H-like domain found in reverse transcriptase	RNA-directed DNA polymerase homolog OS=Oenothera berteroana OX=3950 PE=4 SV=1	DNA-directed DNA polymerase OS=Handroanthus impetiginosus OX=429701 GN=CDL12_26122 PE=4 SV=1	--	--	PREDICTED: uncharacterized protein LOC104887336 [Beta vulgaris subsp. vulgaris]
Omi06G037920.1	Molecular Function: nucleic acid binding (GO:0003676);; Molecular Function: DNA-directed DNA polymerase activity (GO:0003887);; Biological Process: DNA integration (GO:0015074);;	K01303|1.3e-257|fve:101311565|K01303 acylaminoacyl-peptidase [EC:3.4.19.1] | (RefSeq) uncharacterized LOC101311565	[R]	General function prediction only	RNase H-like domain found in reverse transcriptase	RNA-directed DNA polymerase homolog OS=Oenothera berteroana OX=3950 PE=4 SV=1	DNA-directed DNA polymerase OS=Handroanthus impetiginosus OX=429701 GN=CDL12_26122 PE=4 SV=1	L	Replication, recombination and repair	PREDICTED: uncharacterized protein LOC104906241 [Beta vulgaris subsp. vulgaris]
Omi06G020360.1	Molecular Function: nucleic acid binding (GO:0003676);; Molecular Function: DNA-directed DNA polymerase activity (GO:0003887);; Biological Process: DNA integration (GO:0015074);;	K01303|1.1e-283|fve:101311565|K01303 acylaminoacyl-peptidase [EC:3.4.19.1] | (RefSeq) uncharacterized LOC101311565	[R]	General function prediction only	RNase H-like domain found in reverse transcriptase	RNA-directed DNA polymerase homolog OS=Oenothera berteroana OX=3950 PE=4 SV=1	DNA-directed DNA polymerase OS=Handroanthus impetiginosus OX=429701 GN=CDL12_26122 PE=4 SV=1	--	--	PREDICTED: uncharacterized protein LOC104887336 [Beta vulgaris subsp. vulgaris]
Omi08G002030.1	Molecular Function: nucleic acid binding (GO:0003676);; Biological Process: DNA integration (GO:0015074);;	K01303|5.1e-267|fve:101311565|K01303 acylaminoacyl-peptidase [EC:3.4.19.1] | (RefSeq) uncharacterized LOC101311565	[R]	General function prediction only	RNase H-like domain found in reverse transcriptase	RNA-directed DNA polymerase homolog OS=Oenothera berteroana OX=3950 PE=4 SV=1	Endonuclease OS=Malus baccata OX=106549 GN=C1H46_001652 PE=4 SV=1	--	--	PREDICTED: uncharacterized protein LOC103410170 [Malus domestica]
Omi03G051560.1	Molecular Function: nucleic acid binding (GO:0003676);; Molecular Function: DNA-directed DNA polymerase activity (GO:0003887);; Biological Process: DNA integration (GO:0015074);;	K01303|1.4e-282|fve:101311565|K01303 acylaminoacyl-peptidase [EC:3.4.19.1] | (RefSeq) uncharacterized LOC101311565	[R]	General function prediction only	RNase H-like domain found in reverse transcriptase	RNA-directed DNA polymerase homolog OS=Oenothera berteroana OX=3950 PE=4 SV=1	DNA-directed DNA polymerase OS=Handroanthus impetiginosus OX=429701 GN=CDL12_26122 PE=4 SV=1	--	--	PREDICTED: uncharacterized protein LOC104887336 [Beta vulgaris subsp. vulgaris]
Omi08G029990.1	Molecular Function: nucleic acid binding (GO:0003676);; Molecular Function: DNA-directed DNA polymerase activity (GO:0003887);; Biological Process: DNA integration (GO:0015074);;	K01303|1.0e-283|fve:101311565|K01303 acylaminoacyl-peptidase [EC:3.4.19.1] | (RefSeq) uncharacterized LOC101311565	[R]	General function prediction only	RNase H-like domain found in reverse transcriptase	RNA-directed DNA polymerase homolog OS=Oenothera berteroana OX=3950 PE=4 SV=1	DNA-directed DNA polymerase OS=Handroanthus impetiginosus OX=429701 GN=CDL12_26122 PE=4 SV=1	--	--	PREDICTED: uncharacterized protein LOC104887336 [Beta vulgaris subsp. vulgaris]
Omi07G004100.1	Molecular Function: nucleic acid binding (GO:0003676);; Molecular Function: DNA-directed DNA polymerase activity (GO:0003887);; Biological Process: DNA integration (GO:0015074);;	K01303|1.4e-268|fve:101311565|K01303 acylaminoacyl-peptidase [EC:3.4.19.1] | (RefSeq) uncharacterized LOC101311565	[R]	General function prediction only	RNase H-like domain found in reverse transcriptase	Uncharacterized mitochondrial protein AtMg00860 OS=Arabidopsis thaliana OX=3702 GN=AtMg00860 PE=4 SV=1	DNA-directed DNA polymerase OS=Handroanthus impetiginosus OX=429701 GN=CDL12_26122 PE=4 SV=1	L	Replication, recombination and repair	PREDICTED: uncharacterized protein LOC104906241 [Beta vulgaris subsp. vulgaris]
Omi07G030650.1	Molecular Function: nucleic acid binding (GO:0003676);; Molecular Function: DNA-directed DNA polymerase activity (GO:0003887);; Biological Process: DNA integration (GO:0015074);;	K01303|9.2e-283|fve:101311565|K01303 acylaminoacyl-peptidase [EC:3.4.19.1] | (RefSeq) uncharacterized LOC101311565	[R]	General function prediction only	RNase H-like domain found in reverse transcriptase	RNA-directed DNA polymerase homolog OS=Oenothera berteroana OX=3950 PE=4 SV=1	DNA-directed DNA polymerase OS=Handroanthus impetiginosus OX=429701 GN=CDL12_26122 PE=4 SV=1	--	--	PREDICTED: uncharacterized protein LOC104887336 [Beta vulgaris subsp. vulgaris]
Omi06G038870.1	Molecular Function: nucleic acid binding (GO:0003676);; Molecular Function: DNA-directed DNA polymerase activity (GO:0003887);; Biological Process: DNA integration (GO:0015074);;	K01303|1.1e-283|fve:101311565|K01303 acylaminoacyl-peptidase [EC:3.4.19.1] | (RefSeq) uncharacterized LOC101311565	[R]	General function prediction only	RNase H-like domain found in reverse transcriptase	RNA-directed DNA polymerase homolog OS=Oenothera berteroana OX=3950 PE=4 SV=1	DNA-directed DNA polymerase OS=Handroanthus impetiginosus OX=429701 GN=CDL12_26122 PE=4 SV=1	--	--	PREDICTED: uncharacterized protein LOC104887336 [Beta vulgaris subsp. vulgaris]
Omi05G001700.1	Molecular Function: nucleic acid binding (GO:0003676);; Molecular Function: DNA-directed DNA polymerase activity (GO:0003887);; Biological Process: DNA integration (GO:0015074);;	K01303|7.6e-210|fve:101311565|K01303 acylaminoacyl-peptidase [EC:3.4.19.1] | (RefSeq) uncharacterized LOC101311565	[R]	General function prediction only	RNase H-like domain found in reverse transcriptase	RNA-directed DNA polymerase homolog OS=Oenothera berteroana OX=3950 PE=4 SV=1	DNA-directed DNA polymerase OS=Handroanthus impetiginosus OX=429701 GN=CDL12_26122 PE=4 SV=1	--	--	PREDICTED: uncharacterized protein LOC103410170 [Malus domestica]
Omi07G032030.1	Molecular Function: nucleic acid binding (GO:0003676);; Molecular Function: DNA-directed DNA polymerase activity (GO:0003887);; Biological Process: DNA integration (GO:0015074);;	K01303|2.2e-265|fve:101311565|K01303 acylaminoacyl-peptidase [EC:3.4.19.1] | (RefSeq) uncharacterized LOC101311565	[R]	General function prediction only	RNase H-like domain found in reverse transcriptase	RNA-directed DNA polymerase homolog OS=Oenothera berteroana OX=3950 PE=4 SV=1	DNA-directed DNA polymerase OS=Handroanthus impetiginosus OX=429701 GN=CDL12_26122 PE=4 SV=1	L	Replication, recombination and repair	PREDICTED: uncharacterized protein LOC104887336 [Beta vulgaris subsp. vulgaris]
Omi03G006570.1	Molecular Function: nucleic acid binding (GO:0003676);; Molecular Function: DNA-directed DNA polymerase activity (GO:0003887);; Biological Process: DNA integration (GO:0015074);;	K01303|7.2e-229|fve:101311565|K01303 acylaminoacyl-peptidase [EC:3.4.19.1] | (RefSeq) uncharacterized LOC101311565	[R]	General function prediction only	RNase H-like domain found in reverse transcriptase	RNA-directed DNA polymerase homolog OS=Oenothera berteroana OX=3950 PE=4 SV=1	DNA-directed DNA polymerase OS=Handroanthus impetiginosus OX=429701 GN=CDL12_26122 PE=4 SV=1	--	--	PREDICTED: uncharacterized protein LOC104906241 [Beta vulgaris subsp. vulgaris]
Omi04G005650.1	Molecular Function: nucleic acid binding (GO:0003676);; Molecular Function: DNA-directed DNA polymerase activity (GO:0003887);; Biological Process: DNA integration (GO:0015074);;	K01303|3.1e-216|fve:101311565|K01303 acylaminoacyl-peptidase [EC:3.4.19.1] | (RefSeq) uncharacterized LOC101311565	[R]	General function prediction only	RNase H-like domain found in reverse transcriptase	RNA-directed DNA polymerase homolog OS=Oenothera berteroana OX=3950 PE=4 SV=1	DNA-directed DNA polymerase OS=Handroanthus impetiginosus OX=429701 GN=CDL12_26122 PE=4 SV=1	L	Replication, recombination and repair	PREDICTED: uncharacterized protein LOC104887336 [Beta vulgaris subsp. vulgaris]
Omi05G008610.1	Molecular Function: nucleic acid binding (GO:0003676);; Molecular Function: DNA-directed DNA polymerase activity (GO:0003887);; Biological Process: DNA integration (GO:0015074);;	K01303|5.4e-258|fve:101311565|K01303 acylaminoacyl-peptidase [EC:3.4.19.1] | (RefSeq) uncharacterized LOC101311565	[R]	General function prediction only	RNase H-like domain found in reverse transcriptase	RNA-directed DNA polymerase homolog OS=Oenothera berteroana OX=3950 PE=4 SV=1	DNA-directed DNA polymerase OS=Handroanthus impetiginosus OX=429701 GN=CDL12_26122 PE=4 SV=1	--	--	PREDICTED: uncharacterized protein LOC104887336 [Beta vulgaris subsp. vulgaris]
Omi349G000470.1	Molecular Function: nucleic acid binding (GO:0003676);; Molecular Function: DNA-directed DNA polymerase activity (GO:0003887);; Biological Process: DNA integration (GO:0015074);;	K01303|1.2e-258|fve:101311565|K01303 acylaminoacyl-peptidase [EC:3.4.19.1] | (RefSeq) uncharacterized LOC101311565	[R]	General function prediction only	RNase H-like domain found in reverse transcriptase	RNA-directed DNA polymerase homolog OS=Oenothera berteroana OX=3950 PE=4 SV=1	DNA-directed DNA polymerase OS=Handroanthus impetiginosus OX=429701 GN=CDL12_26122 PE=4 SV=1	--	--	PREDICTED: uncharacterized protein LOC104906241 [Beta vulgaris subsp. vulgaris]
Omi01G040260.1	Molecular Function: nucleic acid binding (GO:0003676);; Molecular Function: DNA-directed DNA polymerase activity (GO:0003887);; Biological Process: DNA integration (GO:0015074);;	K01303|1.7e-265|fve:101311565|K01303 acylaminoacyl-peptidase [EC:3.4.19.1] | (RefSeq) uncharacterized LOC101311565	[R]	General function prediction only	RNase H-like domain found in reverse transcriptase	RNA-directed DNA polymerase homolog OS=Oenothera berteroana OX=3950 PE=4 SV=1	DNA-directed DNA polymerase OS=Handroanthus impetiginosus OX=429701 GN=CDL12_26122 PE=4 SV=1	L	Replication, recombination and repair	PREDICTED: uncharacterized protein LOC104887336 [Beta vulgaris subsp. vulgaris]
Omi04G003010.1	Molecular Function: nucleic acid binding (GO:0003676);; Molecular Function: DNA-directed DNA polymerase activity (GO:0003887);; Biological Process: DNA integration (GO:0015074);;	K01303|9.5e-282|fve:101311565|K01303 acylaminoacyl-peptidase [EC:3.4.19.1] | (RefSeq) uncharacterized LOC101311565	[R]	General function prediction only	RNase H-like domain found in reverse transcriptase	RNA-directed DNA polymerase homolog OS=Oenothera berteroana OX=3950 PE=4 SV=1	DNA-directed DNA polymerase OS=Handroanthus impetiginosus OX=429701 GN=CDL12_26122 PE=4 SV=1	--	--	PREDICTED: uncharacterized protein LOC104887336 [Beta vulgaris subsp. vulgaris]
Omi01G015140.1	Molecular Function: nucleic acid binding (GO:0003676);; Molecular Function: DNA-directed DNA polymerase activity (GO:0003887);; Biological Process: DNA integration (GO:0015074);;	K01303|6.9e-227|fve:101311565|K01303 acylaminoacyl-peptidase [EC:3.4.19.1] | (RefSeq) uncharacterized LOC101311565	[R]	General function prediction only	RNase H-like domain found in reverse transcriptase	RNA-directed DNA polymerase homolog OS=Oenothera berteroana OX=3950 PE=4 SV=1	DNA-directed DNA polymerase OS=Handroanthus impetiginosus OX=429701 GN=CDL12_26122 PE=4 SV=1	--	--	PREDICTED: uncharacterized protein LOC104887336 [Beta vulgaris subsp. vulgaris]
Omi05G008700.1	Molecular Function: nucleic acid binding (GO:0003676);; Molecular Function: DNA-directed DNA polymerase activity (GO:0003887);; Biological Process: DNA integration (GO:0015074);;	K01303|8.6e-264|fve:101311565|K01303 acylaminoacyl-peptidase [EC:3.4.19.1] | (RefSeq) uncharacterized LOC101311565	[R]	General function prediction only	RNase H-like domain found in reverse transcriptase	RNA-directed DNA polymerase homolog OS=Oenothera berteroana OX=3950 PE=4 SV=1	DNA-directed DNA polymerase OS=Handroanthus impetiginosus OX=429701 GN=CDL12_26122 PE=4 SV=1	L	Replication, recombination and repair	PREDICTED: uncharacterized protein LOC104887336 [Beta vulgaris subsp. vulgaris]
Omi01G042240.1	Molecular Function: nucleic acid binding (GO:0003676);; Molecular Function: DNA-directed DNA polymerase activity (GO:0003887);; Biological Process: DNA integration (GO:0015074);;	K01303|6.0e-284|fve:101311565|K01303 acylaminoacyl-peptidase [EC:3.4.19.1] | (RefSeq) uncharacterized LOC101311565	[R]	General function prediction only	RNase H-like domain found in reverse transcriptase	RNA-directed DNA polymerase homolog OS=Oenothera berteroana OX=3950 PE=4 SV=1	DNA-directed DNA polymerase OS=Handroanthus impetiginosus OX=429701 GN=CDL12_26122 PE=4 SV=1	--	--	PREDICTED: uncharacterized protein LOC104887336 [Beta vulgaris subsp. vulgaris]
Omi01G000790.1	Molecular Function: nucleic acid binding (GO:0003676);; Molecular Function: DNA-directed DNA polymerase activity (GO:0003887);; Biological Process: DNA integration (GO:0015074);;	K01303|3.3e-282|fve:101311565|K01303 acylaminoacyl-peptidase [EC:3.4.19.1] | (RefSeq) uncharacterized LOC101311565	[R]	General function prediction only	RNase H-like domain found in reverse transcriptase	RNA-directed DNA polymerase homolog OS=Oenothera berteroana OX=3950 PE=4 SV=1	DNA-directed DNA polymerase OS=Handroanthus impetiginosus OX=429701 GN=CDL12_26122 PE=4 SV=1	--	--	PREDICTED: uncharacterized protein LOC104887336 [Beta vulgaris subsp. vulgaris]
Omi05G019580.1	Molecular Function: nucleic acid binding (GO:0003676);; Molecular Function: DNA-directed DNA polymerase activity (GO:0003887);; Biological Process: DNA integration (GO:0015074);;	K01303|1.4e-262|fve:101311565|K01303 acylaminoacyl-peptidase [EC:3.4.19.1] | (RefSeq) uncharacterized LOC101311565	[R]	General function prediction only	RNase H-like domain found in reverse transcriptase	Uncharacterized mitochondrial protein AtMg00860 OS=Arabidopsis thaliana OX=3702 GN=AtMg00860 PE=4 SV=1	DNA-directed DNA polymerase OS=Handroanthus impetiginosus OX=429701 GN=CDL12_26122 PE=4 SV=1	L	Replication, recombination and repair	PREDICTED: uncharacterized protein LOC104887336 [Beta vulgaris subsp. vulgaris]
Omi07G025380.1	Molecular Function: nucleic acid binding (GO:0003676);; Molecular Function: DNA-directed DNA polymerase activity (GO:0003887);; Biological Process: DNA integration (GO:0015074);;	K01303|4.5e-247|fve:101311565|K01303 acylaminoacyl-peptidase [EC:3.4.19.1] | (RefSeq) uncharacterized LOC101311565	[R]	General function prediction only	RNase H-like domain found in reverse transcriptase	RNA-directed DNA polymerase homolog OS=Oenothera berteroana OX=3950 PE=4 SV=1	DNA-directed DNA polymerase OS=Handroanthus impetiginosus OX=429701 GN=CDL12_26122 PE=4 SV=1	--	--	PREDICTED: uncharacterized protein LOC103410170 [Malus domestica]
Omi05G015310.1	Molecular Function: nucleic acid binding (GO:0003676);; Molecular Function: DNA-directed DNA polymerase activity (GO:0003887);; Biological Process: DNA integration (GO:0015074);;	K01303|7.3e-263|fve:101311565|K01303 acylaminoacyl-peptidase [EC:3.4.19.1] | (RefSeq) uncharacterized LOC101311565	[R]	General function prediction only	RNase H-like domain found in reverse transcriptase	RNA-directed DNA polymerase homolog OS=Oenothera berteroana OX=3950 PE=4 SV=1	DNA-directed DNA polymerase OS=Handroanthus impetiginosus OX=429701 GN=CDL12_26122 PE=4 SV=1	L	Replication, recombination and repair	PREDICTED: uncharacterized protein LOC103410170 [Malus domestica]
Omi01G016900.1	Molecular Function: nucleic acid binding (GO:0003676);; Biological Process: DNA integration (GO:0015074);;	K01303|6.8e-256|fve:101311565|K01303 acylaminoacyl-peptidase [EC:3.4.19.1] | (RefSeq) uncharacterized LOC101311565	[R]	General function prediction only	RNase H-like domain found in reverse transcriptase	RNA-directed DNA polymerase homolog OS=Oenothera berteroana OX=3950 PE=4 SV=1	Endonuclease OS=Malus baccata OX=106549 GN=C1H46_001652 PE=4 SV=1	--	--	PREDICTED: uncharacterized protein LOC104887336 [Beta vulgaris subsp. vulgaris]
Omi347G001030.1	Molecular Function: nucleic acid binding (GO:0003676);; Molecular Function: DNA-directed DNA polymerase activity (GO:0003887);; Biological Process: DNA integration (GO:0015074);;	K01303|9.9e-284|fve:101311565|K01303 acylaminoacyl-peptidase [EC:3.4.19.1] | (RefSeq) uncharacterized LOC101311565	[R]	General function prediction only	RNase H-like domain found in reverse transcriptase	RNA-directed DNA polymerase homolog OS=Oenothera berteroana OX=3950 PE=4 SV=1	DNA-directed DNA polymerase OS=Handroanthus impetiginosus OX=429701 GN=CDL12_26122 PE=4 SV=1	--	--	PREDICTED: uncharacterized protein LOC104887336 [Beta vulgaris subsp. vulgaris]
Omi03G052610.1	Molecular Function: nucleic acid binding (GO:0003676);; Molecular Function: DNA-directed DNA polymerase activity (GO:0003887);; Biological Process: DNA integration (GO:0015074);;	K01303|5.8e-221|fve:101311565|K01303 acylaminoacyl-peptidase [EC:3.4.19.1] | (RefSeq) uncharacterized LOC101311565	[R]	General function prediction only	RNase H-like domain found in reverse transcriptase	RNA-directed DNA polymerase homolog OS=Oenothera berteroana OX=3950 PE=4 SV=1	DNA-directed DNA polymerase OS=Handroanthus impetiginosus OX=429701 GN=CDL12_26122 PE=4 SV=1	L	Replication, recombination and repair	PREDICTED: uncharacterized protein LOC104906241 [Beta vulgaris subsp. vulgaris]
Omi01G032520.1	Molecular Function: nucleic acid binding (GO:0003676);; Molecular Function: DNA-directed DNA polymerase activity (GO:0003887);; Biological Process: DNA integration (GO:0015074);;	K01303|2.8e-265|fve:101311565|K01303 acylaminoacyl-peptidase [EC:3.4.19.1] | (RefSeq) uncharacterized LOC101311565	[R]	General function prediction only	RNase H-like domain found in reverse transcriptase	RNA-directed DNA polymerase homolog OS=Oenothera berteroana OX=3950 PE=4 SV=1	DNA-directed DNA polymerase OS=Handroanthus impetiginosus OX=429701 GN=CDL12_26122 PE=4 SV=1	--	--	PREDICTED: uncharacterized protein LOC104887336 [Beta vulgaris subsp. vulgaris]
Omi06G038530.1	Molecular Function: nucleic acid binding (GO:0003676);; Molecular Function: DNA-directed DNA polymerase activity (GO:0003887);; Biological Process: DNA integration (GO:0015074);;	K01303|5.1e-283|fve:101311565|K01303 acylaminoacyl-peptidase [EC:3.4.19.1] | (RefSeq) uncharacterized LOC101311565	[R]	General function prediction only	RNase H-like domain found in reverse transcriptase	RNA-directed DNA polymerase homolog OS=Oenothera berteroana OX=3950 PE=4 SV=1	DNA-directed DNA polymerase OS=Handroanthus impetiginosus OX=429701 GN=CDL12_26122 PE=4 SV=1	--	--	PREDICTED: uncharacterized protein LOC104887336 [Beta vulgaris subsp. vulgaris]
Omi02G003540.1	Molecular Function: nucleic acid binding (GO:0003676);; Molecular Function: DNA-directed DNA polymerase activity (GO:0003887);; Biological Process: DNA integration (GO:0015074);;	K01303|5.1e-283|fve:101311565|K01303 acylaminoacyl-peptidase [EC:3.4.19.1] | (RefSeq) uncharacterized LOC101311565	[R]	General function prediction only	RNase H-like domain found in reverse transcriptase	RNA-directed DNA polymerase homolog OS=Oenothera berteroana OX=3950 PE=4 SV=1	DNA-directed DNA polymerase OS=Handroanthus impetiginosus OX=429701 GN=CDL12_26122 PE=4 SV=1	--	--	PREDICTED: uncharacterized protein LOC104887336 [Beta vulgaris subsp. vulgaris]
Omi04G013140.1	Molecular Function: nucleic acid binding (GO:0003676);; Molecular Function: DNA-directed DNA polymerase activity (GO:0003887);; Biological Process: DNA integration (GO:0015074);;	K01303|9.2e-283|fve:101311565|K01303 acylaminoacyl-peptidase [EC:3.4.19.1] | (RefSeq) uncharacterized LOC101311565	[R]	General function prediction only	RNase H-like domain found in reverse transcriptase	Uncharacterized mitochondrial protein AtMg00860 OS=Arabidopsis thaliana OX=3702 GN=AtMg00860 PE=4 SV=1	DNA-directed DNA polymerase OS=Handroanthus impetiginosus OX=429701 GN=CDL12_26122 PE=4 SV=1	--	--	PREDICTED: uncharacterized protein LOC104887336 [Beta vulgaris subsp. vulgaris]
Omi06G008460.1	Molecular Function: nucleic acid binding (GO:0003676);; Molecular Function: DNA-directed DNA polymerase activity (GO:0003887);; Biological Process: DNA integration (GO:0015074);;	K01303|1.5e-274|fve:101311565|K01303 acylaminoacyl-peptidase [EC:3.4.19.1] | (RefSeq) uncharacterized LOC101311565	[R]	General function prediction only	RNase H-like domain found in reverse transcriptase	RNA-directed DNA polymerase homolog OS=Oenothera berteroana OX=3950 PE=4 SV=1	DNA-directed DNA polymerase OS=Handroanthus impetiginosus OX=429701 GN=CDL12_26122 PE=4 SV=1	--	--	PREDICTED: uncharacterized protein LOC104887336 [Beta vulgaris subsp. vulgaris]
Omi01G017880.1	Molecular Function: nucleic acid binding (GO:0003676);; Molecular Function: DNA-directed DNA polymerase activity (GO:0003887);; Biological Process: DNA integration (GO:0015074);;	K01303|7.5e-194|fve:101311565|K01303 acylaminoacyl-peptidase [EC:3.4.19.1] | (RefSeq) uncharacterized LOC101311565	[R]	General function prediction only	Reverse transcriptase (RNA-dependent DNA polymerase)	RNA-directed DNA polymerase homolog OS=Oenothera berteroana OX=3950 PE=4 SV=1	DNA-directed DNA polymerase OS=Handroanthus impetiginosus OX=429701 GN=CDL12_26122 PE=4 SV=1	L	Replication, recombination and repair	PREDICTED: uncharacterized protein LOC104887336 [Beta vulgaris subsp. vulgaris]
Omi349G000380.1	Molecular Function: nucleic acid binding (GO:0003676);; Molecular Function: DNA-directed DNA polymerase activity (GO:0003887);; Biological Process: DNA integration (GO:0015074);;	K01303|2.2e-257|fve:101311565|K01303 acylaminoacyl-peptidase [EC:3.4.19.1] | (RefSeq) uncharacterized LOC101311565	[R]	General function prediction only	RNase H-like domain found in reverse transcriptase	RNA-directed DNA polymerase homolog OS=Oenothera berteroana OX=3950 PE=4 SV=1	DNA-directed DNA polymerase OS=Handroanthus impetiginosus OX=429701 GN=CDL12_26122 PE=4 SV=1	--	--	PREDICTED: uncharacterized protein LOC103410170 [Malus domestica]
Omi07G041040.1	Molecular Function: nucleic acid binding (GO:0003676);; Molecular Function: DNA-directed DNA polymerase activity (GO:0003887);; Biological Process: DNA integration (GO:0015074);;	K01303|4.0e-283|fve:101311565|K01303 acylaminoacyl-peptidase [EC:3.4.19.1] | (RefSeq) uncharacterized LOC101311565	[R]	General function prediction only	RNase H-like domain found in reverse transcriptase	RNA-directed DNA polymerase homolog OS=Oenothera berteroana OX=3950 PE=4 SV=1	DNA-directed DNA polymerase OS=Handroanthus impetiginosus OX=429701 GN=CDL12_26122 PE=4 SV=1	L	Replication, recombination and repair	PREDICTED: uncharacterized protein LOC104887336 [Beta vulgaris subsp. vulgaris]
Omi04G015220.1	Molecular Function: nucleic acid binding (GO:0003676);; Molecular Function: DNA-directed DNA polymerase activity (GO:0003887);; Biological Process: DNA integration (GO:0015074);;	K01303|1.1e-248|fve:101311565|K01303 acylaminoacyl-peptidase [EC:3.4.19.1] | (RefSeq) uncharacterized LOC101311565	[R]	General function prediction only	RNase H-like domain found in reverse transcriptase	RNA-directed DNA polymerase homolog OS=Oenothera berteroana OX=3950 PE=4 SV=1	DNA-directed DNA polymerase OS=Handroanthus impetiginosus OX=429701 GN=CDL12_26122 PE=4 SV=1	--	--	PREDICTED: uncharacterized protein LOC104887336 [Beta vulgaris subsp. vulgaris]
Omi08G005950.1	Molecular Function: nucleic acid binding (GO:0003676);; Molecular Function: DNA-directed DNA polymerase activity (GO:0003887);; Biological Process: DNA integration (GO:0015074);;	K01303|1.8e-283|fve:101311565|K01303 acylaminoacyl-peptidase [EC:3.4.19.1] | (RefSeq) uncharacterized LOC101311565	[R]	General function prediction only	RNase H-like domain found in reverse transcriptase	RNA-directed DNA polymerase homolog OS=Oenothera berteroana OX=3950 PE=4 SV=1	DNA-directed DNA polymerase OS=Handroanthus impetiginosus OX=429701 GN=CDL12_26122 PE=4 SV=1	--	--	PREDICTED: uncharacterized protein LOC104887336 [Beta vulgaris subsp. vulgaris]
Omi03G015070.1	Molecular Function: nucleic acid binding (GO:0003676);; Molecular Function: DNA-directed DNA polymerase activity (GO:0003887);; Biological Process: DNA integration (GO:0015074);;	K01303|3.8e-267|fve:101311565|K01303 acylaminoacyl-peptidase [EC:3.4.19.1] | (RefSeq) uncharacterized LOC101311565	[R]	General function prediction only	RNase H-like domain found in reverse transcriptase	Uncharacterized mitochondrial protein AtMg00860 OS=Arabidopsis thaliana OX=3702 GN=AtMg00860 PE=4 SV=1	DNA-directed DNA polymerase OS=Handroanthus impetiginosus OX=429701 GN=CDL12_26122 PE=4 SV=1	L	Replication, recombination and repair	PREDICTED: uncharacterized protein LOC104887336 [Beta vulgaris subsp. vulgaris]
Omi02G037170.1	Molecular Function: nucleic acid binding (GO:0003676);; Molecular Function: DNA-directed DNA polymerase activity (GO:0003887);; Biological Process: DNA integration (GO:0015074);;	K01303|5.4e-267|fve:101311565|K01303 acylaminoacyl-peptidase [EC:3.4.19.1] | (RefSeq) uncharacterized LOC101311565	[R]	General function prediction only	RNase H-like domain found in reverse transcriptase	RNA-directed DNA polymerase homolog OS=Oenothera berteroana OX=3950 PE=4 SV=1	DNA-directed DNA polymerase OS=Handroanthus impetiginosus OX=429701 GN=CDL12_26122 PE=4 SV=1	L	Replication, recombination and repair	PREDICTED: uncharacterized protein LOC104887336 [Beta vulgaris subsp. vulgaris]
Omi06G038110.1	Molecular Function: nucleic acid binding (GO:0003676);; Molecular Function: DNA-directed DNA polymerase activity (GO:0003887);; Biological Process: DNA integration (GO:0015074);;	K01303|8.3e-284|fve:101311565|K01303 acylaminoacyl-peptidase [EC:3.4.19.1] | (RefSeq) uncharacterized LOC101311565	[R]	General function prediction only	RNase H-like domain found in reverse transcriptase	RNA-directed DNA polymerase homolog OS=Oenothera berteroana OX=3950 PE=4 SV=1	DNA-directed DNA polymerase OS=Handroanthus impetiginosus OX=429701 GN=CDL12_26122 PE=4 SV=1	--	--	PREDICTED: uncharacterized protein LOC104887336 [Beta vulgaris subsp. vulgaris]
Omi05G004690.1	Molecular Function: nucleic acid binding (GO:0003676);; Molecular Function: DNA-directed DNA polymerase activity (GO:0003887);; Biological Process: DNA integration (GO:0015074);;	K01303|2.4e-283|fve:101311565|K01303 acylaminoacyl-peptidase [EC:3.4.19.1] | (RefSeq) uncharacterized LOC101311565	[R]	General function prediction only	RNase H-like domain found in reverse transcriptase	RNA-directed DNA polymerase homolog OS=Oenothera berteroana OX=3950 PE=4 SV=1	DNA-directed DNA polymerase OS=Handroanthus impetiginosus OX=429701 GN=CDL12_26122 PE=4 SV=1	--	--	PREDICTED: uncharacterized protein LOC104887336 [Beta vulgaris subsp. vulgaris]
Omi03G042410.1	Molecular Function: nucleic acid binding (GO:0003676);; Molecular Function: DNA-directed DNA polymerase activity (GO:0003887);; Biological Process: DNA integration (GO:0015074);;	K01303|4.6e-239|fve:101311565|K01303 acylaminoacyl-peptidase [EC:3.4.19.1] | (RefSeq) uncharacterized LOC101311565	[R]	General function prediction only	RNase H-like domain found in reverse transcriptase	RNA-directed DNA polymerase homolog OS=Oenothera berteroana OX=3950 PE=4 SV=1	DNA-directed DNA polymerase OS=Handroanthus impetiginosus OX=429701 GN=CDL12_26122 PE=4 SV=1	L	Replication, recombination and repair	PREDICTED: uncharacterized protein LOC104887336 [Beta vulgaris subsp. vulgaris]
Omi01G038360.1	Molecular Function: nucleic acid binding (GO:0003676);; Molecular Function: DNA-directed DNA polymerase activity (GO:0003887);; Biological Process: DNA integration (GO:0015074);;	K01303|4.0e-262|fve:101311565|K01303 acylaminoacyl-peptidase [EC:3.4.19.1] | (RefSeq) uncharacterized LOC101311565	[R]	General function prediction only	RNase H-like domain found in reverse transcriptase	RNA-directed DNA polymerase homolog OS=Oenothera berteroana OX=3950 PE=4 SV=1	DNA-directed DNA polymerase OS=Handroanthus impetiginosus OX=429701 GN=CDL12_26122 PE=4 SV=1	--	--	PREDICTED: uncharacterized protein LOC104887336 [Beta vulgaris subsp. vulgaris]
Omi04G034620.1	Molecular Function: nucleic acid binding (GO:0003676);; Molecular Function: DNA-directed DNA polymerase activity (GO:0003887);; Biological Process: DNA integration (GO:0015074);;	K01303|4.1e-283|fve:101311565|K01303 acylaminoacyl-peptidase [EC:3.4.19.1] | (RefSeq) uncharacterized LOC101311565	[R]	General function prediction only	RNase H-like domain found in reverse transcriptase	RNA-directed DNA polymerase homolog OS=Oenothera berteroana OX=3950 PE=4 SV=1	DNA-directed DNA polymerase OS=Handroanthus impetiginosus OX=429701 GN=CDL12_26122 PE=4 SV=1	--	--	PREDICTED: uncharacterized protein LOC104887336 [Beta vulgaris subsp. vulgaris]
Omi05G006910.1	Molecular Function: nucleic acid binding (GO:0003676);; Biological Process: DNA integration (GO:0015074);;	K01303|1.4e-54|fve:101311565|K01303 acylaminoacyl-peptidase [EC:3.4.19.1] | (RefSeq) uncharacterized LOC101311565	[R]	General function prediction only	Reverse transcriptase (RNA-dependent DNA polymerase)	RNA-directed DNA polymerase homolog OS=Oenothera berteroana OX=3950 PE=4 SV=1	Reverse transcriptase domain-containing protein OS=Malus baccata OX=106549 GN=C1H46_034847 PE=4 SV=1	L	Replication, recombination and repair	PREDICTED: uncharacterized protein LOC102611294 [Citrus sinensis]
Omi06G036090.1	Molecular Function: nucleic acid binding (GO:0003676);; Molecular Function: DNA-directed DNA polymerase activity (GO:0003887);; Biological Process: DNA integration (GO:0015074);;	K01303|3.3e-282|fve:101311565|K01303 acylaminoacyl-peptidase [EC:3.4.19.1] | (RefSeq) uncharacterized LOC101311565	[R]	General function prediction only	RNase H-like domain found in reverse transcriptase	RNA-directed DNA polymerase homolog OS=Oenothera berteroana OX=3950 PE=4 SV=1	DNA-directed DNA polymerase OS=Handroanthus impetiginosus OX=429701 GN=CDL12_26122 PE=4 SV=1	--	--	PREDICTED: uncharacterized protein LOC104887336 [Beta vulgaris subsp. vulgaris]
Omi02G001820.1	Molecular Function: nucleic acid binding (GO:0003676);; Biological Process: DNA integration (GO:0015074);;	K01303|2.4e-279|fve:101311565|K01303 acylaminoacyl-peptidase [EC:3.4.19.1] | (RefSeq) uncharacterized LOC101311565	[R]	General function prediction only	RNase H-like domain found in reverse transcriptase	RNA-directed DNA polymerase homolog OS=Oenothera berteroana OX=3950 PE=4 SV=1	Endonuclease OS=Malus baccata OX=106549 GN=C1H46_001652 PE=4 SV=1	--	--	PREDICTED: uncharacterized protein LOC104887336 [Beta vulgaris subsp. vulgaris]
Omi02G001780.1	Molecular Function: nucleic acid binding (GO:0003676);; Biological Process: DNA integration (GO:0015074);;	K01303|1.5e-236|fve:101311565|K01303 acylaminoacyl-peptidase [EC:3.4.19.1] | (RefSeq) uncharacterized LOC101311565	[R]	General function prediction only	RNase H-like domain found in reverse transcriptase	RNA-directed DNA polymerase homolog OS=Oenothera berteroana OX=3950 PE=4 SV=1	Endonuclease OS=Malus baccata OX=106549 GN=C1H46_001652 PE=4 SV=1	L	Replication, recombination and repair	PREDICTED: uncharacterized protein LOC104887336 [Beta vulgaris subsp. vulgaris]
Omi05G004800.1	Molecular Function: nucleic acid binding (GO:0003676);; Molecular Function: DNA-directed DNA polymerase activity (GO:0003887);; Biological Process: DNA integration (GO:0015074);;	K01303|6.0e-282|fve:101311565|K01303 acylaminoacyl-peptidase [EC:3.4.19.1] | (RefSeq) uncharacterized LOC101311565	[R]	General function prediction only	RNase H-like domain found in reverse transcriptase	RNA-directed DNA polymerase homolog OS=Oenothera berteroana OX=3950 PE=4 SV=1	DNA-directed DNA polymerase OS=Handroanthus impetiginosus OX=429701 GN=CDL12_26122 PE=4 SV=1	--	--	PREDICTED: uncharacterized protein LOC104887336 [Beta vulgaris subsp. vulgaris]
Omi05G009290.1	Molecular Function: nucleic acid binding (GO:0003676);; Molecular Function: DNA-directed DNA polymerase activity (GO:0003887);; Biological Process: DNA integration (GO:0015074);;	K01303|2.3e-261|fve:101311565|K01303 acylaminoacyl-peptidase [EC:3.4.19.1] | (RefSeq) uncharacterized LOC101311565	[R]	General function prediction only	RNase H-like domain found in reverse transcriptase	RNA-directed DNA polymerase homolog OS=Oenothera berteroana OX=3950 PE=4 SV=1	DNA-directed DNA polymerase OS=Handroanthus impetiginosus OX=429701 GN=CDL12_26122 PE=4 SV=1	--	--	PREDICTED: uncharacterized protein LOC103410170 [Malus domestica]
Omi08G031940.1	Molecular Function: nucleic acid binding (GO:0003676);; Molecular Function: DNA-directed DNA polymerase activity (GO:0003887);; Biological Process: DNA integration (GO:0015074);;	K01303|5.4e-283|fve:101311565|K01303 acylaminoacyl-peptidase [EC:3.4.19.1] | (RefSeq) uncharacterized LOC101311565	[R]	General function prediction only	RNase H-like domain found in reverse transcriptase	RNA-directed DNA polymerase homolog OS=Oenothera berteroana OX=3950 PE=4 SV=1	DNA-directed DNA polymerase OS=Handroanthus impetiginosus OX=429701 GN=CDL12_26122 PE=4 SV=1	--	--	PREDICTED: uncharacterized protein LOC104887336 [Beta vulgaris subsp. vulgaris]
Omi04G023680.1	Molecular Function: nucleic acid binding (GO:0003676);; Molecular Function: DNA-directed DNA polymerase activity (GO:0003887);; Biological Process: DNA integration (GO:0015074);;	K01303|2.9e-254|fve:101311565|K01303 acylaminoacyl-peptidase [EC:3.4.19.1] | (RefSeq) uncharacterized LOC101311565	[R]	General function prediction only	RNase H-like domain found in reverse transcriptase	RNA-directed DNA polymerase homolog OS=Oenothera berteroana OX=3950 PE=4 SV=1	DNA-directed DNA polymerase OS=Handroanthus impetiginosus OX=429701 GN=CDL12_26122 PE=4 SV=1	L	Replication, recombination and repair	PREDICTED: uncharacterized protein LOC104887336 [Beta vulgaris subsp. vulgaris]
Omi02G023600.1	Molecular Function: nucleic acid binding (GO:0003676);; Molecular Function: DNA-directed DNA polymerase activity (GO:0003887);; Biological Process: DNA integration (GO:0015074);;	K01303|2.1e-263|fve:101311565|K01303 acylaminoacyl-peptidase [EC:3.4.19.1] | (RefSeq) uncharacterized LOC101311565	[R]	General function prediction only	RNase H-like domain found in reverse transcriptase	RNA-directed DNA polymerase homolog OS=Oenothera berteroana OX=3950 PE=4 SV=1	DNA-directed DNA polymerase OS=Handroanthus impetiginosus OX=429701 GN=CDL12_26122 PE=4 SV=1	L	Replication, recombination and repair	PREDICTED: uncharacterized protein LOC104887336 [Beta vulgaris subsp. vulgaris]
Omi07G033040.1	Molecular Function: nucleic acid binding (GO:0003676);; Molecular Function: DNA-directed DNA polymerase activity (GO:0003887);; Biological Process: DNA integration (GO:0015074);;	K01303|2.4e-245|fve:101311565|K01303 acylaminoacyl-peptidase [EC:3.4.19.1] | (RefSeq) uncharacterized LOC101311565	[R]	General function prediction only	RNase H-like domain found in reverse transcriptase	RNA-directed DNA polymerase homolog OS=Oenothera berteroana OX=3950 PE=4 SV=1	DNA-directed DNA polymerase OS=Handroanthus impetiginosus OX=429701 GN=CDL12_26122 PE=4 SV=1	--	--	PREDICTED: uncharacterized protein LOC103410170 [Malus domestica]
Omi07G033280.1	Molecular Function: nucleic acid binding (GO:0003676);; Molecular Function: DNA-directed DNA polymerase activity (GO:0003887);; Biological Process: DNA integration (GO:0015074);;	K01303|4.8e-222|fve:101311565|K01303 acylaminoacyl-peptidase [EC:3.4.19.1] | (RefSeq) uncharacterized LOC101311565	[R]	General function prediction only	Reverse transcriptase (RNA-dependent DNA polymerase)	RNA-directed DNA polymerase homolog OS=Oenothera berteroana OX=3950 PE=4 SV=1	DNA-directed DNA polymerase OS=Handroanthus impetiginosus OX=429701 GN=CDL12_26122 PE=4 SV=1	L	Replication, recombination and repair	PREDICTED: uncharacterized protein LOC104887336 [Beta vulgaris subsp. vulgaris]
Omi07G008120.1	Molecular Function: nucleic acid binding (GO:0003676);; Molecular Function: DNA-directed DNA polymerase activity (GO:0003887);; Biological Process: DNA integration (GO:0015074);;	K01303|5.1e-283|fve:101311565|K01303 acylaminoacyl-peptidase [EC:3.4.19.1] | (RefSeq) uncharacterized LOC101311565	[R]	General function prediction only	RNase H-like domain found in reverse transcriptase	RNA-directed DNA polymerase homolog OS=Oenothera berteroana OX=3950 PE=4 SV=1	DNA-directed DNA polymerase OS=Handroanthus impetiginosus OX=429701 GN=CDL12_26122 PE=4 SV=1	--	--	PREDICTED: uncharacterized protein LOC104887336 [Beta vulgaris subsp. vulgaris]
Omi04G006400.1	Molecular Function: nucleic acid binding (GO:0003676);; Molecular Function: DNA-directed DNA polymerase activity (GO:0003887);; Biological Process: DNA integration (GO:0015074);;	K01303|5.7e-248|fve:101311565|K01303 acylaminoacyl-peptidase [EC:3.4.19.1] | (RefSeq) uncharacterized LOC101311565	[R]	General function prediction only	RNase H-like domain found in reverse transcriptase	RNA-directed DNA polymerase homolog OS=Oenothera berteroana OX=3950 PE=4 SV=1	DNA-directed DNA polymerase OS=Handroanthus impetiginosus OX=429701 GN=CDL12_26122 PE=4 SV=1	L	Replication, recombination and repair	PREDICTED: uncharacterized protein LOC104887336 [Beta vulgaris subsp. vulgaris]
Omi06G029990.1	Molecular Function: nucleic acid binding (GO:0003676);; Molecular Function: RNA-DNA hybrid ribonuclease activity (GO:0004523);; Molecular Function: zinc ion binding (GO:0008270);; Biological Process: DNA integration (GO:0015074);; Molecular Function: nucleotidyltransferase activity (GO:0016779);;	K19525|2.3e-75|dct:110098611|K19525 vacuolar protein sorting-associated protein 13A/C | (RefSeq) uncharacterized protein LOC110098611	[R]	General function prediction only	Retroviral aspartyl protease	RNA-directed DNA polymerase homolog OS=Oenothera berteroana OX=3950 PE=4 SV=1	Endonuclease OS=Medicago truncatula OX=3880 GN=MtrunA17_Chr4g0044301 PE=4 SV=1	L	Replication, recombination and repair	hypothetical protein PRUPE_ppa015000mg [Prunus persica]
Omi04G048670.1	Molecular Function: nucleic acid binding (GO:0003676);; Molecular Function: RNA-DNA hybrid ribonuclease activity (GO:0004523);; Molecular Function: zinc ion binding (GO:0008270);; Biological Process: DNA integration (GO:0015074);; Molecular Function: nucleotidyltransferase activity (GO:0016779);;	K19525|1.4e-74|dct:110098611|K19525 vacuolar protein sorting-associated protein 13A/C | (RefSeq) uncharacterized protein LOC110098611	[R]	General function prediction only	Retroviral aspartyl protease	RNA-directed DNA polymerase homolog OS=Oenothera berteroana OX=3950 PE=4 SV=1	Endonuclease OS=Medicago truncatula OX=3880 GN=MtrunA17_Chr4g0044301 PE=4 SV=1	L	Replication, recombination and repair	hypothetical protein PRUPE_ppa015000mg [Prunus persica]
Omi03G052990.1	Molecular Function: nucleic acid binding (GO:0003676);; Molecular Function: RNA-DNA hybrid ribonuclease activity (GO:0004523);; Molecular Function: zinc ion binding (GO:0008270);; Biological Process: DNA integration (GO:0015074);; Molecular Function: nucleotidyltransferase activity (GO:0016779);;	K19525|4.8e-75|dct:110098611|K19525 vacuolar protein sorting-associated protein 13A/C | (RefSeq) uncharacterized protein LOC110098611	[R]	General function prediction only	Retroviral aspartyl protease	RNA-directed DNA polymerase homolog OS=Oenothera berteroana OX=3950 PE=4 SV=1	Endonuclease OS=Medicago truncatula OX=3880 GN=MtrunA17_Chr4g0044301 PE=4 SV=1	L	Replication, recombination and repair	hypothetical protein PRUPE_ppa015000mg [Prunus persica]
Omi04G011690.1	Molecular Function: nucleic acid binding (GO:0003676);; Molecular Function: RNA-DNA hybrid ribonuclease activity (GO:0004523);; Molecular Function: zinc ion binding (GO:0008270);; Biological Process: DNA integration (GO:0015074);; Molecular Function: nucleotidyltransferase activity (GO:0016779);;	K19525|6.3e-75|dct:110098611|K19525 vacuolar protein sorting-associated protein 13A/C | (RefSeq) uncharacterized protein LOC110098611	[R]	General function prediction only	Retroviral aspartyl protease	RNA-directed DNA polymerase homolog OS=Oenothera berteroana OX=3950 PE=4 SV=1	Endonuclease OS=Medicago truncatula OX=3880 GN=MtrunA17_Chr4g0044301 PE=4 SV=1	L	Replication, recombination and repair	hypothetical protein PRUPE_ppa015000mg [Prunus persica]
Omi01G036990.1	Molecular Function: nucleic acid binding (GO:0003676);; Molecular Function: RNA-DNA hybrid ribonuclease activity (GO:0004523);; Molecular Function: zinc ion binding (GO:0008270);; Biological Process: DNA integration (GO:0015074);; Molecular Function: nucleotidyltransferase activity (GO:0016779);;	K19525|9.7e-76|dct:110098611|K19525 vacuolar protein sorting-associated protein 13A/C | (RefSeq) uncharacterized protein LOC110098611	[R]	General function prediction only	Retroviral aspartyl protease	RNA-directed DNA polymerase homolog OS=Oenothera berteroana OX=3950 PE=4 SV=1	Endonuclease OS=Medicago truncatula OX=3880 GN=MtrunA17_Chr4g0044301 PE=4 SV=1	L	Replication, recombination and repair	hypothetical protein PRUPE_ppa015000mg [Prunus persica]
Omi04G001830.1	Molecular Function: nucleic acid binding (GO:0003676);; Molecular Function: RNA-DNA hybrid ribonuclease activity (GO:0004523);; Molecular Function: zinc ion binding (GO:0008270);; Biological Process: DNA integration (GO:0015074);; Molecular Function: nucleotidyltransferase activity (GO:0016779);;	K19525|8.2e-75|dct:110098611|K19525 vacuolar protein sorting-associated protein 13A/C | (RefSeq) uncharacterized protein LOC110098611	[R]	General function prediction only	Retroviral aspartyl protease	RNA-directed DNA polymerase homolog OS=Oenothera berteroana OX=3950 PE=4 SV=1	Endonuclease OS=Medicago truncatula OX=3880 GN=MtrunA17_Chr4g0044301 PE=4 SV=1	L	Replication, recombination and repair	hypothetical protein PRUPE_ppa015000mg [Prunus persica]
Omi04G002250.1	Molecular Function: nucleic acid binding (GO:0003676);; Molecular Function: RNA-DNA hybrid ribonuclease activity (GO:0004523);; Molecular Function: zinc ion binding (GO:0008270);; Biological Process: DNA integration (GO:0015074);; Molecular Function: nucleotidyltransferase activity (GO:0016779);;	K19525|8.2e-75|dct:110098611|K19525 vacuolar protein sorting-associated protein 13A/C | (RefSeq) uncharacterized protein LOC110098611	[R]	General function prediction only	Retroviral aspartyl protease	RNA-directed DNA polymerase homolog OS=Oenothera berteroana OX=3950 PE=4 SV=1	Endonuclease OS=Medicago truncatula OX=3880 GN=MtrunA17_Chr4g0044301 PE=4 SV=1	L	Replication, recombination and repair	hypothetical protein PRUPE_ppa015000mg [Prunus persica]
Omi07G035710.1	Molecular Function: nucleic acid binding (GO:0003676);; Molecular Function: RNA-DNA hybrid ribonuclease activity (GO:0004523);; Molecular Function: zinc ion binding (GO:0008270);; Biological Process: DNA integration (GO:0015074);; Molecular Function: nucleotidyltransferase activity (GO:0016779);;	K19525|4.8e-75|dct:110098611|K19525 vacuolar protein sorting-associated protein 13A/C | (RefSeq) uncharacterized protein LOC110098611	[R]	General function prediction only	RNase H-like domain found in reverse transcriptase	RNA-directed DNA polymerase homolog OS=Oenothera berteroana OX=3950 PE=4 SV=1	Endonuclease OS=Medicago truncatula OX=3880 GN=MtrunA17_Chr4g0044301 PE=4 SV=1	L	Replication, recombination and repair	hypothetical protein PRUPE_ppa015000mg [Prunus persica]
Omi07G041560.1	Molecular Function: nucleic acid binding (GO:0003676);; Molecular Function: RNA-DNA hybrid ribonuclease activity (GO:0004523);; Molecular Function: zinc ion binding (GO:0008270);; Biological Process: DNA integration (GO:0015074);; Molecular Function: nucleotidyltransferase activity (GO:0016779);;	K19525|5.9e-73|dct:110098611|K19525 vacuolar protein sorting-associated protein 13A/C | (RefSeq) uncharacterized protein LOC110098611	[R]	General function prediction only	Retroviral aspartyl protease	RNA-directed DNA polymerase homolog OS=Oenothera berteroana OX=3950 PE=4 SV=1	Endonuclease OS=Medicago truncatula OX=3880 GN=MtrunA17_Chr4g0044301 PE=4 SV=1	H	Coenzyme transport and metabolism	hypothetical protein PRUPE_ppa015000mg [Prunus persica]
Omi05G008090.1	Molecular Function: nucleic acid binding (GO:0003676);; Molecular Function: RNA-DNA hybrid ribonuclease activity (GO:0004523);; Molecular Function: zinc ion binding (GO:0008270);; Biological Process: DNA integration (GO:0015074);; Molecular Function: nucleotidyltransferase activity (GO:0016779);;	K19525|8.2e-67|dct:110098611|K19525 vacuolar protein sorting-associated protein 13A/C | (RefSeq) uncharacterized protein LOC110098611	[R]	General function prediction only	Retroviral aspartyl protease	RNA-directed DNA polymerase homolog OS=Oenothera berteroana OX=3950 PE=4 SV=1	Endonuclease OS=Medicago truncatula OX=3880 GN=MtrunA17_Chr4g0044301 PE=4 SV=1	H	Coenzyme transport and metabolism	hypothetical protein PRUPE_ppa015000mg [Prunus persica]
Omi08G005420.1	Molecular Function: nucleic acid binding (GO:0003676);; Molecular Function: zinc ion binding (GO:0008270);; Biological Process: DNA integration (GO:0015074);;	K04125|1.3e-61|boe:106319842|K04125 gibberellin 2beta-dioxygenase [EC:1.14.11.13] | (RefSeq) gibberellin 2-beta-dioxygenase 7	[R]	General function prediction only	Retroviral aspartyl protease	RNA-directed DNA polymerase homolog OS=Oenothera berteroana OX=3950 PE=4 SV=1	Uncharacterized protein OS=Trifolium subterraneum OX=3900 GN=TSUD_408270 PE=4 SV=1	L	Replication, recombination and repair	PREDICTED: uncharacterized protein LOC101499978 [Cicer arietinum]
Omi07G035870.1	Molecular Function: nucleic acid binding (GO:0003676);; Molecular Function: aspartic-type endopeptidase activity (GO:0004190);; Molecular Function: zinc ion binding (GO:0008270);; Biological Process: DNA integration (GO:0015074);;	K19525|4.5e-62|dct:110098611|K19525 vacuolar protein sorting-associated protein 13A/C | (RefSeq) uncharacterized protein LOC110098611	[R]	General function prediction only	Retroviral aspartyl protease	RNA-directed DNA polymerase homolog OS=Oenothera berteroana OX=3950 PE=4 SV=1	Endonuclease OS=Trifolium pratense OX=57577 GN=L195_g004126 PE=4 SV=1	L	Replication, recombination and repair	retrotransposon protein [Beta vulgaris]
Omi07G042820.1	Molecular Function: nucleic acid binding (GO:0003676);; Molecular Function: RNA-DNA hybrid ribonuclease activity (GO:0004523);; Molecular Function: zinc ion binding (GO:0008270);; Biological Process: DNA integration (GO:0015074);; Molecular Function: nucleotidyltransferase activity (GO:0016779);;	K19525|2.2e-75|dct:110098611|K19525 vacuolar protein sorting-associated protein 13A/C | (RefSeq) uncharacterized protein LOC110098611	[R]	General function prediction only	Retroviral aspartyl protease	RNA-directed DNA polymerase homolog OS=Oenothera berteroana OX=3950 PE=4 SV=1	Endonuclease OS=Medicago truncatula OX=3880 GN=MtrunA17_Chr4g0044301 PE=4 SV=1	L	Replication, recombination and repair	hypothetical protein PRUPE_ppa015000mg [Prunus persica]
Omi07G040280.1	Molecular Function: nucleic acid binding (GO:0003676);; Molecular Function: RNA-DNA hybrid ribonuclease activity (GO:0004523);; Molecular Function: zinc ion binding (GO:0008270);; Biological Process: DNA integration (GO:0015074);; Molecular Function: nucleotidyltransferase activity (GO:0016779);;	K19525|1.0e-74|dct:110098611|K19525 vacuolar protein sorting-associated protein 13A/C | (RefSeq) uncharacterized protein LOC110098611	[R]	General function prediction only	Retroviral aspartyl protease	RNA-directed DNA polymerase homolog OS=Oenothera berteroana OX=3950 PE=4 SV=1	Endonuclease OS=Medicago truncatula OX=3880 GN=MtrunA17_Chr4g0044301 PE=4 SV=1	H	Coenzyme transport and metabolism	hypothetical protein PRUPE_ppa015000mg [Prunus persica]
Omi04G012330.1	Molecular Function: nucleic acid binding (GO:0003676);; Molecular Function: RNA-DNA hybrid ribonuclease activity (GO:0004523);; Molecular Function: zinc ion binding (GO:0008270);; Biological Process: DNA integration (GO:0015074);; Molecular Function: nucleotidyltransferase activity (GO:0016779);;	K19525|4.8e-75|dct:110098611|K19525 vacuolar protein sorting-associated protein 13A/C | (RefSeq) uncharacterized protein LOC110098611	[R]	General function prediction only	Retroviral aspartyl protease	RNA-directed DNA polymerase homolog OS=Oenothera berteroana OX=3950 PE=4 SV=1	Endonuclease OS=Medicago truncatula OX=3880 GN=MtrunA17_Chr4g0044301 PE=4 SV=1	L	Replication, recombination and repair	hypothetical protein PRUPE_ppa015000mg [Prunus persica]
Omi02G000630.1	Molecular Function: nucleic acid binding (GO:0003676);; Molecular Function: RNA-DNA hybrid ribonuclease activity (GO:0004523);; Molecular Function: zinc ion binding (GO:0008270);; Biological Process: DNA integration (GO:0015074);; Molecular Function: nucleotidyltransferase activity (GO:0016779);;	K19525|6.3e-75|dct:110098611|K19525 vacuolar protein sorting-associated protein 13A/C | (RefSeq) uncharacterized protein LOC110098611	[R]	General function prediction only	Retroviral aspartyl protease	RNA-directed DNA polymerase homolog OS=Oenothera berteroana OX=3950 PE=4 SV=1	Endonuclease OS=Medicago truncatula OX=3880 GN=MtrunA17_Chr4g0044301 PE=4 SV=1	L	Replication, recombination and repair	hypothetical protein PRUPE_ppa015000mg [Prunus persica]
Omi05G004560.1	Molecular Function: nucleic acid binding (GO:0003676);; Molecular Function: zinc ion binding (GO:0008270);; Biological Process: DNA integration (GO:0015074);;	K19525|2.9e-75|dct:110098611|K19525 vacuolar protein sorting-associated protein 13A/C | (RefSeq) uncharacterized protein LOC110098611	[R]	General function prediction only	Retroviral aspartyl protease	RNA-directed DNA polymerase homolog OS=Oenothera berteroana OX=3950 PE=4 SV=1	Uncharacterized protein OS=Trifolium subterraneum OX=3900 GN=TSUD_408270 PE=4 SV=1	L	Replication, recombination and repair	retrotransposon protein [Beta vulgaris]
Omi07G041690.1	Molecular Function: nucleic acid binding (GO:0003676);; Molecular Function: RNA-DNA hybrid ribonuclease activity (GO:0004523);; Molecular Function: zinc ion binding (GO:0008270);; Biological Process: DNA integration (GO:0015074);; Molecular Function: nucleotidyltransferase activity (GO:0016779);;	K19525|2.2e-72|dct:110098611|K19525 vacuolar protein sorting-associated protein 13A/C | (RefSeq) uncharacterized protein LOC110098611	[R]	General function prediction only	Retroviral aspartyl protease	RNA-directed DNA polymerase homolog OS=Oenothera berteroana OX=3950 PE=4 SV=1	Endonuclease OS=Medicago truncatula OX=3880 GN=MtrunA17_Chr4g0044301 PE=4 SV=1	L	Replication, recombination and repair	hypothetical protein PRUPE_ppa015000mg [Prunus persica]
Omi04G013040.1	Molecular Function: nucleic acid binding (GO:0003676);; Molecular Function: RNA-DNA hybrid ribonuclease activity (GO:0004523);; Molecular Function: zinc ion binding (GO:0008270);; Biological Process: DNA integration (GO:0015074);; Molecular Function: nucleotidyltransferase activity (GO:0016779);;	K04125|3.1e-59|boe:106319842|K04125 gibberellin 2beta-dioxygenase [EC:1.14.11.13] | (RefSeq) gibberellin 2-beta-dioxygenase 7	[R]	General function prediction only	Reverse transcriptase (RNA-dependent DNA polymerase)	RNA-directed DNA polymerase homolog OS=Oenothera berteroana OX=3950 PE=4 SV=1	Endonuclease OS=Medicago truncatula OX=3880 GN=MtrunA17_Chr4g0044301 PE=4 SV=1	L	Replication, recombination and repair	PREDICTED: uncharacterized protein LOC104417177 [Eucalyptus grandis]
Omi07G040450.1	Molecular Function: nucleic acid binding (GO:0003676);; Molecular Function: RNA-DNA hybrid ribonuclease activity (GO:0004523);; Molecular Function: zinc ion binding (GO:0008270);; Biological Process: DNA integration (GO:0015074);; Molecular Function: nucleotidyltransferase activity (GO:0016779);;	K19525|4.8e-75|dct:110098611|K19525 vacuolar protein sorting-associated protein 13A/C | (RefSeq) uncharacterized protein LOC110098611	[R]	General function prediction only	Retroviral aspartyl protease	RNA-directed DNA polymerase homolog OS=Oenothera berteroana OX=3950 PE=4 SV=1	Endonuclease OS=Medicago truncatula OX=3880 GN=MtrunA17_Chr4g0044301 PE=4 SV=1	L	Replication, recombination and repair	hypothetical protein PRUPE_ppa015000mg [Prunus persica]
Omi07G039150.1	Molecular Function: nucleic acid binding (GO:0003676);; Molecular Function: RNA-DNA hybrid ribonuclease activity (GO:0004523);; Molecular Function: zinc ion binding (GO:0008270);; Biological Process: DNA integration (GO:0015074);; Molecular Function: nucleotidyltransferase activity (GO:0016779);;	K19525|5.0e-75|dct:110098611|K19525 vacuolar protein sorting-associated protein 13A/C | (RefSeq) uncharacterized protein LOC110098611	[R]	General function prediction only	Retroviral aspartyl protease	RNA-directed DNA polymerase homolog OS=Oenothera berteroana OX=3950 PE=4 SV=1	Endonuclease OS=Medicago truncatula OX=3880 GN=MtrunA17_Chr4g0044301 PE=4 SV=1	L	Replication, recombination and repair	hypothetical protein PRUPE_ppa015000mg [Prunus persica]
Omi02G000620.1	Molecular Function: nucleic acid binding (GO:0003676);; Molecular Function: RNA-DNA hybrid ribonuclease activity (GO:0004523);; Molecular Function: zinc ion binding (GO:0008270);; Biological Process: DNA integration (GO:0015074);; Molecular Function: nucleotidyltransferase activity (GO:0016779);;	K19525|6.3e-75|dct:110098611|K19525 vacuolar protein sorting-associated protein 13A/C | (RefSeq) uncharacterized protein LOC110098611	[R]	General function prediction only	Retroviral aspartyl protease	RNA-directed DNA polymerase homolog OS=Oenothera berteroana OX=3950 PE=4 SV=1	Endonuclease OS=Medicago truncatula OX=3880 GN=MtrunA17_Chr4g0044301 PE=4 SV=1	L	Replication, recombination and repair	hypothetical protein PRUPE_ppa015000mg [Prunus persica]
Omi06G022900.1	Molecular Function: nucleic acid binding (GO:0003676);; Molecular Function: RNA-DNA hybrid ribonuclease activity (GO:0004523);; Molecular Function: zinc ion binding (GO:0008270);; Biological Process: DNA integration (GO:0015074);; Molecular Function: nucleotidyltransferase activity (GO:0016779);;	K19525|4.8e-75|dct:110098611|K19525 vacuolar protein sorting-associated protein 13A/C | (RefSeq) uncharacterized protein LOC110098611	[R]	General function prediction only	Retroviral aspartyl protease	RNA-directed DNA polymerase homolog OS=Oenothera berteroana OX=3950 PE=4 SV=1	Endonuclease OS=Medicago truncatula OX=3880 GN=MtrunA17_Chr4g0044301 PE=4 SV=1	L	Replication, recombination and repair	hypothetical protein PRUPE_ppa015000mg [Prunus persica]
Omi05G002360.1	Molecular Function: nucleic acid binding (GO:0003676);; Molecular Function: RNA-DNA hybrid ribonuclease activity (GO:0004523);; Molecular Function: zinc ion binding (GO:0008270);; Biological Process: DNA integration (GO:0015074);; Molecular Function: nucleotidyltransferase activity (GO:0016779);;	K19525|8.2e-75|dct:110098611|K19525 vacuolar protein sorting-associated protein 13A/C | (RefSeq) uncharacterized protein LOC110098611	[R]	General function prediction only	Retroviral aspartyl protease	RNA-directed DNA polymerase homolog OS=Oenothera berteroana OX=3950 PE=4 SV=1	Endonuclease OS=Medicago truncatula OX=3880 GN=MtrunA17_Chr4g0044301 PE=4 SV=1	L	Replication, recombination and repair	hypothetical protein PRUPE_ppa015000mg [Prunus persica]
Omi08G031110.1	Molecular Function: nucleic acid binding (GO:0003676);; Molecular Function: RNA-DNA hybrid ribonuclease activity (GO:0004523);; Molecular Function: zinc ion binding (GO:0008270);; Biological Process: DNA integration (GO:0015074);; Molecular Function: nucleotidyltransferase activity (GO:0016779);;	K19525|4.8e-75|dct:110098611|K19525 vacuolar protein sorting-associated protein 13A/C | (RefSeq) uncharacterized protein LOC110098611	[R]	General function prediction only	Retroviral aspartyl protease	RNA-directed DNA polymerase homolog OS=Oenothera berteroana OX=3950 PE=4 SV=1	Endonuclease OS=Medicago truncatula OX=3880 GN=MtrunA17_Chr4g0044301 PE=4 SV=1	L	Replication, recombination and repair	hypothetical protein PRUPE_ppa015000mg [Prunus persica]
Omi02G003590.1	Molecular Function: nucleic acid binding (GO:0003676);; Molecular Function: zinc ion binding (GO:0008270);; Biological Process: DNA integration (GO:0015074);;	K19525|1.2e-74|dct:110098611|K19525 vacuolar protein sorting-associated protein 13A/C | (RefSeq) uncharacterized protein LOC110098611	[R]	General function prediction only	Retroviral aspartyl protease	RNA-directed DNA polymerase homolog OS=Oenothera berteroana OX=3950 PE=4 SV=1	Endonuclease OS=Cajanus cajan OX=3821 GN=KK1_029250 PE=4 SV=1	L	Replication, recombination and repair	retrotransposon protein [Beta vulgaris]
Omi04G005530.1	Molecular Function: nucleic acid binding (GO:0003676);; Molecular Function: zinc ion binding (GO:0008270);; Biological Process: DNA integration (GO:0015074);;	K04125|3.8e-60|boe:106319842|K04125 gibberellin 2beta-dioxygenase [EC:1.14.11.13] | (RefSeq) gibberellin 2-beta-dioxygenase 7	[R]	General function prediction only	Retroviral aspartyl protease	RNA-directed DNA polymerase homolog OS=Oenothera berteroana OX=3950 PE=4 SV=1	Uncharacterized protein OS=Trifolium subterraneum OX=3900 GN=TSUD_408270 PE=4 SV=1	H	Coenzyme transport and metabolism	PREDICTED: uncharacterized protein LOC101508115 [Cicer arietinum]
Omi02G000820.1	Molecular Function: nucleic acid binding (GO:0003676);; Molecular Function: RNA-DNA hybrid ribonuclease activity (GO:0004523);; Molecular Function: zinc ion binding (GO:0008270);; Biological Process: DNA integration (GO:0015074);; Molecular Function: nucleotidyltransferase activity (GO:0016779);;	K19525|1.5e-74|dct:110098611|K19525 vacuolar protein sorting-associated protein 13A/C | (RefSeq) uncharacterized protein LOC110098611	[R]	General function prediction only	Retroviral aspartyl protease	RNA-directed DNA polymerase homolog OS=Oenothera berteroana OX=3950 PE=4 SV=1	Endonuclease OS=Medicago truncatula OX=3880 GN=MtrunA17_Chr4g0044301 PE=4 SV=1	L	Replication, recombination and repair	hypothetical protein PRUPE_ppa015000mg [Prunus persica]
Omi03G050700.1	Molecular Function: nucleic acid binding (GO:0003676);; Molecular Function: RNA-DNA hybrid ribonuclease activity (GO:0004523);; Molecular Function: zinc ion binding (GO:0008270);; Biological Process: DNA integration (GO:0015074);; Molecular Function: nucleotidyltransferase activity (GO:0016779);;	K19525|4.8e-75|dct:110098611|K19525 vacuolar protein sorting-associated protein 13A/C | (RefSeq) uncharacterized protein LOC110098611	[R]	General function prediction only	Retroviral aspartyl protease	RNA-directed DNA polymerase homolog OS=Oenothera berteroana OX=3950 PE=4 SV=1	Endonuclease OS=Medicago truncatula OX=3880 GN=MtrunA17_Chr4g0044301 PE=4 SV=1	L	Replication, recombination and repair	hypothetical protein PRUPE_ppa015000mg [Prunus persica]
Omi06G039070.1	Molecular Function: nucleic acid binding (GO:0003676);; Molecular Function: RNA-DNA hybrid ribonuclease activity (GO:0004523);; Molecular Function: zinc ion binding (GO:0008270);; Biological Process: DNA integration (GO:0015074);; Molecular Function: nucleotidyltransferase activity (GO:0016779);;	K19525|4.8e-75|dct:110098611|K19525 vacuolar protein sorting-associated protein 13A/C | (RefSeq) uncharacterized protein LOC110098611	[R]	General function prediction only	Retroviral aspartyl protease	RNA-directed DNA polymerase homolog OS=Oenothera berteroana OX=3950 PE=4 SV=1	Endonuclease OS=Medicago truncatula OX=3880 GN=MtrunA17_Chr4g0044301 PE=4 SV=1	L	Replication, recombination and repair	hypothetical protein PRUPE_ppa015000mg [Prunus persica]
Omi07G040950.1	Molecular Function: nucleic acid binding (GO:0003676);; Molecular Function: RNA-DNA hybrid ribonuclease activity (GO:0004523);; Molecular Function: zinc ion binding (GO:0008270);; Biological Process: DNA integration (GO:0015074);; Molecular Function: nucleotidyltransferase activity (GO:0016779);;	K19525|4.8e-75|dct:110098611|K19525 vacuolar protein sorting-associated protein 13A/C | (RefSeq) uncharacterized protein LOC110098611	[R]	General function prediction only	Retroviral aspartyl protease	RNA-directed DNA polymerase homolog OS=Oenothera berteroana OX=3950 PE=4 SV=1	Endonuclease OS=Medicago truncatula OX=3880 GN=MtrunA17_Chr4g0044301 PE=4 SV=1	L	Replication, recombination and repair	hypothetical protein PRUPE_ppa015000mg [Prunus persica]
Omi06G021170.1	Molecular Function: nucleic acid binding (GO:0003676);; Molecular Function: zinc ion binding (GO:0008270);; Biological Process: DNA integration (GO:0015074);;	K19525|6.6e-75|dct:110098611|K19525 vacuolar protein sorting-associated protein 13A/C | (RefSeq) uncharacterized protein LOC110098611	[R]	General function prediction only	Retroviral aspartyl protease	RNA-directed DNA polymerase homolog OS=Oenothera berteroana OX=3950 PE=4 SV=1	Uncharacterized protein OS=Trifolium subterraneum OX=3900 GN=TSUD_408270 PE=4 SV=1	H	Coenzyme transport and metabolism	hypothetical protein PRUPE_ppa015000mg [Prunus persica]
Omi03G047910.1	Molecular Function: nucleic acid binding (GO:0003676);; Molecular Function: zinc ion binding (GO:0008270);; Biological Process: DNA integration (GO:0015074);;	K15255|6.1e-54|mtr:MTR_0003s0410|K15255 ATP-dependent DNA helicase PIF1 [EC:3.6.4.12] | (RefSeq) PIF1-like helicase	[R]	General function prediction only	RNase H-like domain found in reverse transcriptase	Uncharacterized mitochondrial protein AtMg00860 OS=Arabidopsis thaliana OX=3702 GN=AtMg00860 PE=4 SV=1	Uncharacterized protein OS=Trifolium subterraneum OX=3900 GN=TSUD_408270 PE=4 SV=1	H	Coenzyme transport and metabolism	PREDICTED: uncharacterized protein LOC101508115 [Cicer arietinum]
Omi07G041610.1	Molecular Function: nucleic acid binding (GO:0003676);; Molecular Function: zinc ion binding (GO:0008270);; Biological Process: DNA integration (GO:0015074);;	K19525|6.3e-55|dct:110098611|K19525 vacuolar protein sorting-associated protein 13A/C | (RefSeq) uncharacterized protein LOC110098611	[R]	General function prediction only	RNase H-like domain found in reverse transcriptase	RNA-directed DNA polymerase homolog OS=Oenothera berteroana OX=3950 PE=4 SV=1	Endonuclease (Fragment) OS=Cajanus cajan OX=3821 GN=KK1_030246 PE=4 SV=1	L	Replication, recombination and repair	PREDICTED: uncharacterized protein LOC104417177 [Eucalyptus grandis]
Omi02G007790.1	Molecular Function: nucleic acid binding (GO:0003676);; Molecular Function: RNA-DNA hybrid ribonuclease activity (GO:0004523);; Molecular Function: zinc ion binding (GO:0008270);; Biological Process: DNA integration (GO:0015074);; Molecular Function: nucleotidyltransferase activity (GO:0016779);;	K19525|6.4e-75|dct:110098611|K19525 vacuolar protein sorting-associated protein 13A/C | (RefSeq) uncharacterized protein LOC110098611	[R]	General function prediction only	Retroviral aspartyl protease	RNA-directed DNA polymerase homolog OS=Oenothera berteroana OX=3950 PE=4 SV=1	Endonuclease OS=Medicago truncatula OX=3880 GN=MtrunA17_Chr4g0044301 PE=4 SV=1	L	Replication, recombination and repair	hypothetical protein PRUPE_ppa015000mg [Prunus persica]
Omi05G006270.1	Molecular Function: nucleic acid binding (GO:0003676);; Molecular Function: RNA-DNA hybrid ribonuclease activity (GO:0004523);; Molecular Function: zinc ion binding (GO:0008270);; Biological Process: DNA integration (GO:0015074);; Molecular Function: nucleotidyltransferase activity (GO:0016779);;	K12349|2.1e-62|ccaj:109806181|K12349 neutral ceramidase [EC:3.5.1.23] | (RefSeq) neutral ceramidase-like	[R]	General function prediction only	RNase H-like domain found in reverse transcriptase	Uncharacterized mitochondrial protein AtMg00860 OS=Arabidopsis thaliana OX=3702 GN=AtMg00860 PE=4 SV=1	Endonuclease OS=Medicago truncatula OX=3880 GN=MtrunA17_Chr4g0044301 PE=4 SV=1	L	Replication, recombination and repair	hypothetical protein PRUPE_ppa015000mg [Prunus persica]
Omi04G013200.1	Molecular Function: nucleic acid binding (GO:0003676);; Molecular Function: zinc ion binding (GO:0008270);; Biological Process: DNA integration (GO:0015074);;	K19525|1.9e-61|dct:110098611|K19525 vacuolar protein sorting-associated protein 13A/C | (RefSeq) uncharacterized protein LOC110098611	[R]	General function prediction only	Retroviral aspartyl protease	RNA-directed DNA polymerase homolog OS=Oenothera berteroana OX=3950 PE=4 SV=1	Uncharacterized protein OS=Trifolium subterraneum OX=3900 GN=TSUD_408270 PE=4 SV=1	H	Coenzyme transport and metabolism	hypothetical protein PRUPE_ppa015000mg [Prunus persica]
Omi02G000790.1	Molecular Function: nucleic acid binding (GO:0003676);; Molecular Function: RNA-DNA hybrid ribonuclease activity (GO:0004523);; Molecular Function: zinc ion binding (GO:0008270);; Biological Process: DNA integration (GO:0015074);; Molecular Function: nucleotidyltransferase activity (GO:0016779);;	K19525|6.3e-75|dct:110098611|K19525 vacuolar protein sorting-associated protein 13A/C | (RefSeq) uncharacterized protein LOC110098611	[R]	General function prediction only	Retroviral aspartyl protease	RNA-directed DNA polymerase homolog OS=Oenothera berteroana OX=3950 PE=4 SV=1	Endonuclease OS=Medicago truncatula OX=3880 GN=MtrunA17_Chr4g0044301 PE=4 SV=1	L	Replication, recombination and repair	hypothetical protein PRUPE_ppa015000mg [Prunus persica]
Omi01G034550.1	Molecular Function: nucleic acid binding (GO:0003676);; Molecular Function: zinc ion binding (GO:0008270);; Biological Process: DNA integration (GO:0015074);;	K19525|7.4e-76|dct:110098611|K19525 vacuolar protein sorting-associated protein 13A/C | (RefSeq) uncharacterized protein LOC110098611	[R]	General function prediction only	Retroviral aspartyl protease	RNA-directed DNA polymerase homolog OS=Oenothera berteroana OX=3950 PE=4 SV=1	Uncharacterized protein OS=Trifolium subterraneum OX=3900 GN=TSUD_408270 PE=4 SV=1	L	Replication, recombination and repair	hypothetical protein PRUPE_ppa015000mg [Prunus persica]
Omi05G005410.1	Molecular Function: nucleic acid binding (GO:0003676);; Molecular Function: zinc ion binding (GO:0008270);;	K19525|2.5e-75|dct:110098611|K19525 vacuolar protein sorting-associated protein 13A/C | (RefSeq) uncharacterized protein LOC110098611	[R]	General function prediction only	RNase H-like domain found in reverse transcriptase	RNA-directed DNA polymerase homolog OS=Oenothera berteroana OX=3950 PE=4 SV=1	Endonuclease (Fragment) OS=Cajanus cajan OX=3821 GN=KK1_040287 PE=4 SV=1	L	Replication, recombination and repair	RNA-directed DNA polymerase (Reverse transcriptase); Zinc finger, CCHC-type; Peptidase aspartic, active site; Retrotransposon gag protein [Medicago truncatula]
Omi04G012470.1	Molecular Function: nucleic acid binding (GO:0003676);; Molecular Function: zinc ion binding (GO:0008270);; Biological Process: DNA integration (GO:0015074);;	K19525|2.1e-62|dct:110098611|K19525 vacuolar protein sorting-associated protein 13A/C | (RefSeq) uncharacterized protein LOC110098611	[R]	General function prediction only	Retroviral aspartyl protease	RNA-directed DNA polymerase homolog OS=Oenothera berteroana OX=3950 PE=4 SV=1	Endonuclease (Fragment) OS=Cajanus cajan OX=3821 GN=KK1_047471 PE=4 SV=1	L	Replication, recombination and repair	retrotransposon protein [Beta vulgaris]
Omi01G034480.1	Molecular Function: nucleic acid binding (GO:0003676);; Molecular Function: RNA-DNA hybrid ribonuclease activity (GO:0004523);; Molecular Function: zinc ion binding (GO:0008270);; Biological Process: DNA integration (GO:0015074);; Molecular Function: nucleotidyltransferase activity (GO:0016779);;	K19525|3.3e-76|dct:110098611|K19525 vacuolar protein sorting-associated protein 13A/C | (RefSeq) uncharacterized protein LOC110098611	[R]	General function prediction only	Retroviral aspartyl protease	RNA-directed DNA polymerase homolog OS=Oenothera berteroana OX=3950 PE=4 SV=1	Endonuclease OS=Medicago truncatula OX=3880 GN=MtrunA17_Chr4g0044301 PE=4 SV=1	L	Replication, recombination and repair	hypothetical protein PRUPE_ppa015000mg [Prunus persica]
Omi197G000010.1	Molecular Function: nucleic acid binding (GO:0003676);; Molecular Function: RNA-DNA hybrid ribonuclease activity (GO:0004523);; Molecular Function: zinc ion binding (GO:0008270);; Biological Process: DNA integration (GO:0015074);; Molecular Function: nucleotidyltransferase activity (GO:0016779);;	K19525|6.3e-75|dct:110098611|K19525 vacuolar protein sorting-associated protein 13A/C | (RefSeq) uncharacterized protein LOC110098611	[R]	General function prediction only	Retroviral aspartyl protease	RNA-directed DNA polymerase homolog OS=Oenothera berteroana OX=3950 PE=4 SV=1	Endonuclease OS=Medicago truncatula OX=3880 GN=MtrunA17_Chr4g0044301 PE=4 SV=1	L	Replication, recombination and repair	hypothetical protein PRUPE_ppa015000mg [Prunus persica]
Omi08G009830.1	Molecular Function: nucleic acid binding (GO:0003676);; Molecular Function: RNA-DNA hybrid ribonuclease activity (GO:0004523);; Molecular Function: zinc ion binding (GO:0008270);; Biological Process: DNA integration (GO:0015074);; Molecular Function: nucleotidyltransferase activity (GO:0016779);;	K04125|2.0e-60|boe:106319842|K04125 gibberellin 2beta-dioxygenase [EC:1.14.11.13] | (RefSeq) gibberellin 2-beta-dioxygenase 7	[R]	General function prediction only	Retroviral aspartyl protease	RNA-directed DNA polymerase homolog OS=Oenothera berteroana OX=3950 PE=4 SV=1	Endonuclease OS=Medicago truncatula OX=3880 GN=MtrunA17_Chr4g0044301 PE=4 SV=1	H	Coenzyme transport and metabolism	PREDICTED: uncharacterized protein LOC101499978 [Cicer arietinum]
Omi02G028760.1	Molecular Function: nucleic acid binding (GO:0003676);; Molecular Function: zinc ion binding (GO:0008270);; Biological Process: DNA integration (GO:0015074);;	K19525|1.1e-73|dct:110098611|K19525 vacuolar protein sorting-associated protein 13A/C | (RefSeq) uncharacterized protein LOC110098611	[R]	General function prediction only	RNase H-like domain found in reverse transcriptase	RNA-directed DNA polymerase homolog OS=Oenothera berteroana OX=3950 PE=4 SV=1	Endonuclease OS=Cajanus cajan OX=3821 GN=KK1_029250 PE=4 SV=1	L	Replication, recombination and repair	PREDICTED: uncharacterized protein LOC104417177 [Eucalyptus grandis]
Omi01G007090.1	Molecular Function: nucleic acid binding (GO:0003676);; Molecular Function: RNA-DNA hybrid ribonuclease activity (GO:0004523);; Molecular Function: zinc ion binding (GO:0008270);; Biological Process: DNA integration (GO:0015074);; Molecular Function: nucleotidyltransferase activity (GO:0016779);;	K19525|4.8e-75|dct:110098611|K19525 vacuolar protein sorting-associated protein 13A/C | (RefSeq) uncharacterized protein LOC110098611	[R]	General function prediction only	Retroviral aspartyl protease	RNA-directed DNA polymerase homolog OS=Oenothera berteroana OX=3950 PE=4 SV=1	Endonuclease OS=Medicago truncatula OX=3880 GN=MtrunA17_Chr4g0044301 PE=4 SV=1	L	Replication, recombination and repair	hypothetical protein PRUPE_ppa015000mg [Prunus persica]
Omi08G032140.1	Molecular Function: nucleic acid binding (GO:0003676);; Molecular Function: RNA-DNA hybrid ribonuclease activity (GO:0004523);; Molecular Function: zinc ion binding (GO:0008270);; Biological Process: DNA integration (GO:0015074);; Molecular Function: nucleotidyltransferase activity (GO:0016779);;	K19525|1.2e-73|dct:110098611|K19525 vacuolar protein sorting-associated protein 13A/C | (RefSeq) uncharacterized protein LOC110098611	[R]	General function prediction only	Retroviral aspartyl protease	RNA-directed DNA polymerase homolog OS=Oenothera berteroana OX=3950 PE=4 SV=1	Endonuclease OS=Medicago truncatula OX=3880 GN=MtrunA17_Chr4g0044301 PE=4 SV=1	L	Replication, recombination and repair	hypothetical protein PRUPE_ppa015000mg [Prunus persica]
Omi05G042470.1	Molecular Function: nucleic acid binding (GO:0003676);; Molecular Function: RNA-DNA hybrid ribonuclease activity (GO:0004523);; Molecular Function: zinc ion binding (GO:0008270);; Biological Process: DNA integration (GO:0015074);; Molecular Function: nucleotidyltransferase activity (GO:0016779);;	K19525|1.4e-74|dct:110098611|K19525 vacuolar protein sorting-associated protein 13A/C | (RefSeq) uncharacterized protein LOC110098611	[R]	General function prediction only	Retroviral aspartyl protease	RNA-directed DNA polymerase homolog OS=Oenothera berteroana OX=3950 PE=4 SV=1	Endonuclease OS=Medicago truncatula OX=3880 GN=MtrunA17_Chr4g0044301 PE=4 SV=1	L	Replication, recombination and repair	hypothetical protein PRUPE_ppa015000mg [Prunus persica]
Omi02G001600.1	Molecular Function: nucleic acid binding (GO:0003676);; Molecular Function: aspartic-type endopeptidase activity (GO:0004190);; Molecular Function: zinc ion binding (GO:0008270);; Biological Process: DNA integration (GO:0015074);;	K19525|7.4e-76|dct:110098611|K19525 vacuolar protein sorting-associated protein 13A/C | (RefSeq) uncharacterized protein LOC110098611	[R]	General function prediction only	Retroviral aspartyl protease	RNA-directed DNA polymerase homolog OS=Oenothera berteroana OX=3950 PE=4 SV=1	Endonuclease OS=Trifolium subterraneum OX=3900 GN=TSUD_411620 PE=4 SV=1	L	Replication, recombination and repair	hypothetical protein PRUPE_ppa015000mg [Prunus persica]
Omi06G039090.1	Molecular Function: nucleic acid binding (GO:0003676);; Molecular Function: RNA-DNA hybrid ribonuclease activity (GO:0004523);; Molecular Function: zinc ion binding (GO:0008270);; Biological Process: DNA integration (GO:0015074);; Molecular Function: nucleotidyltransferase activity (GO:0016779);;	K19525|4.8e-75|dct:110098611|K19525 vacuolar protein sorting-associated protein 13A/C | (RefSeq) uncharacterized protein LOC110098611	[R]	General function prediction only	Retroviral aspartyl protease	RNA-directed DNA polymerase homolog OS=Oenothera berteroana OX=3950 PE=4 SV=1	Endonuclease OS=Medicago truncatula OX=3880 GN=MtrunA17_Chr4g0044301 PE=4 SV=1	L	Replication, recombination and repair	hypothetical protein PRUPE_ppa015000mg [Prunus persica]
Omi02G015510.1	Molecular Function: nucleic acid binding (GO:0003676);; Molecular Function: RNA-DNA hybrid ribonuclease activity (GO:0004523);; Molecular Function: zinc ion binding (GO:0008270);; Biological Process: DNA integration (GO:0015074);; Molecular Function: nucleotidyltransferase activity (GO:0016779);;	K19525|3.9e-74|dct:110098611|K19525 vacuolar protein sorting-associated protein 13A/C | (RefSeq) uncharacterized protein LOC110098611	[R]	General function prediction only	RNase H-like domain found in reverse transcriptase	RNA-directed DNA polymerase homolog OS=Oenothera berteroana OX=3950 PE=4 SV=1	Endonuclease OS=Medicago truncatula OX=3880 GN=MtrunA17_Chr4g0044301 PE=4 SV=1	L	Replication, recombination and repair	DNA/RNA polymerases superfamily protein [Theobroma cacao]
Omi02G000980.1	Molecular Function: nucleic acid binding (GO:0003676);; Molecular Function: RNA-DNA hybrid ribonuclease activity (GO:0004523);; Molecular Function: zinc ion binding (GO:0008270);; Biological Process: DNA integration (GO:0015074);; Molecular Function: nucleotidyltransferase activity (GO:0016779);;	K19525|4.8e-75|dct:110098611|K19525 vacuolar protein sorting-associated protein 13A/C | (RefSeq) uncharacterized protein LOC110098611	[R]	General function prediction only	Retroviral aspartyl protease	RNA-directed DNA polymerase homolog OS=Oenothera berteroana OX=3950 PE=4 SV=1	Endonuclease OS=Medicago truncatula OX=3880 GN=MtrunA17_Chr4g0044301 PE=4 SV=1	L	Replication, recombination and repair	hypothetical protein PRUPE_ppa015000mg [Prunus persica]
Omi01G002400.1	Molecular Function: nucleic acid binding (GO:0003676);; Molecular Function: RNA-DNA hybrid ribonuclease activity (GO:0004523);; Molecular Function: zinc ion binding (GO:0008270);; Biological Process: DNA integration (GO:0015074);; Molecular Function: nucleotidyltransferase activity (GO:0016779);;	K19525|1.8e-74|dct:110098611|K19525 vacuolar protein sorting-associated protein 13A/C | (RefSeq) uncharacterized protein LOC110098611	[R]	General function prediction only	Retroviral aspartyl protease	RNA-directed DNA polymerase homolog OS=Oenothera berteroana OX=3950 PE=4 SV=1	Endonuclease OS=Medicago truncatula OX=3880 GN=MtrunA17_Chr4g0044301 PE=4 SV=1	L	Replication, recombination and repair	hypothetical protein PRUPE_ppa015000mg [Prunus persica]
Omi08G008870.1	Molecular Function: nucleic acid binding (GO:0003676);; Molecular Function: zinc ion binding (GO:0008270);; Biological Process: DNA integration (GO:0015074);;	K12396|5.5e-60|oeu:111400700|K12396 AP-3 complex subunit delta | (RefSeq) LOW QUALITY PROTEIN: uncharacterized protein LOC111400700	[R]	General function prediction only	Retroviral aspartyl protease	RNA-directed DNA polymerase homolog OS=Oenothera berteroana OX=3950 PE=4 SV=1	Uncharacterized protein OS=Trifolium subterraneum OX=3900 GN=TSUD_408270 PE=4 SV=1	H	Coenzyme transport and metabolism	PREDICTED: uncharacterized protein LOC101508115 [Cicer arietinum]
Omi02G001250.1	Molecular Function: nucleic acid binding (GO:0003676);; Molecular Function: RNA-DNA hybrid ribonuclease activity (GO:0004523);; Molecular Function: zinc ion binding (GO:0008270);; Biological Process: DNA integration (GO:0015074);; Molecular Function: nucleotidyltransferase activity (GO:0016779);;	K19525|1.1e-74|dct:110098611|K19525 vacuolar protein sorting-associated protein 13A/C | (RefSeq) uncharacterized protein LOC110098611	[R]	General function prediction only	Retroviral aspartyl protease	RNA-directed DNA polymerase homolog OS=Oenothera berteroana OX=3950 PE=4 SV=1	Endonuclease OS=Medicago truncatula OX=3880 GN=MtrunA17_Chr4g0044301 PE=4 SV=1	L	Replication, recombination and repair	hypothetical protein PRUPE_ppa015000mg [Prunus persica]
Omi07G041500.1	Molecular Function: nucleic acid binding (GO:0003676);; Molecular Function: zinc ion binding (GO:0008270);;	K04125|1.7e-59|boe:106319842|K04125 gibberellin 2beta-dioxygenase [EC:1.14.11.13] | (RefSeq) gibberellin 2-beta-dioxygenase 7	[R]	General function prediction only	Retroviral aspartyl protease	RNA-directed DNA polymerase homolog OS=Oenothera berteroana OX=3950 PE=4 SV=1	Endonuclease (Fragment) OS=Trifolium pratense OX=57577 GN=L195_g023936 PE=4 SV=1	L	Replication, recombination and repair	RNA-directed DNA polymerase (Reverse transcriptase); Zinc finger, CCHC-type; Peptidase aspartic, active site; Retrotransposon gag protein [Medicago truncatula]
Omi03G006010.1	Molecular Function: nucleic acid binding (GO:0003676);; Molecular Function: RNA-DNA hybrid ribonuclease activity (GO:0004523);; Molecular Function: zinc ion binding (GO:0008270);; Biological Process: DNA integration (GO:0015074);; Molecular Function: nucleotidyltransferase activity (GO:0016779);;	K19525|6.3e-75|dct:110098611|K19525 vacuolar protein sorting-associated protein 13A/C | (RefSeq) uncharacterized protein LOC110098611	[R]	General function prediction only	Retroviral aspartyl protease	RNA-directed DNA polymerase homolog OS=Oenothera berteroana OX=3950 PE=4 SV=1	Endonuclease OS=Medicago truncatula OX=3880 GN=MtrunA17_Chr4g0044301 PE=4 SV=1	L	Replication, recombination and repair	hypothetical protein PRUPE_ppa015000mg [Prunus persica]
Omi08G011390.1	Molecular Function: nucleic acid binding (GO:0003676);; Molecular Function: RNA-DNA hybrid ribonuclease activity (GO:0004523);; Molecular Function: zinc ion binding (GO:0008270);; Biological Process: DNA integration (GO:0015074);; Molecular Function: nucleotidyltransferase activity (GO:0016779);;	K19525|8.2e-75|dct:110098611|K19525 vacuolar protein sorting-associated protein 13A/C | (RefSeq) uncharacterized protein LOC110098611	[R]	General function prediction only	Retroviral aspartyl protease	RNA-directed DNA polymerase homolog OS=Oenothera berteroana OX=3950 PE=4 SV=1	Endonuclease OS=Medicago truncatula OX=3880 GN=MtrunA17_Chr4g0044301 PE=4 SV=1	L	Replication, recombination and repair	PREDICTED: uncharacterized protein LOC104417177 [Eucalyptus grandis]
Omi01G018950.1	Molecular Function: nucleic acid binding (GO:0003676);; Molecular Function: zinc ion binding (GO:0008270);; Biological Process: DNA integration (GO:0015074);;	K19525|1.7e-75|dct:110098611|K19525 vacuolar protein sorting-associated protein 13A/C | (RefSeq) uncharacterized protein LOC110098611	[R]	General function prediction only	Retroviral aspartyl protease	RNA-directed DNA polymerase homolog OS=Oenothera berteroana OX=3950 PE=4 SV=1	Uncharacterized protein OS=Trifolium subterraneum OX=3900 GN=TSUD_408270 PE=4 SV=1	L	Replication, recombination and repair	hypothetical protein PRUPE_ppa015000mg [Prunus persica]
Omi07G039960.1	Molecular Function: nucleic acid binding (GO:0003676);; Molecular Function: RNA-DNA hybrid ribonuclease activity (GO:0004523);; Molecular Function: zinc ion binding (GO:0008270);; Biological Process: DNA integration (GO:0015074);; Molecular Function: nucleotidyltransferase activity (GO:0016779);;	K19525|4.8e-75|dct:110098611|K19525 vacuolar protein sorting-associated protein 13A/C | (RefSeq) uncharacterized protein LOC110098611	[R]	General function prediction only	Retroviral aspartyl protease	RNA-directed DNA polymerase homolog OS=Oenothera berteroana OX=3950 PE=4 SV=1	Endonuclease OS=Medicago truncatula OX=3880 GN=MtrunA17_Chr4g0044301 PE=4 SV=1	L	Replication, recombination and repair	hypothetical protein PRUPE_ppa015000mg [Prunus persica]
Omi04G015370.1	Molecular Function: nucleic acid binding (GO:0003676);; Molecular Function: RNA-DNA hybrid ribonuclease activity (GO:0004523);; Molecular Function: zinc ion binding (GO:0008270);; Biological Process: DNA integration (GO:0015074);; Molecular Function: nucleotidyltransferase activity (GO:0016779);;	K19525|2.9e-75|dct:110098611|K19525 vacuolar protein sorting-associated protein 13A/C | (RefSeq) uncharacterized protein LOC110098611	[R]	General function prediction only	Retroviral aspartyl protease	RNA-directed DNA polymerase homolog OS=Oenothera berteroana OX=3950 PE=4 SV=1	Endonuclease OS=Medicago truncatula OX=3880 GN=MtrunA17_Chr4g0044301 PE=4 SV=1	H	Coenzyme transport and metabolism	hypothetical protein [Beta vulgaris]
Omi03G053060.1	Molecular Function: nucleic acid binding (GO:0003676);; Molecular Function: RNA-DNA hybrid ribonuclease activity (GO:0004523);; Molecular Function: zinc ion binding (GO:0008270);; Biological Process: DNA integration (GO:0015074);; Molecular Function: nucleotidyltransferase activity (GO:0016779);;	K19525|5.9e-73|dct:110098611|K19525 vacuolar protein sorting-associated protein 13A/C | (RefSeq) uncharacterized protein LOC110098611	[R]	General function prediction only	Retroviral aspartyl protease	RNA-directed DNA polymerase homolog OS=Oenothera berteroana OX=3950 PE=4 SV=1	Endonuclease OS=Medicago truncatula OX=3880 GN=MtrunA17_Chr4g0044301 PE=4 SV=1	L	Replication, recombination and repair	hypothetical protein PRUPE_ppa015000mg [Prunus persica]
Omi01G001480.1	Molecular Function: nucleic acid binding (GO:0003676);; Molecular Function: aspartic-type endopeptidase activity (GO:0004190);; Molecular Function: zinc ion binding (GO:0008270);; Biological Process: DNA integration (GO:0015074);;	K19525|1.3e-73|dct:110098611|K19525 vacuolar protein sorting-associated protein 13A/C | (RefSeq) uncharacterized protein LOC110098611	[R]	General function prediction only	Retroviral aspartyl protease	RNA-directed DNA polymerase homolog OS=Oenothera berteroana OX=3950 PE=4 SV=1	Endonuclease OS=Trifolium pratense OX=57577 GN=L195_g004126 PE=4 SV=1	L	Replication, recombination and repair	DNA/RNA polymerases superfamily protein [Theobroma cacao]
Omi04G013180.1	Molecular Function: nucleic acid binding (GO:0003676);; Molecular Function: RNA-DNA hybrid ribonuclease activity (GO:0004523);; Molecular Function: zinc ion binding (GO:0008270);; Biological Process: DNA integration (GO:0015074);; Molecular Function: nucleotidyltransferase activity (GO:0016779);;	K19525|3.8e-75|dct:110098611|K19525 vacuolar protein sorting-associated protein 13A/C | (RefSeq) uncharacterized protein LOC110098611	[R]	General function prediction only	Retroviral aspartyl protease	RNA-directed DNA polymerase homolog OS=Oenothera berteroana OX=3950 PE=4 SV=1	Endonuclease OS=Medicago truncatula OX=3880 GN=MtrunA17_Chr4g0044301 PE=4 SV=1	H	Coenzyme transport and metabolism	PREDICTED: uncharacterized protein LOC101508115 [Cicer arietinum]
Omi02G001590.1	Molecular Function: nucleic acid binding (GO:0003676);; Molecular Function: RNA-DNA hybrid ribonuclease activity (GO:0004523);; Molecular Function: zinc ion binding (GO:0008270);; Biological Process: DNA integration (GO:0015074);; Molecular Function: nucleotidyltransferase activity (GO:0016779);;	K19525|4.8e-75|dct:110098611|K19525 vacuolar protein sorting-associated protein 13A/C | (RefSeq) uncharacterized protein LOC110098611	[R]	General function prediction only	Retroviral aspartyl protease	RNA-directed DNA polymerase homolog OS=Oenothera berteroana OX=3950 PE=4 SV=1	Endonuclease OS=Medicago truncatula OX=3880 GN=MtrunA17_Chr4g0044301 PE=4 SV=1	L	Replication, recombination and repair	hypothetical protein PRUPE_ppa015000mg [Prunus persica]
Omi04G000210.1	Molecular Function: nucleic acid binding (GO:0003676);; Molecular Function: RNA-DNA hybrid ribonuclease activity (GO:0004523);; Molecular Function: zinc ion binding (GO:0008270);; Biological Process: DNA integration (GO:0015074);; Molecular Function: nucleotidyltransferase activity (GO:0016779);;	K19525|1.1e-73|dct:110098611|K19525 vacuolar protein sorting-associated protein 13A/C | (RefSeq) uncharacterized protein LOC110098611	[R]	General function prediction only	Retroviral aspartyl protease	RNA-directed DNA polymerase homolog OS=Oenothera berteroana OX=3950 PE=4 SV=1	Endonuclease OS=Medicago truncatula OX=3880 GN=MtrunA17_Chr4g0044301 PE=4 SV=1	L	Replication, recombination and repair	retrotransposon protein [Beta vulgaris]
Omi07G037780.1	Molecular Function: nucleic acid binding (GO:0003676);; Molecular Function: RNA-DNA hybrid ribonuclease activity (GO:0004523);; Molecular Function: zinc ion binding (GO:0008270);; Biological Process: DNA integration (GO:0015074);; Molecular Function: nucleotidyltransferase activity (GO:0016779);;	K19525|1.2e-74|dct:110098611|K19525 vacuolar protein sorting-associated protein 13A/C | (RefSeq) uncharacterized protein LOC110098611	[R]	General function prediction only	Retroviral aspartyl protease	RNA-directed DNA polymerase homolog OS=Oenothera berteroana OX=3950 PE=4 SV=1	Endonuclease OS=Medicago truncatula OX=3880 GN=MtrunA17_Chr4g0044301 PE=4 SV=1	L	Replication, recombination and repair	hypothetical protein PRUPE_ppa015000mg [Prunus persica]
Omi07G041740.1	Molecular Function: nucleic acid binding (GO:0003676);; Molecular Function: zinc ion binding (GO:0008270);; Biological Process: DNA integration (GO:0015074);;	K19525|5.8e-63|dct:110098611|K19525 vacuolar protein sorting-associated protein 13A/C | (RefSeq) uncharacterized protein LOC110098611	[R]	General function prediction only	Reverse transcriptase (RNA-dependent DNA polymerase)	RNA-directed DNA polymerase homolog OS=Oenothera berteroana OX=3950 PE=4 SV=1	Endonuclease (Fragment) OS=Cajanus cajan OX=3821 GN=KK1_030246 PE=4 SV=1	L	Replication, recombination and repair	Putative gag-pol polyprotein, identical [Solanum demissum]
Omi01G000350.1	Molecular Function: nucleic acid binding (GO:0003676);; Molecular Function: RNA-DNA hybrid ribonuclease activity (GO:0004523);; Molecular Function: zinc ion binding (GO:0008270);; Biological Process: DNA integration (GO:0015074);; Molecular Function: nucleotidyltransferase activity (GO:0016779);;	K19525|2.7e-65|dct:110098611|K19525 vacuolar protein sorting-associated protein 13A/C | (RefSeq) uncharacterized protein LOC110098611	[R]	General function prediction only	Retroviral aspartyl protease	Uncharacterized mitochondrial protein AtMg00860 OS=Arabidopsis thaliana OX=3702 GN=AtMg00860 PE=4 SV=1	Endonuclease OS=Medicago truncatula OX=3880 GN=MtrunA17_Chr4g0044301 PE=4 SV=1	L	Replication, recombination and repair	hypothetical protein PRUPE_ppa015000mg [Prunus persica]
Omi01G033430.1	Molecular Function: nucleic acid binding (GO:0003676);; Molecular Function: RNA-DNA hybrid ribonuclease activity (GO:0004523);; Molecular Function: zinc ion binding (GO:0008270);; Biological Process: DNA integration (GO:0015074);; Molecular Function: nucleotidyltransferase activity (GO:0016779);;	K19525|2.8e-75|dct:110098611|K19525 vacuolar protein sorting-associated protein 13A/C | (RefSeq) uncharacterized protein LOC110098611	[R]	General function prediction only	Retroviral aspartyl protease	RNA-directed DNA polymerase homolog OS=Oenothera berteroana OX=3950 PE=4 SV=1	Endonuclease OS=Medicago truncatula OX=3880 GN=MtrunA17_Chr4g0053141 PE=4 SV=1	H	Coenzyme transport and metabolism	hypothetical protein [Beta vulgaris]
Omi01G032880.1	Molecular Function: nucleic acid binding (GO:0003676);; Molecular Function: zinc ion binding (GO:0008270);; Biological Process: DNA integration (GO:0015074);;	K04125|6.1e-53|boe:106319842|K04125 gibberellin 2beta-dioxygenase [EC:1.14.11.13] | (RefSeq) gibberellin 2-beta-dioxygenase 7	[R]	General function prediction only	Reverse transcriptase (RNA-dependent DNA polymerase)	RNA-directed DNA polymerase homolog OS=Oenothera berteroana OX=3950 PE=4 SV=1	Uncharacterized protein OS=Trifolium subterraneum OX=3900 GN=TSUD_408270 PE=4 SV=1	H	Coenzyme transport and metabolism	PREDICTED: uncharacterized protein LOC102669650 [Glycine max]
Omi08G006190.1	Molecular Function: nucleic acid binding (GO:0003676);; Molecular Function: zinc ion binding (GO:0008270);;	K04125|3.8e-58|boe:106319842|K04125 gibberellin 2beta-dioxygenase [EC:1.14.11.13] | (RefSeq) gibberellin 2-beta-dioxygenase 7	[R]	General function prediction only	Retroviral aspartyl protease	RNA-directed DNA polymerase homolog OS=Oenothera berteroana OX=3950 PE=4 SV=1	Endonuclease OS=Trifolium pratense OX=57577 GN=L195_g013247 PE=4 SV=1	H	Coenzyme transport and metabolism	PREDICTED: uncharacterized protein LOC101508115 [Cicer arietinum]
Omi02G000690.1	Molecular Function: nucleic acid binding (GO:0003676);; Molecular Function: RNA-DNA hybrid ribonuclease activity (GO:0004523);; Molecular Function: zinc ion binding (GO:0008270);; Biological Process: DNA integration (GO:0015074);; Molecular Function: nucleotidyltransferase activity (GO:0016779);;	K19525|4.8e-75|dct:110098611|K19525 vacuolar protein sorting-associated protein 13A/C | (RefSeq) uncharacterized protein LOC110098611	[R]	General function prediction only	Retroviral aspartyl protease	RNA-directed DNA polymerase homolog OS=Oenothera berteroana OX=3950 PE=4 SV=1	Endonuclease OS=Medicago truncatula OX=3880 GN=MtrunA17_Chr4g0044301 PE=4 SV=1	L	Replication, recombination and repair	hypothetical protein PRUPE_ppa015000mg [Prunus persica]
Omi03G046340.1	Molecular Function: nucleic acid binding (GO:0003676);; Molecular Function: RNA-DNA hybrid ribonuclease activity (GO:0004523);; Molecular Function: zinc ion binding (GO:0008270);; Biological Process: DNA integration (GO:0015074);; Molecular Function: nucleotidyltransferase activity (GO:0016779);;	K19525|1.3e-72|dct:110098611|K19525 vacuolar protein sorting-associated protein 13A/C | (RefSeq) uncharacterized protein LOC110098611	[R]	General function prediction only	RNase H-like domain found in reverse transcriptase	RNA-directed DNA polymerase homolog OS=Oenothera berteroana OX=3950 PE=4 SV=1	Endonuclease OS=Medicago truncatula OX=3880 GN=MtrunA17_Chr4g0044301 PE=4 SV=1	L	Replication, recombination and repair	hypothetical protein PRUPE_ppa015000mg [Prunus persica]
Omi07G000070.1	Molecular Function: nucleic acid binding (GO:0003676);; Molecular Function: RNA-DNA hybrid ribonuclease activity (GO:0004523);; Molecular Function: zinc ion binding (GO:0008270);; Biological Process: DNA integration (GO:0015074);; Molecular Function: nucleotidyltransferase activity (GO:0016779);;	K19525|4.8e-75|dct:110098611|K19525 vacuolar protein sorting-associated protein 13A/C | (RefSeq) uncharacterized protein LOC110098611	[R]	General function prediction only	Retroviral aspartyl protease	RNA-directed DNA polymerase homolog OS=Oenothera berteroana OX=3950 PE=4 SV=1	Endonuclease OS=Medicago truncatula OX=3880 GN=MtrunA17_Chr4g0044301 PE=4 SV=1	L	Replication, recombination and repair	hypothetical protein PRUPE_ppa015000mg [Prunus persica]
Omi05G004670.1	Molecular Function: nucleic acid binding (GO:0003676);; Molecular Function: RNA-DNA hybrid ribonuclease activity (GO:0004523);; Molecular Function: zinc ion binding (GO:0008270);; Biological Process: DNA integration (GO:0015074);; Molecular Function: nucleotidyltransferase activity (GO:0016779);;	K19525|5.0e-75|dct:110098611|K19525 vacuolar protein sorting-associated protein 13A/C | (RefSeq) uncharacterized protein LOC110098611	[R]	General function prediction only	Retroviral aspartyl protease	RNA-directed DNA polymerase homolog OS=Oenothera berteroana OX=3950 PE=4 SV=1	Endonuclease OS=Medicago truncatula OX=3880 GN=MtrunA17_Chr4g0044301 PE=4 SV=1	L	Replication, recombination and repair	PREDICTED: uncharacterized protein LOC104417177 [Eucalyptus grandis]
Omi05G002270.1	Molecular Function: nucleic acid binding (GO:0003676);; Molecular Function: RNA-DNA hybrid ribonuclease activity (GO:0004523);; Molecular Function: zinc ion binding (GO:0008270);; Biological Process: DNA integration (GO:0015074);; Molecular Function: nucleotidyltransferase activity (GO:0016779);;	K19525|8.2e-75|dct:110098611|K19525 vacuolar protein sorting-associated protein 13A/C | (RefSeq) uncharacterized protein LOC110098611	[R]	General function prediction only	Retroviral aspartyl protease	RNA-directed DNA polymerase homolog OS=Oenothera berteroana OX=3950 PE=4 SV=1	Endonuclease OS=Medicago truncatula OX=3880 GN=MtrunA17_Chr4g0044301 PE=4 SV=1	L	Replication, recombination and repair	hypothetical protein PRUPE_ppa015000mg [Prunus persica]
Omi07G041140.1	Molecular Function: nucleic acid binding (GO:0003676);; Molecular Function: RNA-DNA hybrid ribonuclease activity (GO:0004523);; Molecular Function: zinc ion binding (GO:0008270);; Biological Process: DNA integration (GO:0015074);; Molecular Function: nucleotidyltransferase activity (GO:0016779);;	K19525|6.3e-75|dct:110098611|K19525 vacuolar protein sorting-associated protein 13A/C | (RefSeq) uncharacterized protein LOC110098611	[R]	General function prediction only	Retroviral aspartyl protease	RNA-directed DNA polymerase homolog OS=Oenothera berteroana OX=3950 PE=4 SV=1	Endonuclease OS=Medicago truncatula OX=3880 GN=MtrunA17_Chr4g0044301 PE=4 SV=1	L	Replication, recombination and repair	hypothetical protein PRUPE_ppa015000mg [Prunus persica]
Omi07G039840.1	Molecular Function: nucleic acid binding (GO:0003676);; Molecular Function: RNA-DNA hybrid ribonuclease activity (GO:0004523);; Molecular Function: zinc ion binding (GO:0008270);; Biological Process: DNA integration (GO:0015074);; Molecular Function: nucleotidyltransferase activity (GO:0016779);;	K19525|7.0e-74|dct:110098611|K19525 vacuolar protein sorting-associated protein 13A/C | (RefSeq) uncharacterized protein LOC110098611	[R]	General function prediction only	Retroviral aspartyl protease	RNA-directed DNA polymerase homolog OS=Oenothera berteroana OX=3950 PE=4 SV=1	Endonuclease OS=Medicago truncatula OX=3880 GN=MtrunA17_Chr4g0044301 PE=4 SV=1	L	Replication, recombination and repair	hypothetical protein PRUPE_ppa015000mg [Prunus persica]
Omi02G003670.1	Molecular Function: nucleic acid binding (GO:0003676);; Molecular Function: zinc ion binding (GO:0008270);; Biological Process: DNA integration (GO:0015074);;	K19525|8.0e-75|dct:110098611|K19525 vacuolar protein sorting-associated protein 13A/C | (RefSeq) uncharacterized protein LOC110098611	[R]	General function prediction only	Retroviral aspartyl protease	RNA-directed DNA polymerase homolog OS=Oenothera berteroana OX=3950 PE=4 SV=1	Uncharacterized protein OS=Trifolium subterraneum OX=3900 GN=TSUD_408270 PE=4 SV=1	H	Coenzyme transport and metabolism	retrotransposon protein [Beta vulgaris]
Omi02G000500.1	Molecular Function: nucleic acid binding (GO:0003676);; Molecular Function: RNA-DNA hybrid ribonuclease activity (GO:0004523);; Molecular Function: zinc ion binding (GO:0008270);; Biological Process: DNA integration (GO:0015074);; Molecular Function: nucleotidyltransferase activity (GO:0016779);;	K19525|4.8e-75|dct:110098611|K19525 vacuolar protein sorting-associated protein 13A/C | (RefSeq) uncharacterized protein LOC110098611	[R]	General function prediction only	Retroviral aspartyl protease	RNA-directed DNA polymerase homolog OS=Oenothera berteroana OX=3950 PE=4 SV=1	Endonuclease OS=Medicago truncatula OX=3880 GN=MtrunA17_Chr4g0044301 PE=4 SV=1	L	Replication, recombination and repair	hypothetical protein PRUPE_ppa015000mg [Prunus persica]
Omi06G039060.1	Molecular Function: nucleic acid binding (GO:0003676);; Molecular Function: RNA-DNA hybrid ribonuclease activity (GO:0004523);; Molecular Function: zinc ion binding (GO:0008270);; Biological Process: DNA integration (GO:0015074);; Molecular Function: nucleotidyltransferase activity (GO:0016779);;	K19525|4.8e-75|dct:110098611|K19525 vacuolar protein sorting-associated protein 13A/C | (RefSeq) uncharacterized protein LOC110098611	[R]	General function prediction only	Retroviral aspartyl protease	RNA-directed DNA polymerase homolog OS=Oenothera berteroana OX=3950 PE=4 SV=1	Endonuclease OS=Medicago truncatula OX=3880 GN=MtrunA17_Chr4g0044301 PE=4 SV=1	L	Replication, recombination and repair	hypothetical protein PRUPE_ppa015000mg [Prunus persica]
[truncated: 2,020 more rows]
