# Supplementary material for: Chromosome-Level Genome Assembly of Ormosia henryi Provides Insights into Evolutionary Resilience and Precision Conservation
Source: Plants (Basel). 2026 Jan 7;15(2):180. doi: 10.3390/plants15020180 (PMC12845328; doi:10.3390/plants15020180)
Supplement: Supplementary file 1 [file plants-15-00180-s001.zip › Table S11 Ohenr_expansions.annotation.xls]

Table S11 Comprehensive functional annotation of significantly expanded gene families in Ormosia henryi based on multiple databases
#gene_ID	GO_annotation	KEGG_annotation	KOG_class	KOG_class_annotation	Pfam_annotation	Swissprot_annotation	TrEMBL_annotation	eggNOG_class	eggNOG_class_annotation	nr_annotation
Omi01G037440.1	Molecular Function: nucleic acid binding (GO:0003676);; Molecular Function: methylmalonate-semialdehyde dehydrogenase (acylating) activity (GO:0004491);; Molecular Function: zinc ion binding (GO:0008270);; Biological Process: DNA integration (GO:0015074);;	K03006|5.2e-184|adu:107466525|K03006 DNA-directed RNA polymerase II subunit RPB1 [EC:2.7.7.6] | (RefSeq) LOW QUALITY PROTEIN: DNA-directed RNA polymerase II subunit 1-like	[R]	General function prediction only	Reverse transcriptase (RNA-dependent DNA polymerase)	Retrovirus-related Pol polyprotein from transposon RE1 OS=Arabidopsis thaliana OX=3702 GN=RE1 PE=2 SV=1	Retrovirus-related Pol polyprotein from transposon TNT 1-94 OS=Cajanus cajan OX=3821 GN=KK1_048795 PE=4 SV=1	L	Replication, recombination and repair	hypothetical protein VITISV_001808 [Vitis vinifera]
Omi01G037560.1	Molecular Function: nucleic acid binding (GO:0003676);; Molecular Function: methylmalonate-semialdehyde dehydrogenase (acylating) activity (GO:0004491);; Molecular Function: zinc ion binding (GO:0008270);; Biological Process: DNA integration (GO:0015074);;	K03006|1.2e-194|adu:107466525|K03006 DNA-directed RNA polymerase II subunit RPB1 [EC:2.7.7.6] | (RefSeq) LOW QUALITY PROTEIN: DNA-directed RNA polymerase II subunit 1-like	[R]	General function prediction only	Reverse transcriptase (RNA-dependent DNA polymerase)	Retrovirus-related Pol polyprotein from transposon RE1 OS=Arabidopsis thaliana OX=3702 GN=RE1 PE=2 SV=1	Retrovirus-related Pol polyprotein from transposon TNT 1-94 OS=Cajanus cajan OX=3821 GN=KK1_048795 PE=4 SV=1	L	Replication, recombination and repair	hypothetical protein VITISV_001808 [Vitis vinifera]
Omi02G007750.1	Molecular Function: nucleic acid binding (GO:0003676);; Molecular Function: zinc ion binding (GO:0008270);;	K03006|2.5e-86|adu:107466525|K03006 DNA-directed RNA polymerase II subunit RPB1 [EC:2.7.7.6] | (RefSeq) LOW QUALITY PROTEIN: DNA-directed RNA polymerase II subunit 1-like	[R]	General function prediction only	Reverse transcriptase (RNA-dependent DNA polymerase)	Retrovirus-related Pol polyprotein from transposon RE1 OS=Arabidopsis thaliana OX=3702 GN=RE1 PE=2 SV=1	CCHC-type domain-containing protein OS=Fagus sylvatica OX=28930 GN=FSB_LOCUS52984 PE=4 SV=1	U	Intracellular trafficking, secretion, and vesicular transport	hypothetical protein VITISV_001808 [Vitis vinifera]
Omi02G044660.1	Molecular Function: nucleic acid binding (GO:0003676);; Biological Process: DNA integration (GO:0015074);;	K03006|2.6e-192|adu:107466525|K03006 DNA-directed RNA polymerase II subunit RPB1 [EC:2.7.7.6] | (RefSeq) LOW QUALITY PROTEIN: DNA-directed RNA polymerase II subunit 1-like	[R]	General function prediction only	Reverse transcriptase (RNA-dependent DNA polymerase)	Retrovirus-related Pol polyprotein from transposon TNT 1-94 OS=Nicotiana tabacum OX=4097 PE=2 SV=1	Retrovirus-related Pol polyprotein from transposon TNT 1-94 (Fragment) OS=Cajanus cajan OX=3821 GN=KK1_018591 PE=4 SV=1	L	Replication, recombination and repair	hypothetical protein VITISV_001808 [Vitis vinifera]
Omi03G043760.1	Molecular Function: nucleic acid binding (GO:0003676);; Biological Process: DNA integration (GO:0015074);;	K03006|7.0e-96|adu:107466525|K03006 DNA-directed RNA polymerase II subunit RPB1 [EC:2.7.7.6] | (RefSeq) LOW QUALITY PROTEIN: DNA-directed RNA polymerase II subunit 1-like	[R]	General function prediction only	Reverse transcriptase (RNA-dependent DNA polymerase)	Retrovirus-related Pol polyprotein from transposon TNT 1-94 OS=Nicotiana tabacum OX=4097 PE=2 SV=1	Retrovirus-related Pol polyprotein from transposon TNT 1-94 (Fragment) OS=Cajanus cajan OX=3821 GN=KK1_018591 PE=4 SV=1	L	Replication, recombination and repair	hypothetical protein VITISV_001808 [Vitis vinifera]
Omi03G047420.1	Molecular Function: nucleic acid binding (GO:0003676);; Molecular Function: methylmalonate-semialdehyde dehydrogenase (acylating) activity (GO:0004491);; Molecular Function: zinc ion binding (GO:0008270);; Biological Process: DNA integration (GO:0015074);;	K03006|6.0e-185|adu:107466525|K03006 DNA-directed RNA polymerase II subunit RPB1 [EC:2.7.7.6] | (RefSeq) LOW QUALITY PROTEIN: DNA-directed RNA polymerase II subunit 1-like	[R]	General function prediction only	Reverse transcriptase (RNA-dependent DNA polymerase)	Retrovirus-related Pol polyprotein from transposon RE1 OS=Arabidopsis thaliana OX=3702 GN=RE1 PE=2 SV=1	Retrovirus-related Pol polyprotein from transposon TNT 1-94 OS=Cajanus cajan OX=3821 GN=KK1_048795 PE=4 SV=1	L	Replication, recombination and repair	hypothetical protein VITISV_001808 [Vitis vinifera]
Omi03G048220.1	Molecular Function: nucleic acid binding (GO:0003676);; Molecular Function: methylmalonate-semialdehyde dehydrogenase (acylating) activity (GO:0004491);; Molecular Function: zinc ion binding (GO:0008270);; Biological Process: DNA integration (GO:0015074);;	K03006|1.2e-183|adu:107466525|K03006 DNA-directed RNA polymerase II subunit RPB1 [EC:2.7.7.6] | (RefSeq) LOW QUALITY PROTEIN: DNA-directed RNA polymerase II subunit 1-like	[R]	General function prediction only	Reverse transcriptase (RNA-dependent DNA polymerase)	Retrovirus-related Pol polyprotein from transposon RE1 OS=Arabidopsis thaliana OX=3702 GN=RE1 PE=2 SV=1	Retrovirus-related Pol polyprotein from transposon TNT 1-94 OS=Cajanus cajan OX=3821 GN=KK1_048795 PE=4 SV=1	L	Replication, recombination and repair	hypothetical protein VITISV_001808 [Vitis vinifera]
Omi03G052210.1	Molecular Function: nucleic acid binding (GO:0003676);; Molecular Function: methylmalonate-semialdehyde dehydrogenase (acylating) activity (GO:0004491);; Molecular Function: zinc ion binding (GO:0008270);; Biological Process: DNA integration (GO:0015074);;	K03006|3.1e-187|adu:107466525|K03006 DNA-directed RNA polymerase II subunit RPB1 [EC:2.7.7.6] | (RefSeq) LOW QUALITY PROTEIN: DNA-directed RNA polymerase II subunit 1-like	[R]	General function prediction only	Reverse transcriptase (RNA-dependent DNA polymerase)	Retrovirus-related Pol polyprotein from transposon RE1 OS=Arabidopsis thaliana OX=3702 GN=RE1 PE=2 SV=1	Retrovirus-related Pol polyprotein from transposon TNT 1-94 OS=Cajanus cajan OX=3821 GN=KK1_048795 PE=4 SV=1	L	Replication, recombination and repair	hypothetical protein VITISV_001808 [Vitis vinifera]
Omi03G052650.1	Molecular Function: nucleic acid binding (GO:0003676);; Molecular Function: methylmalonate-semialdehyde dehydrogenase (acylating) activity (GO:0004491);; Molecular Function: zinc ion binding (GO:0008270);; Biological Process: DNA integration (GO:0015074);;	K03006|4.3e-153|adu:107466525|K03006 DNA-directed RNA polymerase II subunit RPB1 [EC:2.7.7.6] | (RefSeq) LOW QUALITY PROTEIN: DNA-directed RNA polymerase II subunit 1-like	[R]	General function prediction only	Reverse transcriptase (RNA-dependent DNA polymerase)	Retrovirus-related Pol polyprotein from transposon TNT 1-94 OS=Nicotiana tabacum OX=4097 PE=2 SV=1	Retrovirus-related Pol polyprotein from transposon TNT 1-94 OS=Cajanus cajan OX=3821 GN=KK1_048795 PE=4 SV=1	L	Replication, recombination and repair	hypothetical protein VITISV_001808 [Vitis vinifera]
Omi03G052710.1	Molecular Function: nucleic acid binding (GO:0003676);; Molecular Function: methylmalonate-semialdehyde dehydrogenase (acylating) activity (GO:0004491);; Molecular Function: zinc ion binding (GO:0008270);; Biological Process: DNA integration (GO:0015074);;	K03006|4.3e-119|adu:107466525|K03006 DNA-directed RNA polymerase II subunit RPB1 [EC:2.7.7.6] | (RefSeq) LOW QUALITY PROTEIN: DNA-directed RNA polymerase II subunit 1-like	[R]	General function prediction only	Reverse transcriptase (RNA-dependent DNA polymerase)	Retrovirus-related Pol polyprotein from transposon TNT 1-94 OS=Nicotiana tabacum OX=4097 PE=2 SV=1	Retrovirus-related Pol polyprotein from transposon TNT 1-94 OS=Cajanus cajan OX=3821 GN=KK1_048795 PE=4 SV=1	L	Replication, recombination and repair	hypothetical protein VITISV_001808 [Vitis vinifera]
Omi04G006680.1	Molecular Function: nucleic acid binding (GO:0003676);; Molecular Function: methylmalonate-semialdehyde dehydrogenase (acylating) activity (GO:0004491);; Molecular Function: zinc ion binding (GO:0008270);; Biological Process: DNA integration (GO:0015074);;	K03006|9.7e-186|adu:107466525|K03006 DNA-directed RNA polymerase II subunit RPB1 [EC:2.7.7.6] | (RefSeq) LOW QUALITY PROTEIN: DNA-directed RNA polymerase II subunit 1-like	[R]	General function prediction only	Reverse transcriptase (RNA-dependent DNA polymerase)	Retrovirus-related Pol polyprotein from transposon RE1 OS=Arabidopsis thaliana OX=3702 GN=RE1 PE=2 SV=1	Retrovirus-related Pol polyprotein from transposon TNT 1-94 OS=Cajanus cajan OX=3821 GN=KK1_048795 PE=4 SV=1	L	Replication, recombination and repair	hypothetical protein VITISV_001808 [Vitis vinifera]
Omi04G006900.1	Molecular Function: nucleic acid binding (GO:0003676);; Molecular Function: methylmalonate-semialdehyde dehydrogenase (acylating) activity (GO:0004491);; Molecular Function: zinc ion binding (GO:0008270);; Biological Process: DNA integration (GO:0015074);;	K03006|2.2e-185|adu:107466525|K03006 DNA-directed RNA polymerase II subunit RPB1 [EC:2.7.7.6] | (RefSeq) LOW QUALITY PROTEIN: DNA-directed RNA polymerase II subunit 1-like	[R]	General function prediction only	Reverse transcriptase (RNA-dependent DNA polymerase)	Retrovirus-related Pol polyprotein from transposon RE1 OS=Arabidopsis thaliana OX=3702 GN=RE1 PE=2 SV=1	Retrovirus-related Pol polyprotein from transposon TNT 1-94 OS=Cajanus cajan OX=3821 GN=KK1_048795 PE=4 SV=1	L	Replication, recombination and repair	hypothetical protein VITISV_001808 [Vitis vinifera]
Omi04G007240.1	Molecular Function: nucleic acid binding (GO:0003676);; Molecular Function: methylmalonate-semialdehyde dehydrogenase (acylating) activity (GO:0004491);; Molecular Function: zinc ion binding (GO:0008270);; Biological Process: DNA integration (GO:0015074);;	K03006|4.3e-186|adu:107466525|K03006 DNA-directed RNA polymerase II subunit RPB1 [EC:2.7.7.6] | (RefSeq) LOW QUALITY PROTEIN: DNA-directed RNA polymerase II subunit 1-like	[R]	General function prediction only	Reverse transcriptase (RNA-dependent DNA polymerase)	Retrovirus-related Pol polyprotein from transposon RE1 OS=Arabidopsis thaliana OX=3702 GN=RE1 PE=2 SV=1	Retrovirus-related Pol polyprotein from transposon TNT 1-94 OS=Cajanus cajan OX=3821 GN=KK1_048795 PE=4 SV=1	L	Replication, recombination and repair	hypothetical protein VITISV_001808 [Vitis vinifera]
Omi04G010440.1	Molecular Function: nucleic acid binding (GO:0003676);; Molecular Function: methylmalonate-semialdehyde dehydrogenase (acylating) activity (GO:0004491);; Molecular Function: zinc ion binding (GO:0008270);; Biological Process: DNA integration (GO:0015074);;	K03006|9.2e-173|adu:107466525|K03006 DNA-directed RNA polymerase II subunit RPB1 [EC:2.7.7.6] | (RefSeq) LOW QUALITY PROTEIN: DNA-directed RNA polymerase II subunit 1-like	[R]	General function prediction only	Reverse transcriptase (RNA-dependent DNA polymerase)	Retrovirus-related Pol polyprotein from transposon TNT 1-94 OS=Nicotiana tabacum OX=4097 PE=2 SV=1	Retrovirus-related Pol polyprotein from transposon TNT 1-94 OS=Cajanus cajan OX=3821 GN=KK1_048795 PE=4 SV=1	L	Replication, recombination and repair	hypothetical protein VITISV_001808 [Vitis vinifera]
Omi04G012100.1	Molecular Function: nucleic acid binding (GO:0003676);; Molecular Function: methylmalonate-semialdehyde dehydrogenase (acylating) activity (GO:0004491);; Molecular Function: zinc ion binding (GO:0008270);; Biological Process: DNA integration (GO:0015074);;	K03006|2.7e-174|adu:107466525|K03006 DNA-directed RNA polymerase II subunit RPB1 [EC:2.7.7.6] | (RefSeq) LOW QUALITY PROTEIN: DNA-directed RNA polymerase II subunit 1-like	[R]	General function prediction only	Reverse transcriptase (RNA-dependent DNA polymerase)	Retrovirus-related Pol polyprotein from transposon TNT 1-94 OS=Nicotiana tabacum OX=4097 PE=2 SV=1	Retrovirus-related Pol polyprotein from transposon TNT 1-94 OS=Cajanus cajan OX=3821 GN=KK1_048795 PE=4 SV=1	L	Replication, recombination and repair	hypothetical protein VITISV_001808 [Vitis vinifera]
Omi04G012300.1	Molecular Function: nucleic acid binding (GO:0003676);; Molecular Function: methylmalonate-semialdehyde dehydrogenase (acylating) activity (GO:0004491);; Molecular Function: zinc ion binding (GO:0008270);; Biological Process: DNA integration (GO:0015074);;	K03006|9.3e-178|adu:107466525|K03006 DNA-directed RNA polymerase II subunit RPB1 [EC:2.7.7.6] | (RefSeq) LOW QUALITY PROTEIN: DNA-directed RNA polymerase II subunit 1-like	[R]	General function prediction only	Reverse transcriptase (RNA-dependent DNA polymerase)	Retrovirus-related Pol polyprotein from transposon RE1 OS=Arabidopsis thaliana OX=3702 GN=RE1 PE=2 SV=1	Retrovirus-related Pol polyprotein from transposon TNT 1-94 OS=Cajanus cajan OX=3821 GN=KK1_048795 PE=4 SV=1	L	Replication, recombination and repair	hypothetical protein VITISV_001808 [Vitis vinifera]
Omi04G013550.1	Molecular Function: nucleic acid binding (GO:0003676);; Molecular Function: methylmalonate-semialdehyde dehydrogenase (acylating) activity (GO:0004491);; Molecular Function: zinc ion binding (GO:0008270);; Biological Process: DNA integration (GO:0015074);;	K03006|3.1e-184|adu:107466525|K03006 DNA-directed RNA polymerase II subunit RPB1 [EC:2.7.7.6] | (RefSeq) LOW QUALITY PROTEIN: DNA-directed RNA polymerase II subunit 1-like	[R]	General function prediction only	Reverse transcriptase (RNA-dependent DNA polymerase)	Retrovirus-related Pol polyprotein from transposon RE1 OS=Arabidopsis thaliana OX=3702 GN=RE1 PE=2 SV=1	Retrovirus-related Pol polyprotein from transposon TNT 1-94 OS=Cajanus cajan OX=3821 GN=KK1_048795 PE=4 SV=1	L	Replication, recombination and repair	hypothetical protein VITISV_012360 [Vitis vinifera]
Omi04G014070.1	Molecular Function: nucleic acid binding (GO:0003676);; Molecular Function: methylmalonate-semialdehyde dehydrogenase (acylating) activity (GO:0004491);; Molecular Function: zinc ion binding (GO:0008270);; Biological Process: DNA integration (GO:0015074);;	K01768|1.9e-77|ghi:107911085|K01768 adenylate cyclase [EC:4.6.1.1] | (RefSeq) LOW QUALITY PROTEIN: uncharacterized protein LOC107911085	[R]	General function prediction only	Reverse transcriptase (RNA-dependent DNA polymerase)	Retrovirus-related Pol polyprotein from transposon RE2 OS=Arabidopsis thaliana OX=3702 GN=RE2 PE=4 SV=1	Retrovirus-related Pol polyprotein from transposon TNT 1-94 OS=Cajanus cajan OX=3821 GN=KK1_048795 PE=4 SV=1	L	Replication, recombination and repair	hypothetical protein VITISV_001808 [Vitis vinifera]
Omi05G004240.1	Molecular Function: nucleic acid binding (GO:0003676);; Molecular Function: methylmalonate-semialdehyde dehydrogenase (acylating) activity (GO:0004491);; Molecular Function: zinc ion binding (GO:0008270);; Biological Process: DNA integration (GO:0015074);;	K03006|9.4e-131|adu:107466525|K03006 DNA-directed RNA polymerase II subunit RPB1 [EC:2.7.7.6] | (RefSeq) LOW QUALITY PROTEIN: DNA-directed RNA polymerase II subunit 1-like	[R]	General function prediction only	Reverse transcriptase (RNA-dependent DNA polymerase)	Retrovirus-related Pol polyprotein from transposon TNT 1-94 OS=Nicotiana tabacum OX=4097 PE=2 SV=1	Retrovirus-related Pol polyprotein from transposon TNT 1-94 OS=Cajanus cajan OX=3821 GN=KK1_048795 PE=4 SV=1	L	Replication, recombination and repair	hypothetical protein VITISV_001808 [Vitis vinifera]
Omi05G006480.1	Molecular Function: nucleic acid binding (GO:0003676);; Molecular Function: methylmalonate-semialdehyde dehydrogenase (acylating) activity (GO:0004491);; Molecular Function: zinc ion binding (GO:0008270);; Biological Process: DNA integration (GO:0015074);;	K03006|4.7e-193|adu:107466525|K03006 DNA-directed RNA polymerase II subunit RPB1 [EC:2.7.7.6] | (RefSeq) LOW QUALITY PROTEIN: DNA-directed RNA polymerase II subunit 1-like	[R]	General function prediction only	Reverse transcriptase (RNA-dependent DNA polymerase)	Retrovirus-related Pol polyprotein from transposon RE1 OS=Arabidopsis thaliana OX=3702 GN=RE1 PE=2 SV=1	Retrovirus-related Pol polyprotein from transposon TNT 1-94 OS=Cajanus cajan OX=3821 GN=KK1_048795 PE=4 SV=1	L	Replication, recombination and repair	hypothetical protein VITISV_001808 [Vitis vinifera]
Omi05G006520.1	Molecular Function: nucleic acid binding (GO:0003676);; Molecular Function: methylmalonate-semialdehyde dehydrogenase (acylating) activity (GO:0004491);; Molecular Function: zinc ion binding (GO:0008270);; Biological Process: DNA integration (GO:0015074);;	K03006|8.3e-182|adu:107466525|K03006 DNA-directed RNA polymerase II subunit RPB1 [EC:2.7.7.6] | (RefSeq) LOW QUALITY PROTEIN: DNA-directed RNA polymerase II subunit 1-like	[R]	General function prediction only	Reverse transcriptase (RNA-dependent DNA polymerase)	Retrovirus-related Pol polyprotein from transposon RE1 OS=Arabidopsis thaliana OX=3702 GN=RE1 PE=2 SV=1	Retrovirus-related Pol polyprotein from transposon TNT 1-94 OS=Cajanus cajan OX=3821 GN=KK1_048795 PE=4 SV=1	L	Replication, recombination and repair	hypothetical protein VITISV_001808 [Vitis vinifera]
Omi05G008040.1	Molecular Function: nucleic acid binding (GO:0003676);; Molecular Function: methylmalonate-semialdehyde dehydrogenase (acylating) activity (GO:0004491);; Molecular Function: zinc ion binding (GO:0008270);; Biological Process: DNA integration (GO:0015074);;	K03006|2.1e-171|adu:107466525|K03006 DNA-directed RNA polymerase II subunit RPB1 [EC:2.7.7.6] | (RefSeq) LOW QUALITY PROTEIN: DNA-directed RNA polymerase II subunit 1-like	[R]	General function prediction only	Reverse transcriptase (RNA-dependent DNA polymerase)	Retrovirus-related Pol polyprotein from transposon RE1 OS=Arabidopsis thaliana OX=3702 GN=RE1 PE=2 SV=1	Retrovirus-related Pol polyprotein from transposon TNT 1-94 OS=Cajanus cajan OX=3821 GN=KK1_048795 PE=4 SV=1	L	Replication, recombination and repair	hypothetical protein VITISV_001808 [Vitis vinifera]
Omi05G008080.1	Molecular Function: nucleic acid binding (GO:0003676);; Molecular Function: methylmalonate-semialdehyde dehydrogenase (acylating) activity (GO:0004491);; Molecular Function: zinc ion binding (GO:0008270);; Biological Process: DNA integration (GO:0015074);;	K03006|6.7e-114|adu:107466525|K03006 DNA-directed RNA polymerase II subunit RPB1 [EC:2.7.7.6] | (RefSeq) LOW QUALITY PROTEIN: DNA-directed RNA polymerase II subunit 1-like	[R]	General function prediction only	Reverse transcriptase (RNA-dependent DNA polymerase)	Retrovirus-related Pol polyprotein from transposon TNT 1-94 OS=Nicotiana tabacum OX=4097 PE=2 SV=1	Retrovirus-related Pol polyprotein from transposon TNT 1-94 OS=Cajanus cajan OX=3821 GN=KK1_048795 PE=4 SV=1	L	Replication, recombination and repair	hypothetical protein VITISV_001808 [Vitis vinifera]
Omi05G014700.1	Molecular Function: nucleic acid binding (GO:0003676);; Molecular Function: methylmalonate-semialdehyde dehydrogenase (acylating) activity (GO:0004491);; Molecular Function: zinc ion binding (GO:0008270);; Biological Process: DNA integration (GO:0015074);;	K03006|1.3e-187|adu:107466525|K03006 DNA-directed RNA polymerase II subunit RPB1 [EC:2.7.7.6] | (RefSeq) LOW QUALITY PROTEIN: DNA-directed RNA polymerase II subunit 1-like	[R]	General function prediction only	Reverse transcriptase (RNA-dependent DNA polymerase)	Retrovirus-related Pol polyprotein from transposon RE1 OS=Arabidopsis thaliana OX=3702 GN=RE1 PE=2 SV=1	Retrovirus-related Pol polyprotein from transposon TNT 1-94 OS=Cajanus cajan OX=3821 GN=KK1_048795 PE=4 SV=1	L	Replication, recombination and repair	hypothetical protein VITISV_001808 [Vitis vinifera]
Omi06G028270.1	Molecular Function: nucleic acid binding (GO:0003676);; Molecular Function: methylmalonate-semialdehyde dehydrogenase (acylating) activity (GO:0004491);; Molecular Function: zinc ion binding (GO:0008270);; Biological Process: DNA integration (GO:0015074);;	K03006|5.7e-186|adu:107466525|K03006 DNA-directed RNA polymerase II subunit RPB1 [EC:2.7.7.6] | (RefSeq) LOW QUALITY PROTEIN: DNA-directed RNA polymerase II subunit 1-like	[R]	General function prediction only	Reverse transcriptase (RNA-dependent DNA polymerase)	Retrovirus-related Pol polyprotein from transposon RE1 OS=Arabidopsis thaliana OX=3702 GN=RE1 PE=2 SV=1	Retrovirus-related Pol polyprotein from transposon TNT 1-94 OS=Cajanus cajan OX=3821 GN=KK1_048795 PE=4 SV=1	L	Replication, recombination and repair	hypothetical protein VITISV_001808 [Vitis vinifera]
Omi07G001330.1	Molecular Function: nucleic acid binding (GO:0003676);; Biological Process: DNA integration (GO:0015074);;	K03006|6.5e-180|adu:107466525|K03006 DNA-directed RNA polymerase II subunit RPB1 [EC:2.7.7.6] | (RefSeq) LOW QUALITY PROTEIN: DNA-directed RNA polymerase II subunit 1-like	[R]	General function prediction only	Reverse transcriptase (RNA-dependent DNA polymerase)	Retrovirus-related Pol polyprotein from transposon RE1 OS=Arabidopsis thaliana OX=3702 GN=RE1 PE=2 SV=1	Retrovirus-related Pol polyprotein from transposon TNT 1-94 OS=Cajanus cajan OX=3821 GN=KK1_045365 PE=4 SV=1	L	Replication, recombination and repair	hypothetical protein VITISV_001808 [Vitis vinifera]
Omi07G035340.1	Molecular Function: nucleic acid binding (GO:0003676);; Molecular Function: methylmalonate-semialdehyde dehydrogenase (acylating) activity (GO:0004491);; Molecular Function: zinc ion binding (GO:0008270);; Biological Process: DNA integration (GO:0015074);;	K03006|2.0e-183|adu:107466525|K03006 DNA-directed RNA polymerase II subunit RPB1 [EC:2.7.7.6] | (RefSeq) LOW QUALITY PROTEIN: DNA-directed RNA polymerase II subunit 1-like	[R]	General function prediction only	Reverse transcriptase (RNA-dependent DNA polymerase)	Retrovirus-related Pol polyprotein from transposon RE1 OS=Arabidopsis thaliana OX=3702 GN=RE1 PE=2 SV=1	Retrovirus-related Pol polyprotein from transposon TNT 1-94 OS=Cajanus cajan OX=3821 GN=KK1_048795 PE=4 SV=1	L	Replication, recombination and repair	hypothetical protein VITISV_001808 [Vitis vinifera]
Omi07G036010.1	Molecular Function: nucleic acid binding (GO:0003676);; Biological Process: DNA integration (GO:0015074);;	K03006|1.1e-120|adu:107466525|K03006 DNA-directed RNA polymerase II subunit RPB1 [EC:2.7.7.6] | (RefSeq) LOW QUALITY PROTEIN: DNA-directed RNA polymerase II subunit 1-like	[R]	General function prediction only	Reverse transcriptase (RNA-dependent DNA polymerase)	Retrovirus-related Pol polyprotein from transposon TNT 1-94 OS=Nicotiana tabacum OX=4097 PE=2 SV=1	Retrovirus-related Pol polyprotein from transposon TNT 1-94 (Fragment) OS=Cajanus cajan OX=3821 GN=KK1_018591 PE=4 SV=1	L	Replication, recombination and repair	hypothetical protein VITISV_001808 [Vitis vinifera]
Omi07G036340.1	Molecular Function: nucleic acid binding (GO:0003676);; Molecular Function: methylmalonate-semialdehyde dehydrogenase (acylating) activity (GO:0004491);; Molecular Function: zinc ion binding (GO:0008270);; Biological Process: DNA integration (GO:0015074);;	K03006|9.3e-209|adu:107466525|K03006 DNA-directed RNA polymerase II subunit RPB1 [EC:2.7.7.6] | (RefSeq) LOW QUALITY PROTEIN: DNA-directed RNA polymerase II subunit 1-like	[R]	General function prediction only	Reverse transcriptase (RNA-dependent DNA polymerase)	Retrovirus-related Pol polyprotein from transposon TNT 1-94 OS=Nicotiana tabacum OX=4097 PE=2 SV=1	Retrovirus-related Pol polyprotein from transposon TNT 1-94 OS=Cajanus cajan OX=3821 GN=KK1_048795 PE=4 SV=1	L	Replication, recombination and repair	hypothetical protein VITISV_001808 [Vitis vinifera]
Omi07G037760.1	Molecular Function: nucleic acid binding (GO:0003676);; Molecular Function: methylmalonate-semialdehyde dehydrogenase (acylating) activity (GO:0004491);; Molecular Function: zinc ion binding (GO:0008270);; Biological Process: DNA integration (GO:0015074);;	K03006|1.7e-197|adu:107466525|K03006 DNA-directed RNA polymerase II subunit RPB1 [EC:2.7.7.6] | (RefSeq) LOW QUALITY PROTEIN: DNA-directed RNA polymerase II subunit 1-like	[R]	General function prediction only	Reverse transcriptase (RNA-dependent DNA polymerase)	Retrovirus-related Pol polyprotein from transposon TNT 1-94 OS=Nicotiana tabacum OX=4097 PE=2 SV=1	Retrovirus-related Pol polyprotein from transposon TNT 1-94 OS=Cajanus cajan OX=3821 GN=KK1_048795 PE=4 SV=1	L	Replication, recombination and repair	hypothetical protein VITISV_001808 [Vitis vinifera]
Omi07G039560.1	Molecular Function: nucleic acid binding (GO:0003676);; Biological Process: DNA integration (GO:0015074);;	K03006|1.4e-117|adu:107466525|K03006 DNA-directed RNA polymerase II subunit RPB1 [EC:2.7.7.6] | (RefSeq) LOW QUALITY PROTEIN: DNA-directed RNA polymerase II subunit 1-like	[R]	General function prediction only	Reverse transcriptase (RNA-dependent DNA polymerase)	Retrovirus-related Pol polyprotein from transposon RE1 OS=Arabidopsis thaliana OX=3702 GN=RE1 PE=2 SV=1	Retrovirus-related Pol polyprotein from transposon TNT 1-94 OS=Cajanus cajan OX=3821 GN=KK1_045365 PE=4 SV=1	U	Intracellular trafficking, secretion, and vesicular transport	hypothetical protein VITISV_001808 [Vitis vinifera]
Omi07G039600.1	Molecular Function: nucleic acid binding (GO:0003676);; Molecular Function: zinc ion binding (GO:0008270);; Biological Process: DNA integration (GO:0015074);;	K01768|6.1e-93|ghi:107911085|K01768 adenylate cyclase [EC:4.6.1.1] | (RefSeq) LOW QUALITY PROTEIN: uncharacterized protein LOC107911085	[R]	General function prediction only	Reverse transcriptase (RNA-dependent DNA polymerase)	Retrovirus-related Pol polyprotein from transposon TNT 1-94 OS=Nicotiana tabacum OX=4097 PE=2 SV=1	Retrovirus-related Pol polyprotein from transposon TNT 1-94 OS=Cajanus cajan OX=3821 GN=KK1_045700 PE=4 SV=1	L	Replication, recombination and repair	hypothetical protein 205D04_20 [Arachis hypogaea]
Omi07G041070.1	Molecular Function: nucleic acid binding (GO:0003676);; Molecular Function: methylmalonate-semialdehyde dehydrogenase (acylating) activity (GO:0004491);; Molecular Function: zinc ion binding (GO:0008270);; Biological Process: DNA integration (GO:0015074);;	K03006|3.7e-138|adu:107466525|K03006 DNA-directed RNA polymerase II subunit RPB1 [EC:2.7.7.6] | (RefSeq) LOW QUALITY PROTEIN: DNA-directed RNA polymerase II subunit 1-like	[R]	General function prediction only	Reverse transcriptase (RNA-dependent DNA polymerase)	Retrovirus-related Pol polyprotein from transposon TNT 1-94 OS=Nicotiana tabacum OX=4097 PE=2 SV=1	Retrovirus-related Pol polyprotein from transposon TNT 1-94 OS=Cajanus cajan OX=3821 GN=KK1_048795 PE=4 SV=1	L	Replication, recombination and repair	hypothetical protein VITISV_001808 [Vitis vinifera]
Omi07G041080.1	Molecular Function: nucleic acid binding (GO:0003676);; Molecular Function: methylmalonate-semialdehyde dehydrogenase (acylating) activity (GO:0004491);; Molecular Function: zinc ion binding (GO:0008270);; Biological Process: DNA integration (GO:0015074);;	K03006|9.2e-154|adu:107466525|K03006 DNA-directed RNA polymerase II subunit RPB1 [EC:2.7.7.6] | (RefSeq) LOW QUALITY PROTEIN: DNA-directed RNA polymerase II subunit 1-like	[R]	General function prediction only	Reverse transcriptase (RNA-dependent DNA polymerase)	Retrovirus-related Pol polyprotein from transposon RE1 OS=Arabidopsis thaliana OX=3702 GN=RE1 PE=2 SV=1	Retrovirus-related Pol polyprotein from transposon TNT 1-94 OS=Cajanus cajan OX=3821 GN=KK1_048795 PE=4 SV=1	L	Replication, recombination and repair	hypothetical protein VITISV_001808 [Vitis vinifera]
Omi07G041090.1	Molecular Function: nucleic acid binding (GO:0003676);; Molecular Function: methylmalonate-semialdehyde dehydrogenase (acylating) activity (GO:0004491);; Molecular Function: zinc ion binding (GO:0008270);; Biological Process: DNA integration (GO:0015074);;	K03006|1.4e-162|adu:107466525|K03006 DNA-directed RNA polymerase II subunit RPB1 [EC:2.7.7.6] | (RefSeq) LOW QUALITY PROTEIN: DNA-directed RNA polymerase II subunit 1-like	[R]	General function prediction only	Reverse transcriptase (RNA-dependent DNA polymerase)	Retrovirus-related Pol polyprotein from transposon RE1 OS=Arabidopsis thaliana OX=3702 GN=RE1 PE=2 SV=1	Retrovirus-related Pol polyprotein from transposon TNT 1-94 OS=Cajanus cajan OX=3821 GN=KK1_048795 PE=4 SV=1	L	Replication, recombination and repair	hypothetical protein VITISV_001808 [Vitis vinifera]
Omi07G041730.1	Molecular Function: nucleic acid binding (GO:0003676);; Molecular Function: methylmalonate-semialdehyde dehydrogenase (acylating) activity (GO:0004491);; Molecular Function: zinc ion binding (GO:0008270);; Biological Process: DNA integration (GO:0015074);;	K03006|1.3e-189|adu:107466525|K03006 DNA-directed RNA polymerase II subunit RPB1 [EC:2.7.7.6] | (RefSeq) LOW QUALITY PROTEIN: DNA-directed RNA polymerase II subunit 1-like	[R]	General function prediction only	Reverse transcriptase (RNA-dependent DNA polymerase)	Retrovirus-related Pol polyprotein from transposon TNT 1-94 OS=Nicotiana tabacum OX=4097 PE=2 SV=1	Retrovirus-related Pol polyprotein from transposon TNT 1-94 OS=Cajanus cajan OX=3821 GN=KK1_048795 PE=4 SV=1	L	Replication, recombination and repair	hypothetical protein VITISV_001808 [Vitis vinifera]
Omi07G042450.1	Molecular Function: nucleic acid binding (GO:0003676);; Molecular Function: methylmalonate-semialdehyde dehydrogenase (acylating) activity (GO:0004491);; Molecular Function: zinc ion binding (GO:0008270);; Biological Process: DNA integration (GO:0015074);;	K01768|1.4e-87|ghi:107911085|K01768 adenylate cyclase [EC:4.6.1.1] | (RefSeq) LOW QUALITY PROTEIN: uncharacterized protein LOC107911085	[R]	General function prediction only	Reverse transcriptase (RNA-dependent DNA polymerase)	Retrovirus-related Pol polyprotein from transposon TNT 1-94 OS=Nicotiana tabacum OX=4097 PE=2 SV=1	Retrovirus-related Pol polyprotein from transposon TNT 1-94 OS=Cajanus cajan OX=3821 GN=KK1_048795 PE=4 SV=1	L	Replication, recombination and repair	hypothetical protein VITISV_001808 [Vitis vinifera]
Omi07G042510.1	Molecular Function: nucleic acid binding (GO:0003676);; Biological Process: DNA integration (GO:0015074);;	K03006|3.4e-119|adu:107466525|K03006 DNA-directed RNA polymerase II subunit RPB1 [EC:2.7.7.6] | (RefSeq) LOW QUALITY PROTEIN: DNA-directed RNA polymerase II subunit 1-like	[R]	General function prediction only	Reverse transcriptase (RNA-dependent DNA polymerase)	Retrovirus-related Pol polyprotein from transposon RE1 OS=Arabidopsis thaliana OX=3702 GN=RE1 PE=2 SV=1	Retrovirus-related Pol polyprotein from transposon TNT 1-94 OS=Cajanus cajan OX=3821 GN=KK1_045365 PE=4 SV=1	U	Intracellular trafficking, secretion, and vesicular transport	hypothetical protein VITISV_001808 [Vitis vinifera]
Omi07G042680.1	Molecular Function: nucleic acid binding (GO:0003676);; Biological Process: DNA integration (GO:0015074);;	K03006|1.9e-65|adu:107466525|K03006 DNA-directed RNA polymerase II subunit RPB1 [EC:2.7.7.6] | (RefSeq) LOW QUALITY PROTEIN: DNA-directed RNA polymerase II subunit 1-like	[R]	General function prediction only	Reverse transcriptase (RNA-dependent DNA polymerase)	Retrovirus-related Pol polyprotein from transposon RE1 OS=Arabidopsis thaliana OX=3702 GN=RE1 PE=2 SV=1	Retrovirus-related Pol polyprotein from transposon TNT 1-94 (Fragment) OS=Cajanus cajan OX=3821 GN=KK1_018591 PE=4 SV=1	U	Intracellular trafficking, secretion, and vesicular transport	hypothetical protein VITISV_011091 [Vitis vinifera]
Omi08G000300.1	Molecular Function: nucleic acid binding (GO:0003676);; Molecular Function: methylmalonate-semialdehyde dehydrogenase (acylating) activity (GO:0004491);; Molecular Function: zinc ion binding (GO:0008270);; Biological Process: DNA integration (GO:0015074);;	K03006|3.6e-193|adu:107466525|K03006 DNA-directed RNA polymerase II subunit RPB1 [EC:2.7.7.6] | (RefSeq) LOW QUALITY PROTEIN: DNA-directed RNA polymerase II subunit 1-like	[R]	General function prediction only	Reverse transcriptase (RNA-dependent DNA polymerase)	Retrovirus-related Pol polyprotein from transposon RE1 OS=Arabidopsis thaliana OX=3702 GN=RE1 PE=2 SV=1	Retrovirus-related Pol polyprotein from transposon TNT 1-94 OS=Cajanus cajan OX=3821 GN=KK1_048795 PE=4 SV=1	L	Replication, recombination and repair	hypothetical protein VITISV_001808 [Vitis vinifera]
Omi08G000310.1	Molecular Function: nucleic acid binding (GO:0003676);; Molecular Function: methylmalonate-semialdehyde dehydrogenase (acylating) activity (GO:0004491);; Molecular Function: zinc ion binding (GO:0008270);; Biological Process: DNA integration (GO:0015074);;	K03006|3.6e-193|adu:107466525|K03006 DNA-directed RNA polymerase II subunit RPB1 [EC:2.7.7.6] | (RefSeq) LOW QUALITY PROTEIN: DNA-directed RNA polymerase II subunit 1-like	[R]	General function prediction only	Reverse transcriptase (RNA-dependent DNA polymerase)	Retrovirus-related Pol polyprotein from transposon RE1 OS=Arabidopsis thaliana OX=3702 GN=RE1 PE=2 SV=1	Retrovirus-related Pol polyprotein from transposon TNT 1-94 OS=Cajanus cajan OX=3821 GN=KK1_048795 PE=4 SV=1	L	Replication, recombination and repair	hypothetical protein VITISV_001808 [Vitis vinifera]
Omi08G006540.1	Molecular Function: nucleic acid binding (GO:0003676);; Molecular Function: methylmalonate-semialdehyde dehydrogenase (acylating) activity (GO:0004491);; Molecular Function: zinc ion binding (GO:0008270);; Biological Process: DNA integration (GO:0015074);;	K03006|3.1e-129|adu:107466525|K03006 DNA-directed RNA polymerase II subunit RPB1 [EC:2.7.7.6] | (RefSeq) LOW QUALITY PROTEIN: DNA-directed RNA polymerase II subunit 1-like	[R]	General function prediction only	Reverse transcriptase (RNA-dependent DNA polymerase)	Retrovirus-related Pol polyprotein from transposon TNT 1-94 OS=Nicotiana tabacum OX=4097 PE=2 SV=1	Retrovirus-related Pol polyprotein from transposon TNT 1-94 OS=Cajanus cajan OX=3821 GN=KK1_048795 PE=4 SV=1	L	Replication, recombination and repair	hypothetical protein VITISV_012360 [Vitis vinifera]
Omi08G011160.1	Molecular Function: nucleic acid binding (GO:0003676);; Molecular Function: methylmalonate-semialdehyde dehydrogenase (acylating) activity (GO:0004491);; Molecular Function: zinc ion binding (GO:0008270);; Biological Process: DNA integration (GO:0015074);;	K03006|9.9e-117|adu:107466525|K03006 DNA-directed RNA polymerase II subunit RPB1 [EC:2.7.7.6] | (RefSeq) LOW QUALITY PROTEIN: DNA-directed RNA polymerase II subunit 1-like	[R]	General function prediction only	Reverse transcriptase (RNA-dependent DNA polymerase)	Retrovirus-related Pol polyprotein from transposon RE1 OS=Arabidopsis thaliana OX=3702 GN=RE1 PE=2 SV=1	Retrovirus-related Pol polyprotein from transposon TNT 1-94 OS=Cajanus cajan OX=3821 GN=KK1_048795 PE=4 SV=1	L	Replication, recombination and repair	hypothetical protein VITISV_001808 [Vitis vinifera]
Omi01G002810.1	Molecular Function: nucleic acid binding (GO:0003676);; Biological Process: DNA integration (GO:0015074);;	K03070|3.8e-77|mdm:103441922|K03070 preprotein translocase subunit SecA [EC:7.4.2.8] | (RefSeq) LOW QUALITY PROTEIN: protein translocase subunit SECA2, chloroplastic	[R]	General function prediction only	Integrase core domain	--	RNA-directed DNA polymerase (Fragment) OS=Cajanus cajan OX=3821 GN=KK1_043040 PE=4 SV=1	L	Replication, recombination and repair	integrase [Glycine max]
Omi01G030170.1	Molecular Function: nucleic acid binding (GO:0003676);; Biological Process: DNA integration (GO:0015074);;	K03070|7.6e-29|mdm:103441922|K03070 preprotein translocase subunit SecA [EC:7.4.2.8] | (RefSeq) LOW QUALITY PROTEIN: protein translocase subunit SECA2, chloroplastic	[R]	General function prediction only	--	--	Putative mitochondrial protein (Fragment) OS=Mucuna pruriens OX=157652 GN=CR513_35228 PE=4 SV=1	L	Replication, recombination and repair	integrase [Glycine max]
Omi01G036160.1	Molecular Function: nucleic acid binding (GO:0003676);; Biological Process: DNA integration (GO:0015074);;	K03070|4.6e-76|mdm:103441922|K03070 preprotein translocase subunit SecA [EC:7.4.2.8] | (RefSeq) LOW QUALITY PROTEIN: protein translocase subunit SECA2, chloroplastic	[R]	General function prediction only	Integrase core domain	--	RNA-directed DNA polymerase (Fragment) OS=Cajanus cajan OX=3821 GN=KK1_043040 PE=4 SV=1	L	Replication, recombination and repair	integrase [Glycine max]
Omi01G037770.1	Molecular Function: nucleic acid binding (GO:0003676);; Biological Process: DNA integration (GO:0015074);;	K03070|6.6e-52|mdm:103441922|K03070 preprotein translocase subunit SecA [EC:7.4.2.8] | (RefSeq) LOW QUALITY PROTEIN: protein translocase subunit SECA2, chloroplastic	[R]	General function prediction only	--	--	RNA-directed DNA polymerase OS=Cajanus cajan OX=3821 GN=KK1_034182 PE=4 SV=1	L	Replication, recombination and repair	integrase [Glycine max]
Omi01G042140.1	Molecular Function: nucleic acid binding (GO:0003676);; Biological Process: DNA integration (GO:0015074);;	K03070|5.7e-76|mdm:103441922|K03070 preprotein translocase subunit SecA [EC:7.4.2.8] | (RefSeq) LOW QUALITY PROTEIN: protein translocase subunit SECA2, chloroplastic	[R]	General function prediction only	Integrase core domain	--	RNA-directed DNA polymerase (Fragment) OS=Cajanus cajan OX=3821 GN=KK1_043040 PE=4 SV=1	L	Replication, recombination and repair	integrase [Glycine max]
Omi01G042520.1	Molecular Function: nucleic acid binding (GO:0003676);; Biological Process: DNA integration (GO:0015074);;	K03070|1.8e-41|mdm:103441922|K03070 preprotein translocase subunit SecA [EC:7.4.2.8] | (RefSeq) LOW QUALITY PROTEIN: protein translocase subunit SECA2, chloroplastic	[R]	General function prediction only	Integrase core domain	--	RNA-directed DNA polymerase (Fragment) OS=Cajanus cajan OX=3821 GN=KK1_043040 PE=4 SV=1	L	Replication, recombination and repair	integrase [Glycine max]
Omi02G004030.1	Molecular Function: nucleic acid binding (GO:0003676);; Biological Process: DNA integration (GO:0015074);;	K03070|1.0e-77|mdm:103441922|K03070 preprotein translocase subunit SecA [EC:7.4.2.8] | (RefSeq) LOW QUALITY PROTEIN: protein translocase subunit SECA2, chloroplastic	[R]	General function prediction only	Integrase core domain	--	RNA-directed DNA polymerase (Fragment) OS=Cajanus cajan OX=3821 GN=KK1_043040 PE=4 SV=1	L	Replication, recombination and repair	integrase [Glycine max]
Omi02G007760.1	Molecular Function: nucleic acid binding (GO:0003676);; Biological Process: DNA integration (GO:0015074);;	K03070|1.2e-76|mdm:103441922|K03070 preprotein translocase subunit SecA [EC:7.4.2.8] | (RefSeq) LOW QUALITY PROTEIN: protein translocase subunit SECA2, chloroplastic	[R]	General function prediction only	Integrase core domain	--	RNA-directed DNA polymerase (Fragment) OS=Cajanus cajan OX=3821 GN=KK1_043040 PE=4 SV=1	L	Replication, recombination and repair	integrase [Glycine max]
Omi03G013980.1	Molecular Function: nucleic acid binding (GO:0003676);; Biological Process: DNA integration (GO:0015074);;	K03070|1.3e-54|mdm:103441922|K03070 preprotein translocase subunit SecA [EC:7.4.2.8] | (RefSeq) LOW QUALITY PROTEIN: protein translocase subunit SECA2, chloroplastic	[R]	General function prediction only	Integrase core domain	--	RNA-directed DNA polymerase (Fragment) OS=Cajanus cajan OX=3821 GN=KK1_043040 PE=4 SV=1	L	Replication, recombination and repair	integrase [Glycine max]
Omi03G042010.1	Molecular Function: nucleic acid binding (GO:0003676);; Biological Process: DNA integration (GO:0015074);;	K03070|7.4e-45|mdm:103441922|K03070 preprotein translocase subunit SecA [EC:7.4.2.8] | (RefSeq) LOW QUALITY PROTEIN: protein translocase subunit SECA2, chloroplastic	[R]	General function prediction only	--	--	RNA-directed DNA polymerase OS=Cajanus cajan OX=3821 GN=KK1_034182 PE=4 SV=1	L	Replication, recombination and repair	integrase [Glycine max]
Omi04G036120.1	Molecular Function: nucleic acid binding (GO:0003676);; Biological Process: DNA integration (GO:0015074);;	K03070|1.5e-64|mdm:103441922|K03070 preprotein translocase subunit SecA [EC:7.4.2.8] | (RefSeq) LOW QUALITY PROTEIN: protein translocase subunit SECA2, chloroplastic	[R]	General function prediction only	Integrase core domain	--	RNA-directed DNA polymerase (Fragment) OS=Cajanus cajan OX=3821 GN=KK1_043040 PE=4 SV=1	L	Replication, recombination and repair	integrase [Glycine max]
Omi05G002700.1	Molecular Function: nucleic acid binding (GO:0003676);; Biological Process: DNA integration (GO:0015074);;	K03070|8.8e-77|mdm:103441922|K03070 preprotein translocase subunit SecA [EC:7.4.2.8] | (RefSeq) LOW QUALITY PROTEIN: protein translocase subunit SECA2, chloroplastic	[R]	General function prediction only	Integrase core domain	--	RNA-directed DNA polymerase (Fragment) OS=Cajanus cajan OX=3821 GN=KK1_043040 PE=4 SV=1	L	Replication, recombination and repair	integrase [Glycine max]
Omi05G008680.1	Molecular Function: nucleic acid binding (GO:0003676);; Biological Process: DNA integration (GO:0015074);;	K03070|1.2e-77|mdm:103441922|K03070 preprotein translocase subunit SecA [EC:7.4.2.8] | (RefSeq) LOW QUALITY PROTEIN: protein translocase subunit SECA2, chloroplastic	[R]	General function prediction only	Integrase core domain	--	RNA-directed DNA polymerase (Fragment) OS=Cajanus cajan OX=3821 GN=KK1_043040 PE=4 SV=1	L	Replication, recombination and repair	integrase [Glycine max]
Omi05G009960.1	Molecular Function: nucleic acid binding (GO:0003676);; Biological Process: DNA integration (GO:0015074);;	K03070|1.6e-67|mdm:103441922|K03070 preprotein translocase subunit SecA [EC:7.4.2.8] | (RefSeq) LOW QUALITY PROTEIN: protein translocase subunit SECA2, chloroplastic	[R]	General function prediction only	Integrase core domain	--	RNA-directed DNA polymerase (Fragment) OS=Cajanus cajan OX=3821 GN=KK1_043040 PE=4 SV=1	L	Replication, recombination and repair	integrase [Glycine max]
Omi05G011350.1	Molecular Function: nucleic acid binding (GO:0003676);; Biological Process: DNA integration (GO:0015074);;	K03070|2.7e-51|mdm:103441922|K03070 preprotein translocase subunit SecA [EC:7.4.2.8] | (RefSeq) LOW QUALITY PROTEIN: protein translocase subunit SECA2, chloroplastic	[R]	General function prediction only	Reverse transcriptase (RNA-dependent DNA polymerase)	RNA-directed DNA polymerase homolog OS=Oenothera berteroana OX=3950 PE=4 SV=1	Integrase catalytic domain-containing protein OS=Fagus sylvatica OX=28930 GN=FSB_LOCUS27746 PE=4 SV=1	L	Replication, recombination and repair	PREDICTED: uncharacterized protein LOC102611294 [Citrus sinensis]
Omi06G022610.1	Molecular Function: nucleic acid binding (GO:0003676);; Biological Process: DNA integration (GO:0015074);;	K03070|1.7e-50|mdm:103441922|K03070 preprotein translocase subunit SecA [EC:7.4.2.8] | (RefSeq) LOW QUALITY PROTEIN: protein translocase subunit SECA2, chloroplastic	[R]	General function prediction only	Reverse transcriptase (RNA-dependent DNA polymerase)	RNA-directed DNA polymerase homolog OS=Oenothera berteroana OX=3950 PE=4 SV=1	Integrase catalytic domain-containing protein OS=Fagus sylvatica OX=28930 GN=FSB_LOCUS27746 PE=4 SV=1	L	Replication, recombination and repair	PREDICTED: uncharacterized protein LOC102611294 [Citrus sinensis]
Omi06G024550.1	Molecular Function: nucleic acid binding (GO:0003676);; Biological Process: DNA integration (GO:0015074);;	K03070|5.0e-78|mdm:103441922|K03070 preprotein translocase subunit SecA [EC:7.4.2.8] | (RefSeq) LOW QUALITY PROTEIN: protein translocase subunit SECA2, chloroplastic	[R]	General function prediction only	Integrase core domain	--	RNA-directed DNA polymerase (Fragment) OS=Cajanus cajan OX=3821 GN=KK1_043040 PE=4 SV=1	L	Replication, recombination and repair	integrase [Glycine max]
Omi06G038210.1	Molecular Function: nucleic acid binding (GO:0003676);; Biological Process: DNA integration (GO:0015074);;	K03070|1.2e-56|mdm:103441922|K03070 preprotein translocase subunit SecA [EC:7.4.2.8] | (RefSeq) LOW QUALITY PROTEIN: protein translocase subunit SECA2, chloroplastic	[R]	General function prediction only	--	--	RNA-directed DNA polymerase OS=Cajanus cajan OX=3821 GN=KK1_034182 PE=4 SV=1	L	Replication, recombination and repair	PREDICTED: uncharacterized protein LOC104906241 [Beta vulgaris subsp. vulgaris]
Omi07G006860.1	Molecular Function: nucleic acid binding (GO:0003676);; Biological Process: DNA integration (GO:0015074);;	K03070|1.4e-76|mdm:103441922|K03070 preprotein translocase subunit SecA [EC:7.4.2.8] | (RefSeq) LOW QUALITY PROTEIN: protein translocase subunit SECA2, chloroplastic	[R]	General function prediction only	Integrase core domain	--	RNA-directed DNA polymerase (Fragment) OS=Cajanus cajan OX=3821 GN=KK1_043040 PE=4 SV=1	L	Replication, recombination and repair	integrase [Glycine max]
Omi07G025060.1	Molecular Function: nucleic acid binding (GO:0003676);; Biological Process: DNA integration (GO:0015074);;	K03070|3.0e-73|mdm:103441922|K03070 preprotein translocase subunit SecA [EC:7.4.2.8] | (RefSeq) LOW QUALITY PROTEIN: protein translocase subunit SECA2, chloroplastic	[R]	General function prediction only	Integrase core domain	--	RNA-directed DNA polymerase OS=Cajanus cajan OX=3821 GN=KK1_034182 PE=4 SV=1	L	Replication, recombination and repair	integrase [Glycine max]
Omi07G026560.1	Molecular Function: nucleic acid binding (GO:0003676);; Biological Process: DNA integration (GO:0015074);;	K03070|1.2e-75|mdm:103441922|K03070 preprotein translocase subunit SecA [EC:7.4.2.8] | (RefSeq) LOW QUALITY PROTEIN: protein translocase subunit SECA2, chloroplastic	[R]	General function prediction only	Integrase core domain	--	RNA-directed DNA polymerase OS=Cajanus cajan OX=3821 GN=KK1_034182 PE=4 SV=1	L	Replication, recombination and repair	integrase [Glycine max]
Omi08G007420.1	Molecular Function: nucleic acid binding (GO:0003676);; Biological Process: DNA integration (GO:0015074);;	K15718|1.8e-39|oeu:111368968|K15718 linoleate 9S-lipoxygenase [EC:1.13.11.58] | (RefSeq) probable linoleate 9S-lipoxygenase 5	[R]	General function prediction only	Integrase core domain	--	Pol polyprotein OS=Cajanus cajan OX=3821 GN=KK1_048662 PE=4 SV=1	L	Replication, recombination and repair	integrase [Glycine max]
Omi08G010200.1	Molecular Function: nucleic acid binding (GO:0003676);; Biological Process: DNA integration (GO:0015074);;	K03070|8.7e-75|mdm:103441922|K03070 preprotein translocase subunit SecA [EC:7.4.2.8] | (RefSeq) LOW QUALITY PROTEIN: protein translocase subunit SECA2, chloroplastic	[R]	General function prediction only	Integrase core domain	--	RNA-directed DNA polymerase (Fragment) OS=Cajanus cajan OX=3821 GN=KK1_043040 PE=4 SV=1	L	Replication, recombination and repair	PREDICTED: uncharacterized protein LOC104906241 [Beta vulgaris subsp. vulgaris]
Omi08G010950.1	Molecular Function: nucleic acid binding (GO:0003676);; Biological Process: DNA integration (GO:0015074);;	K03070|3.8e-77|mdm:103441922|K03070 preprotein translocase subunit SecA [EC:7.4.2.8] | (RefSeq) LOW QUALITY PROTEIN: protein translocase subunit SECA2, chloroplastic	[R]	General function prediction only	Integrase core domain	--	RNA-directed DNA polymerase (Fragment) OS=Cajanus cajan OX=3821 GN=KK1_043040 PE=4 SV=1	L	Replication, recombination and repair	integrase [Glycine max]
Omi08G017560.1	Molecular Function: nucleic acid binding (GO:0003676);; Biological Process: DNA integration (GO:0015074);;	K03070|1.2e-74|mdm:103441922|K03070 preprotein translocase subunit SecA [EC:7.4.2.8] | (RefSeq) LOW QUALITY PROTEIN: protein translocase subunit SECA2, chloroplastic	[R]	General function prediction only	Integrase core domain	--	RNA-directed DNA polymerase OS=Cajanus cajan OX=3821 GN=KK1_034182 PE=4 SV=1	L	Replication, recombination and repair	integrase [Glycine max]
Omi01G023180.1	Biological Process: defense response (GO:0006952);; Molecular Function: ADP binding (GO:0043531);;	K12818|6.2e-176|mtr:MTR_0267s0070|K12818 ATP-dependent RNA helicase DHX8/PRP22 [EC:3.6.4.13] | (RefSeq) NB-ARC domain disease resistance protein, putative	[T]	Signal transduction mechanisms	NB-ARC domain	Putative disease resistance RPP13-like protein 1 OS=Arabidopsis thaliana OX=3702 GN=RPPL1 PE=3 SV=1	Putative disease resistance RPP13-like protein 1 (Fragment) OS=Mucuna pruriens OX=157652 GN=RPPL1 PE=4 SV=1	T	Signal transduction mechanisms	PREDICTED: putative disease resistance RPP13-like protein 1-like [Cicer arietinum]
Omi01G040250.1	Biological Process: defense response (GO:0006952);; Molecular Function: ADP binding (GO:0043531);;	K12818|1.0e-202|mtr:MTR_0267s0070|K12818 ATP-dependent RNA helicase DHX8/PRP22 [EC:3.6.4.13] | (RefSeq) NB-ARC domain disease resistance protein, putative	[T]	Signal transduction mechanisms	NB-ARC domain	Putative disease resistance RPP13-like protein 1 OS=Arabidopsis thaliana OX=3702 GN=RPPL1 PE=3 SV=1	Putative disease resistance RPP13-like protein 1 (Fragment) OS=Mucuna pruriens OX=157652 GN=RPPL1 PE=4 SV=1	T	Signal transduction mechanisms	disease resistance protein (CC-NBS-LRR class) family protein [Medicago truncatula]
Omi01G043680.1	Molecular Function: ADP binding (GO:0043531);;	K12818|1.3e-183|mtr:MTR_0267s0070|K12818 ATP-dependent RNA helicase DHX8/PRP22 [EC:3.6.4.13] | (RefSeq) NB-ARC domain disease resistance protein, putative	[T]	Signal transduction mechanisms	NB-ARC domain	Putative disease resistance protein At3g14460 OS=Arabidopsis thaliana OX=3702 GN=At3g14460 PE=3 SV=1	Putative disease resistance RPP13-like protein 1 OS=Cajanus cajan OX=3821 GN=KK1_000634 PE=4 SV=1	T	Signal transduction mechanisms	NB-LRR type disease resistance protein Rps1-k-2 [Medicago truncatula]
Omi06G031880.1	Molecular Function: ADP binding (GO:0043531);;	K12818|8.6e-182|mtr:MTR_0267s0070|K12818 ATP-dependent RNA helicase DHX8/PRP22 [EC:3.6.4.13] | (RefSeq) NB-ARC domain disease resistance protein, putative	[T]	Signal transduction mechanisms	NB-ARC domain	Putative disease resistance protein At3g14460 OS=Arabidopsis thaliana OX=3702 GN=At3g14460 PE=3 SV=1	Putative disease resistance RPP13-like protein 1 OS=Cajanus cajan OX=3821 GN=KK1_000634 PE=4 SV=1	T	Signal transduction mechanisms	NB-LRR type disease resistance protein Rps1-k-2 [Medicago truncatula]
Omi06G034800.1	Molecular Function: hydrolase activity (GO:0016787);; Molecular Function: ADP binding (GO:0043531);;	K12818|1.1e-164|mtr:MTR_0267s0070|K12818 ATP-dependent RNA helicase DHX8/PRP22 [EC:3.6.4.13] | (RefSeq) NB-ARC domain disease resistance protein, putative	[T]	Signal transduction mechanisms	NB-ARC domain	Putative disease resistance protein At3g14460 OS=Arabidopsis thaliana OX=3702 GN=At3g14460 PE=3 SV=1	NB-ARC domain disease resistance protein OS=Medicago truncatula OX=3880 GN=11414691 PE=4 SV=1	T	Signal transduction mechanisms	NB-LRR type disease resistance protein Rps1-k-2 [Medicago truncatula]
Omi06G034810.1	Molecular Function: ADP binding (GO:0043531);;	K12818|2.4e-111|mtr:MTR_0267s0070|K12818 ATP-dependent RNA helicase DHX8/PRP22 [EC:3.6.4.13] | (RefSeq) NB-ARC domain disease resistance protein, putative	[T]	Signal transduction mechanisms	NB-ARC domain	Putative disease resistance RPP13-like protein 1 OS=Arabidopsis thaliana OX=3702 GN=RPPL1 PE=3 SV=1	Uncharacterized protein OS=Lupinus angustifolius OX=3871 GN=TanjilG_27648 PE=4 SV=1	T	Signal transduction mechanisms	PREDICTED: putative disease resistance protein At3g14460-like isoform X1 [Glycine max]
Omi06G034850.1	Molecular Function: ADP binding (GO:0043531);;	K12818|1.5e-194|mtr:MTR_0267s0070|K12818 ATP-dependent RNA helicase DHX8/PRP22 [EC:3.6.4.13] | (RefSeq) NB-ARC domain disease resistance protein, putative	[T]	Signal transduction mechanisms	NB-ARC domain	Putative disease resistance protein At3g14460 OS=Arabidopsis thaliana OX=3702 GN=At3g14460 PE=3 SV=1	Putative disease resistance RPP13-like protein 1 OS=Cajanus cajan OX=3821 GN=KK1_000634 PE=4 SV=1	T	Signal transduction mechanisms	NB-LRR type disease resistance protein Rps1-k-2 [Medicago truncatula]
Omi06G034890.1	Molecular Function: hydrolase activity (GO:0016787);; Molecular Function: ADP binding (GO:0043531);;	K12818|9.2e-184|mtr:MTR_0267s0070|K12818 ATP-dependent RNA helicase DHX8/PRP22 [EC:3.6.4.13] | (RefSeq) NB-ARC domain disease resistance protein, putative	[T]	Signal transduction mechanisms	NB-ARC domain	Putative disease resistance protein At3g14460 OS=Arabidopsis thaliana OX=3702 GN=At3g14460 PE=3 SV=1	NB-ARC domain disease resistance protein OS=Medicago truncatula OX=3880 GN=11414691 PE=4 SV=1	T	Signal transduction mechanisms	NB-LRR type disease resistance protein Rps1-k-2 [Medicago truncatula]
Omi06G036900.1	Molecular Function: ADP binding (GO:0043531);;	K12818|5.0e-156|mtr:MTR_0267s0070|K12818 ATP-dependent RNA helicase DHX8/PRP22 [EC:3.6.4.13] | (RefSeq) NB-ARC domain disease resistance protein, putative	[T]	Signal transduction mechanisms	NB-ARC domain	Putative disease resistance protein At3g14460 OS=Arabidopsis thaliana OX=3702 GN=At3g14460 PE=3 SV=1	Putative disease resistance RPP13-like protein 1 OS=Cajanus cajan OX=3821 GN=KK1_000634 PE=4 SV=1	T	Signal transduction mechanisms	NB-LRR type disease resistance protein Rps1-k-2 [Medicago truncatula]
Omi06G037330.1	Molecular Function: hydrolase activity (GO:0016787);; Molecular Function: ADP binding (GO:0043531);;	K12818|1.2e-175|mtr:MTR_0267s0070|K12818 ATP-dependent RNA helicase DHX8/PRP22 [EC:3.6.4.13] | (RefSeq) NB-ARC domain disease resistance protein, putative	[T]	Signal transduction mechanisms	NB-ARC domain	Putative disease resistance protein At3g14460 OS=Arabidopsis thaliana OX=3702 GN=At3g14460 PE=3 SV=1	NB-ARC domain disease resistance protein OS=Medicago truncatula OX=3880 GN=11414691 PE=4 SV=1	T	Signal transduction mechanisms	NB-LRR type disease resistance protein Rps1-k-2 [Medicago truncatula]
Omi06G037360.1	Molecular Function: ADP binding (GO:0043531);;	K12818|1.9e-181|mtr:MTR_0267s0070|K12818 ATP-dependent RNA helicase DHX8/PRP22 [EC:3.6.4.13] | (RefSeq) NB-ARC domain disease resistance protein, putative	[T]	Signal transduction mechanisms	NB-ARC domain	Putative disease resistance protein At3g14460 OS=Arabidopsis thaliana OX=3702 GN=At3g14460 PE=3 SV=1	Uncharacterized protein OS=Lupinus angustifolius OX=3871 GN=TanjilG_27648 PE=4 SV=1	T	Signal transduction mechanisms	NB-LRR type disease resistance protein Rps1-k-2 [Medicago truncatula]
Omi06G037370.1	Molecular Function: ADP binding (GO:0043531);;	K12818|4.7e-196|mtr:MTR_0267s0070|K12818 ATP-dependent RNA helicase DHX8/PRP22 [EC:3.6.4.13] | (RefSeq) NB-ARC domain disease resistance protein, putative	[T]	Signal transduction mechanisms	NB-ARC domain	Putative disease resistance protein At3g14460 OS=Arabidopsis thaliana OX=3702 GN=At3g14460 PE=3 SV=1	Putative disease resistance RPP13-like protein 1 OS=Cajanus cajan OX=3821 GN=KK1_000634 PE=4 SV=1	T	Signal transduction mechanisms	NB-LRR type disease resistance protein Rps1-k-2 [Medicago truncatula]
Omi06G037420.1	Molecular Function: ADP binding (GO:0043531);;	K12818|3.7e-185|mtr:MTR_0267s0070|K12818 ATP-dependent RNA helicase DHX8/PRP22 [EC:3.6.4.13] | (RefSeq) NB-ARC domain disease resistance protein, putative	[T]	Signal transduction mechanisms	NB-ARC domain	Putative disease resistance protein At3g14460 OS=Arabidopsis thaliana OX=3702 GN=At3g14460 PE=3 SV=1	Putative disease resistance RPP13-like protein 1 OS=Cajanus cajan OX=3821 GN=KK1_000634 PE=4 SV=1	T	Signal transduction mechanisms	NB-LRR type disease resistance protein Rps1-k-2 [Medicago truncatula]
Omi06G037430.1	Molecular Function: ADP binding (GO:0043531);;	K12818|1.5e-176|mtr:MTR_0267s0070|K12818 ATP-dependent RNA helicase DHX8/PRP22 [EC:3.6.4.13] | (RefSeq) NB-ARC domain disease resistance protein, putative	[T]	Signal transduction mechanisms	NB-ARC domain	Putative disease resistance protein At3g14460 OS=Arabidopsis thaliana OX=3702 GN=At3g14460 PE=3 SV=1	Putative disease resistance RPP13-like protein 1 OS=Cajanus cajan OX=3821 GN=KK1_000634 PE=4 SV=1	T	Signal transduction mechanisms	NB-LRR type disease resistance protein Rps1-k-2 [Medicago truncatula]
Omi06G037450.1	Molecular Function: ADP binding (GO:0043531);;	K12818|2.0e-194|mtr:MTR_0267s0070|K12818 ATP-dependent RNA helicase DHX8/PRP22 [EC:3.6.4.13] | (RefSeq) NB-ARC domain disease resistance protein, putative	[T]	Signal transduction mechanisms	NB-ARC domain	Putative disease resistance protein At3g14460 OS=Arabidopsis thaliana OX=3702 GN=At3g14460 PE=3 SV=1	Putative disease resistance RPP13-like protein 1 OS=Cajanus cajan OX=3821 GN=KK1_000634 PE=4 SV=1	T	Signal transduction mechanisms	NB-LRR type disease resistance protein Rps1-k-2 [Medicago truncatula]
Omi06G037480.1	Molecular Function: ADP binding (GO:0043531);;	K12818|1.4e-192|mtr:MTR_0267s0070|K12818 ATP-dependent RNA helicase DHX8/PRP22 [EC:3.6.4.13] | (RefSeq) NB-ARC domain disease resistance protein, putative	[T]	Signal transduction mechanisms	NB-ARC domain	Putative disease resistance protein At3g14460 OS=Arabidopsis thaliana OX=3702 GN=At3g14460 PE=3 SV=1	Putative disease resistance RPP13-like protein 1 OS=Cajanus cajan OX=3821 GN=KK1_000634 PE=4 SV=1	T	Signal transduction mechanisms	NB-LRR type disease resistance protein Rps1-k-2 [Medicago truncatula]
Omi06G037490.1	Molecular Function: ADP binding (GO:0043531);;	K12818|5.7e-194|mtr:MTR_0267s0070|K12818 ATP-dependent RNA helicase DHX8/PRP22 [EC:3.6.4.13] | (RefSeq) NB-ARC domain disease resistance protein, putative	[T]	Signal transduction mechanisms	NB-ARC domain	Putative disease resistance protein At3g14460 OS=Arabidopsis thaliana OX=3702 GN=At3g14460 PE=3 SV=1	Putative disease resistance RPP13-like protein 1 OS=Cajanus cajan OX=3821 GN=KK1_000634 PE=4 SV=1	T	Signal transduction mechanisms	NB-LRR type disease resistance protein Rps1-k-2 [Medicago truncatula]
Omi01G006990.1	Molecular Function: nucleic acid binding (GO:0003676);; Biological Process: DNA integration (GO:0015074);;	K19199|4.1e-58|jre:108998805|K19199 protein-histidine N-methyltransferase [EC:2.1.1.85] | (RefSeq) uncharacterized protein LOC108998805 isoform X1	[R]	General function prediction only	RNase H-like domain found in reverse transcriptase	Uncharacterized mitochondrial protein AtMg00860 OS=Arabidopsis thaliana OX=3702 GN=AtMg00860 PE=4 SV=1	Polyprotein OS=Glycine max OX=3847 PE=4 SV=1	H	Coenzyme transport and metabolism	polyprotein [Glycine max]
Omi01G009220.1	Molecular Function: nucleic acid binding (GO:0003676);; Biological Process: DNA integration (GO:0015074);;	K19199|6.8e-53|jre:108998805|K19199 protein-histidine N-methyltransferase [EC:2.1.1.85] | (RefSeq) uncharacterized protein LOC108998805 isoform X1	[R]	General function prediction only	RNase H-like domain found in reverse transcriptase	Uncharacterized mitochondrial protein AtMg00860 OS=Arabidopsis thaliana OX=3702 GN=AtMg00860 PE=4 SV=1	Uncharacterized protein OS=Trifolium subterraneum OX=3900 GN=TSUD_115470 PE=4 SV=1	H	Coenzyme transport and metabolism	polyprotein [Glycine max]
Omi01G037120.1	Molecular Function: nucleic acid binding (GO:0003676);; Molecular Function: aspartic-type endopeptidase activity (GO:0004190);; Biological Process: DNA integration (GO:0015074);;	K19525|1.9e-68|dct:110098611|K19525 vacuolar protein sorting-associated protein 13A/C | (RefSeq) uncharacterized protein LOC110098611	[R]	General function prediction only	RNase H-like domain found in reverse transcriptase	Uncharacterized mitochondrial protein AtMg00860 OS=Arabidopsis thaliana OX=3702 GN=AtMg00860 PE=4 SV=1	Uncharacterized protein (Fragment) OS=Trifolium pratense OX=57577 GN=L195_g002943 PE=4 SV=1	H	Coenzyme transport and metabolism	PREDICTED: uncharacterized protein LOC100788433 [Glycine max]
Omi02G004600.1	Molecular Function: nucleic acid binding (GO:0003676);; Molecular Function: aspartic-type endopeptidase activity (GO:0004190);; Biological Process: DNA integration (GO:0015074);;	K19525|3.8e-70|dct:110098611|K19525 vacuolar protein sorting-associated protein 13A/C | (RefSeq) uncharacterized protein LOC110098611	[R]	General function prediction only	RNase H-like domain found in reverse transcriptase	Uncharacterized mitochondrial protein AtMg00860 OS=Arabidopsis thaliana OX=3702 GN=AtMg00860 PE=4 SV=1	Transposon Tf2-1 polyprotein (Fragment) OS=Trifolium medium OX=97028 GN=A2U01_0000479 PE=4 SV=1	I	Lipid transport and metabolism	hypothetical protein [Lotus japonicus]
Omi02G008000.1	Molecular Function: nucleic acid binding (GO:0003676);; Cellular Component: nucleus (GO:0005634);; Biological Process: DNA integration (GO:0015074);;	K02469|3.0e-121|lang:109359716|K02469 DNA gyrase subunit A [EC:5.6.2.2] | (RefSeq) DNA gyrase subunit A, chloroplastic/mitochondrial-like	[R]	General function prediction only	RNase H-like domain found in reverse transcriptase	Uncharacterized mitochondrial protein AtMg00860 OS=Arabidopsis thaliana OX=3702 GN=AtMg00860 PE=4 SV=1	Uncharacterized protein OS=Lotus japonicus OX=34305 PE=4 SV=1	I	Lipid transport and metabolism	hypothetical protein [Lotus japonicus]
Omi02G009620.1	Molecular Function: nucleic acid binding (GO:0003676);; Biological Process: DNA integration (GO:0015074);;	K19525|1.9e-42|dct:110098611|K19525 vacuolar protein sorting-associated protein 13A/C | (RefSeq) uncharacterized protein LOC110098611	[R]	General function prediction only	Reverse transcriptase (RNA-dependent DNA polymerase)	RNA-directed DNA polymerase homolog OS=Oenothera berteroana OX=3950 PE=4 SV=1	Polyprotein OS=Glycine max OX=3847 PE=4 SV=1	H	Coenzyme transport and metabolism	polyprotein [Glycine max]
Omi02G011890.1	Molecular Function: nucleic acid binding (GO:0003676);; Molecular Function: transferase activity (GO:0016740);;	K19199|8.8e-50|jre:108998805|K19199 protein-histidine N-methyltransferase [EC:2.1.1.85] | (RefSeq) uncharacterized protein LOC108998805 isoform X1	[R]	General function prediction only	RNase H-like domain found in reverse transcriptase	Uncharacterized mitochondrial protein AtMg00860 OS=Arabidopsis thaliana OX=3702 GN=AtMg00860 PE=4 SV=1	Putative nucleotidyltransferase, Ribonuclease H OS=Lupinus albus OX=3870 GN=Lalb_Chr12g0204591 PE=4 SV=1	I	Lipid transport and metabolism	RNA-directed DNA polymerase (Reverse transcriptase); Chromo; Zinc finger, CCHC-type; Peptidase aspartic, active site; Polynucleotidyl transferase, Ribonuclease H fold [Medicago truncatula]
Omi02G017690.1	Molecular Function: nucleic acid binding (GO:0003676);; Biological Process: DNA integration (GO:0015074);;	K16196|9.2e-33|pda:103708605|K16196 eukaryotic translation initiation factor 2-alpha kinase 4 [EC:2.7.11.1] | (RefSeq) eIF-2-alpha kinase GCN2	[R]	General function prediction only	Reverse transcriptase (RNA-dependent DNA polymerase)	RNA-directed DNA polymerase homolog OS=Oenothera berteroana OX=3950 PE=4 SV=1	Ty3/gypsy retrotransposon protein OS=Trifolium pratense OX=57577 GN=L195_g013283 PE=4 SV=1	H	Coenzyme transport and metabolism	polyprotein [Glycine max]
Omi02G018120.1	--	K04125|1.6e-36|boe:106319842|K04125 gibberellin 2beta-dioxygenase [EC:1.14.11.13] | (RefSeq) gibberellin 2-beta-dioxygenase 7	[R]	General function prediction only	Reverse transcriptase (RNA-dependent DNA polymerase)	RNA-directed DNA polymerase homolog OS=Oenothera berteroana OX=3950 PE=4 SV=1	Ty3/gypsy retrotransposon protein (Fragment) OS=Trifolium medium OX=97028 GN=A2U01_0001096 PE=4 SV=1	H	Coenzyme transport and metabolism	polyprotein [Glycine max]
Omi02G034850.1	Molecular Function: nucleic acid binding (GO:0003676);; Biological Process: DNA integration (GO:0015074);;	K19525|1.1e-36|dct:110098611|K19525 vacuolar protein sorting-associated protein 13A/C | (RefSeq) uncharacterized protein LOC110098611	[R]	General function prediction only	Reverse transcriptase (RNA-dependent DNA polymerase)	RNA-directed DNA polymerase homolog OS=Oenothera berteroana OX=3950 PE=4 SV=1	Polyprotein OS=Glycine max OX=3847 PE=4 SV=1	H	Coenzyme transport and metabolism	polyprotein [Glycine max]
Omi03G045470.1	Molecular Function: nucleic acid binding (GO:0003676);; Biological Process: DNA integration (GO:0015074);;	K12349|3.2e-93|ccaj:109806181|K12349 neutral ceramidase [EC:3.5.1.23] | (RefSeq) neutral ceramidase-like	[R]	General function prediction only	RNase H-like domain found in reverse transcriptase	Uncharacterized mitochondrial protein AtMg00860 OS=Arabidopsis thaliana OX=3702 GN=AtMg00860 PE=4 SV=1	Retrotransposon-related protein OS=Trifolium pratense OX=57577 GN=L195_g014078 PE=4 SV=1	L	Replication, recombination and repair	polyprotein [Glycine max]
Omi04G025730.1	Molecular Function: nucleic acid binding (GO:0003676);; Biological Process: DNA integration (GO:0015074);;	K19525|1.1e-66|dct:110098611|K19525 vacuolar protein sorting-associated protein 13A/C | (RefSeq) uncharacterized protein LOC110098611	[R]	General function prediction only	RNase H-like domain found in reverse transcriptase	Uncharacterized mitochondrial protein AtMg00860 OS=Arabidopsis thaliana OX=3702 GN=AtMg00860 PE=4 SV=1	uncharacterized protein LOC106770264 OS=Vigna radiata var. radiata OX=3916 GN=LOC106770264 PE=4 SV=1	H	Coenzyme transport and metabolism	PREDICTED: uncharacterized protein LOC100788433 [Glycine max]
Omi05G018010.1	Molecular Function: nucleic acid binding (GO:0003676);; Cellular Component: nucleus (GO:0005634);; Biological Process: DNA integration (GO:0015074);;	K02469|4.5e-120|lang:109359716|K02469 DNA gyrase subunit A [EC:5.6.2.2] | (RefSeq) DNA gyrase subunit A, chloroplastic/mitochondrial-like	[R]	General function prediction only	RNase H-like domain found in reverse transcriptase	RNA-directed DNA polymerase homolog OS=Oenothera berteroana OX=3950 PE=4 SV=1	Uncharacterized protein OS=Lotus japonicus OX=34305 PE=4 SV=1	I	Lipid transport and metabolism	hypothetical protein [Lotus japonicus]
Omi05G032220.1	--	K19525|2.2e-40|dct:110098611|K19525 vacuolar protein sorting-associated protein 13A/C | (RefSeq) uncharacterized protein LOC110098611	[R]	General function prediction only	Reverse transcriptase (RNA-dependent DNA polymerase)	RNA-directed DNA polymerase homolog OS=Oenothera berteroana OX=3950 PE=4 SV=1	Ty3/gypsy retrotransposon protein (Fragment) OS=Trifolium medium OX=97028 GN=A2U01_0001096 PE=4 SV=1	H	Coenzyme transport and metabolism	polyprotein [Glycine max]
Omi05G039460.1	Molecular Function: nucleic acid binding (GO:0003676);; Biological Process: DNA integration (GO:0015074);;	K04125|4.4e-37|boe:106319842|K04125 gibberellin 2beta-dioxygenase [EC:1.14.11.13] | (RefSeq) gibberellin 2-beta-dioxygenase 7	[R]	General function prediction only	Reverse transcriptase (RNA-dependent DNA polymerase)	RNA-directed DNA polymerase homolog OS=Oenothera berteroana OX=3950 PE=4 SV=1	Ty3/gypsy retrotransposon protein OS=Trifolium pratense OX=57577 GN=L195_g013283 PE=4 SV=1	H	Coenzyme transport and metabolism	polyprotein [Glycine max]
Omi06G000210.1	Molecular Function: nucleic acid binding (GO:0003676);; Biological Process: DNA integration (GO:0015074);;	K19199|4.0e-53|jre:108998805|K19199 protein-histidine N-methyltransferase [EC:2.1.1.85] | (RefSeq) uncharacterized protein LOC108998805 isoform X1	[R]	General function prediction only	RNase H-like domain found in reverse transcriptase	Uncharacterized mitochondrial protein AtMg00860 OS=Arabidopsis thaliana OX=3702 GN=AtMg00860 PE=4 SV=1	Uncharacterized protein OS=Trifolium subterraneum OX=3900 GN=TSUD_115470 PE=4 SV=1	H	Coenzyme transport and metabolism	polyprotein [Glycine max]
Omi06G011670.1	Molecular Function: nucleic acid binding (GO:0003676);; Biological Process: DNA integration (GO:0015074);;	K16196|1.3e-37|pda:103708605|K16196 eukaryotic translation initiation factor 2-alpha kinase 4 [EC:2.7.11.1] | (RefSeq) eIF-2-alpha kinase GCN2	[R]	General function prediction only	Reverse transcriptase (RNA-dependent DNA polymerase)	RNA-directed DNA polymerase homolog OS=Oenothera berteroana OX=3950 PE=4 SV=1	Uncharacterized protein OS=Trifolium subterraneum OX=3900 GN=TSUD_115470 PE=4 SV=1	H	Coenzyme transport and metabolism	polyprotein [Glycine max]
Omi06G035560.1	Molecular Function: nucleic acid binding (GO:0003676);;	K16196|2.8e-45|pda:103708605|K16196 eukaryotic translation initiation factor 2-alpha kinase 4 [EC:2.7.11.1] | (RefSeq) eIF-2-alpha kinase GCN2	[R]	General function prediction only	Reverse transcriptase (RNA-dependent DNA polymerase)	RNA-directed DNA polymerase homolog OS=Oenothera berteroana OX=3950 PE=4 SV=1	Reverse transcriptase domain-containing protein OS=Trifolium subterraneum OX=3900 GN=TSUD_182030 PE=4 SV=1	H	Coenzyme transport and metabolism	PREDICTED: uncharacterized protein LOC102666745 [Glycine max]
Omi07G027980.1	Molecular Function: nucleic acid binding (GO:0003676);; Biological Process: DNA integration (GO:0015074);;	K19525|1.0e-53|dct:110098611|K19525 vacuolar protein sorting-associated protein 13A/C | (RefSeq) uncharacterized protein LOC110098611	[R]	General function prediction only	RNase H-like domain found in reverse transcriptase	Uncharacterized mitochondrial protein AtMg00860 OS=Arabidopsis thaliana OX=3702 GN=AtMg00860 PE=4 SV=1	Ty3/gypsy retrotransposon protein OS=Trifolium medium OX=97028 GN=A2U01_0000768 PE=4 SV=1	H	Coenzyme transport and metabolism	polyprotein [Glycine max]
Omi07G030300.1	Molecular Function: nucleic acid binding (GO:0003676);; Biological Process: DNA integration (GO:0015074);;	K04125|8.7e-36|boe:106319842|K04125 gibberellin 2beta-dioxygenase [EC:1.14.11.13] | (RefSeq) gibberellin 2-beta-dioxygenase 7	[R]	General function prediction only	Reverse transcriptase (RNA-dependent DNA polymerase)	RNA-directed DNA polymerase homolog OS=Oenothera berteroana OX=3950 PE=4 SV=1	Polyprotein OS=Glycine max OX=3847 PE=4 SV=1	H	Coenzyme transport and metabolism	polyprotein [Glycine max]
Omi07G033940.1	Molecular Function: nucleic acid binding (GO:0003676);; Biological Process: DNA integration (GO:0015074);;	K19199|1.5e-52|jre:108998805|K19199 protein-histidine N-methyltransferase [EC:2.1.1.85] | (RefSeq) uncharacterized protein LOC108998805 isoform X1	[R]	General function prediction only	RNase H-like domain found in reverse transcriptase	Uncharacterized mitochondrial protein AtMg00860 OS=Arabidopsis thaliana OX=3702 GN=AtMg00860 PE=4 SV=1	Ty3/gypsy retrotransposon protein OS=Trifolium pratense OX=57577 GN=L195_g013283 PE=4 SV=1	H	Coenzyme transport and metabolism	polyprotein [Glycine max]
Omi08G015380.1	Molecular Function: aspartic-type endopeptidase activity (GO:0004190);; Biological Process: proteolysis (GO:0006508);;	K19525|1.4e-76|dct:110098611|K19525 vacuolar protein sorting-associated protein 13A/C | (RefSeq) uncharacterized protein LOC110098611	[R]	General function prediction only	RNase H-like domain found in reverse transcriptase	Uncharacterized mitochondrial protein AtMg00860 OS=Arabidopsis thaliana OX=3702 GN=AtMg00860 PE=4 SV=1	Retrotransposon-related protein OS=Trifolium pratense OX=57577 GN=L195_g022597 PE=4 SV=1	H	Coenzyme transport and metabolism	polyprotein [Glycine max]
Omi01G006900.1	Molecular Function: nucleic acid binding (GO:0003676);; Molecular Function: RNA-DNA hybrid ribonuclease activity (GO:0004523);; Biological Process: DNA integration (GO:0015074);; Cellular Component: integral component of membrane (GO:0016021);;	K00820|1.3e-63|nta:107787623|K00820 glutamine---fructose-6-phosphate transaminase (isomerizing) [EC:2.6.1.16] | (RefSeq) glutamine--fructose-6-phosphate aminotransferase [isomerizing] 2-like	[R]	General function prediction only	RNase H-like domain found in reverse transcriptase	RNA-directed DNA polymerase homolog OS=Oenothera berteroana OX=3950 PE=4 SV=1	Ribonuclease H OS=Cicer arietinum OX=3827 GN=LOC101510858 PE=4 SV=1	L	Replication, recombination and repair	PREDICTED: uncharacterized protein LOC101510858 [Cicer arietinum]
Omi01G012680.1	Molecular Function: nucleic acid binding (GO:0003676);; Molecular Function: RNA-DNA hybrid ribonuclease activity (GO:0004523);; Biological Process: DNA integration (GO:0015074);; Cellular Component: integral component of membrane (GO:0016021);;	K00820|2.4e-81|nta:107787623|K00820 glutamine---fructose-6-phosphate transaminase (isomerizing) [EC:2.6.1.16] | (RefSeq) glutamine--fructose-6-phosphate aminotransferase [isomerizing] 2-like	[R]	General function prediction only	RNase H-like domain found in reverse transcriptase	RNA-directed DNA polymerase homolog OS=Oenothera berteroana OX=3950 PE=4 SV=1	Ribonuclease H OS=Cicer arietinum OX=3827 GN=LOC101510858 PE=4 SV=1	L	Replication, recombination and repair	PREDICTED: uncharacterized protein LOC101510858 [Cicer arietinum]
Omi01G013320.1	Molecular Function: nucleic acid binding (GO:0003676);; Molecular Function: RNA-DNA hybrid ribonuclease activity (GO:0004523);; Biological Process: DNA integration (GO:0015074);;	K00820|4.9e-83|nta:107787623|K00820 glutamine---fructose-6-phosphate transaminase (isomerizing) [EC:2.6.1.16] | (RefSeq) glutamine--fructose-6-phosphate aminotransferase [isomerizing] 2-like	[R]	General function prediction only	Reverse transcriptase (RNA-dependent DNA polymerase)	RNA-directed DNA polymerase homolog OS=Oenothera berteroana OX=3950 PE=4 SV=1	Ribonuclease H OS=Cicer arietinum OX=3827 GN=LOC113786262 PE=4 SV=1	L	Replication, recombination and repair	PREDICTED: uncharacterized protein LOC101510858 [Cicer arietinum]
Omi01G013710.1	Molecular Function: nucleic acid binding (GO:0003676);; Molecular Function: RNA-DNA hybrid ribonuclease activity (GO:0004523);; Biological Process: DNA integration (GO:0015074);; Cellular Component: integral component of membrane (GO:0016021);;	K00820|2.0e-82|nta:107787623|K00820 glutamine---fructose-6-phosphate transaminase (isomerizing) [EC:2.6.1.16] | (RefSeq) glutamine--fructose-6-phosphate aminotransferase [isomerizing] 2-like	[R]	General function prediction only	RNase H-like domain found in reverse transcriptase	RNA-directed DNA polymerase homolog OS=Oenothera berteroana OX=3950 PE=4 SV=1	Ribonuclease H OS=Cicer arietinum OX=3827 GN=LOC101510858 PE=4 SV=1	L	Replication, recombination and repair	PREDICTED: uncharacterized protein LOC101510858 [Cicer arietinum]
Omi01G019400.1	Molecular Function: nucleic acid binding (GO:0003676);; Molecular Function: RNA-DNA hybrid ribonuclease activity (GO:0004523);; Biological Process: DNA integration (GO:0015074);; Cellular Component: integral component of membrane (GO:0016021);;	K00820|3.2e-83|nta:107787623|K00820 glutamine---fructose-6-phosphate transaminase (isomerizing) [EC:2.6.1.16] | (RefSeq) glutamine--fructose-6-phosphate aminotransferase [isomerizing] 2-like	[R]	General function prediction only	RNase H-like domain found in reverse transcriptase	RNA-directed DNA polymerase homolog OS=Oenothera berteroana OX=3950 PE=4 SV=1	Ribonuclease H OS=Cicer arietinum OX=3827 GN=LOC101510858 PE=4 SV=1	L	Replication, recombination and repair	PREDICTED: uncharacterized protein LOC101510858 [Cicer arietinum]
Omi01G021390.1	Molecular Function: nucleic acid binding (GO:0003676);; Molecular Function: RNA-DNA hybrid ribonuclease activity (GO:0004523);; Biological Process: DNA integration (GO:0015074);;	K00820|1.6e-82|nta:107787623|K00820 glutamine---fructose-6-phosphate transaminase (isomerizing) [EC:2.6.1.16] | (RefSeq) glutamine--fructose-6-phosphate aminotransferase [isomerizing] 2-like	[R]	General function prediction only	RNase H-like domain found in reverse transcriptase	RNA-directed DNA polymerase homolog OS=Oenothera berteroana OX=3950 PE=4 SV=1	Ribonuclease H OS=Cicer arietinum OX=3827 GN=LOC113786262 PE=4 SV=1	L	Replication, recombination and repair	PREDICTED: uncharacterized protein LOC101510858 [Cicer arietinum]
Omi01G022800.1	Molecular Function: nucleic acid binding (GO:0003676);; Molecular Function: RNA-DNA hybrid ribonuclease activity (GO:0004523);; Biological Process: DNA integration (GO:0015074);;	K00820|2.0e-65|nta:107787623|K00820 glutamine---fructose-6-phosphate transaminase (isomerizing) [EC:2.6.1.16] | (RefSeq) glutamine--fructose-6-phosphate aminotransferase [isomerizing] 2-like	[R]	General function prediction only	Reverse transcriptase (RNA-dependent DNA polymerase)	RNA-directed DNA polymerase homolog OS=Oenothera berteroana OX=3950 PE=4 SV=1	Ribonuclease H OS=Cicer arietinum OX=3827 GN=LOC113786780 PE=4 SV=1	L	Replication, recombination and repair	PREDICTED: uncharacterized protein LOC101494924 [Cicer arietinum]
Omi01G022960.1	Molecular Function: nucleic acid binding (GO:0003676);; Molecular Function: RNA-DNA hybrid ribonuclease activity (GO:0004523);; Biological Process: DNA integration (GO:0015074);; Cellular Component: integral component of membrane (GO:0016021);;	K00820|3.1e-81|nta:107787623|K00820 glutamine---fructose-6-phosphate transaminase (isomerizing) [EC:2.6.1.16] | (RefSeq) glutamine--fructose-6-phosphate aminotransferase [isomerizing] 2-like	[R]	General function prediction only	RNase H-like domain found in reverse transcriptase	RNA-directed DNA polymerase homolog OS=Oenothera berteroana OX=3950 PE=4 SV=1	Ribonuclease H OS=Cicer arietinum OX=3827 GN=LOC101510858 PE=4 SV=1	L	Replication, recombination and repair	PREDICTED: uncharacterized protein LOC101510858 [Cicer arietinum]
Omi01G039920.1	Molecular Function: nucleic acid binding (GO:0003676);; Molecular Function: RNA-DNA hybrid ribonuclease activity (GO:0004523);; Biological Process: DNA integration (GO:0015074);;	K00820|1.5e-83|nta:107787623|K00820 glutamine---fructose-6-phosphate transaminase (isomerizing) [EC:2.6.1.16] | (RefSeq) glutamine--fructose-6-phosphate aminotransferase [isomerizing] 2-like	[R]	General function prediction only	RNase H-like domain found in reverse transcriptase	RNA-directed DNA polymerase homolog OS=Oenothera berteroana OX=3950 PE=4 SV=1	Ribonuclease H OS=Cicer arietinum OX=3827 GN=LOC101494924 PE=4 SV=1	L	Replication, recombination and repair	PREDICTED: uncharacterized protein LOC101510858 [Cicer arietinum]
Omi01G043800.1	Molecular Function: nucleic acid binding (GO:0003676);; Molecular Function: RNA-DNA hybrid ribonuclease activity (GO:0004523);; Biological Process: DNA integration (GO:0015074);;	K00820|6.2e-82|nta:107787623|K00820 glutamine---fructose-6-phosphate transaminase (isomerizing) [EC:2.6.1.16] | (RefSeq) glutamine--fructose-6-phosphate aminotransferase [isomerizing] 2-like	[R]	General function prediction only	Reverse transcriptase (RNA-dependent DNA polymerase)	RNA-directed DNA polymerase homolog OS=Oenothera berteroana OX=3950 PE=4 SV=1	Ribonuclease H OS=Cicer arietinum OX=3827 GN=LOC101494924 PE=4 SV=1	L	Replication, recombination and repair	PREDICTED: uncharacterized protein LOC101510858 [Cicer arietinum]
Omi01G045520.1	Molecular Function: nucleic acid binding (GO:0003676);; Molecular Function: RNA-DNA hybrid ribonuclease activity (GO:0004523);; Biological Process: DNA integration (GO:0015074);;	K00820|6.0e-56|nta:107787623|K00820 glutamine---fructose-6-phosphate transaminase (isomerizing) [EC:2.6.1.16] | (RefSeq) glutamine--fructose-6-phosphate aminotransferase [isomerizing] 2-like	[R]	General function prediction only	Reverse transcriptase (RNA-dependent DNA polymerase)	RNA-directed DNA polymerase homolog OS=Oenothera berteroana OX=3950 PE=4 SV=1	Ribonuclease H OS=Cicer arietinum OX=3827 GN=LOC113786780 PE=4 SV=1	L	Replication, recombination and repair	PREDICTED: uncharacterized protein LOC101494924 [Cicer arietinum]
Omi01G048200.1	Molecular Function: nucleic acid binding (GO:0003676);; Molecular Function: RNA-DNA hybrid ribonuclease activity (GO:0004523);; Biological Process: DNA integration (GO:0015074);; Cellular Component: integral component of membrane (GO:0016021);;	K00820|3.7e-83|nta:107787623|K00820 glutamine---fructose-6-phosphate transaminase (isomerizing) [EC:2.6.1.16] | (RefSeq) glutamine--fructose-6-phosphate aminotransferase [isomerizing] 2-like	[R]	General function prediction only	RNase H-like domain found in reverse transcriptase	RNA-directed DNA polymerase homolog OS=Oenothera berteroana OX=3950 PE=4 SV=1	Ribonuclease H OS=Cicer arietinum OX=3827 GN=LOC101510858 PE=4 SV=1	L	Replication, recombination and repair	PREDICTED: uncharacterized protein LOC101510858 [Cicer arietinum]
Omi02G002660.1	Molecular Function: nucleic acid binding (GO:0003676);; Molecular Function: RNA-DNA hybrid ribonuclease activity (GO:0004523);; Biological Process: DNA integration (GO:0015074);;	K01213|2.9e-43|ghi:107942088|K01213 galacturan 1,4-alpha-galacturonidase [EC:3.2.1.67] | (RefSeq) polygalacturonase-like	[R]	General function prediction only	Reverse transcriptase-like	--	Ribonuclease H OS=Cicer arietinum OX=3827 GN=LOC113786780 PE=4 SV=1	L	Replication, recombination and repair	PREDICTED: uncharacterized protein LOC101494924 [Cicer arietinum]
Omi02G008380.1	Molecular Function: nucleic acid binding (GO:0003676);; Molecular Function: RNA-DNA hybrid ribonuclease activity (GO:0004523);; Biological Process: DNA integration (GO:0015074);; Cellular Component: integral component of membrane (GO:0016021);;	K00820|1.5e-82|nta:107787623|K00820 glutamine---fructose-6-phosphate transaminase (isomerizing) [EC:2.6.1.16] | (RefSeq) glutamine--fructose-6-phosphate aminotransferase [isomerizing] 2-like	[R]	General function prediction only	Reverse transcriptase-like	RNA-directed DNA polymerase homolog OS=Oenothera berteroana OX=3950 PE=4 SV=1	Ribonuclease H OS=Cicer arietinum OX=3827 GN=LOC101510858 PE=4 SV=1	L	Replication, recombination and repair	PREDICTED: uncharacterized protein LOC101510858 [Cicer arietinum]
Omi02G014940.1	Molecular Function: nucleic acid binding (GO:0003676);; Molecular Function: RNA-DNA hybrid ribonuclease activity (GO:0004523);; Biological Process: DNA integration (GO:0015074);; Cellular Component: integral component of membrane (GO:0016021);;	K00820|2.0e-78|nta:107787623|K00820 glutamine---fructose-6-phosphate transaminase (isomerizing) [EC:2.6.1.16] | (RefSeq) glutamine--fructose-6-phosphate aminotransferase [isomerizing] 2-like	[R]	General function prediction only	RNase H-like domain found in reverse transcriptase	RNA-directed DNA polymerase homolog OS=Oenothera berteroana OX=3950 PE=4 SV=1	Ribonuclease H OS=Cicer arietinum OX=3827 GN=LOC101510858 PE=4 SV=1	L	Replication, recombination and repair	PREDICTED: uncharacterized protein LOC101510858 [Cicer arietinum]
Omi02G015310.1	Molecular Function: nucleic acid binding (GO:0003676);; Molecular Function: RNA-DNA hybrid ribonuclease activity (GO:0004523);; Biological Process: DNA integration (GO:0015074);; Cellular Component: integral component of membrane (GO:0016021);;	K00820|7.7e-79|nta:107787623|K00820 glutamine---fructose-6-phosphate transaminase (isomerizing) [EC:2.6.1.16] | (RefSeq) glutamine--fructose-6-phosphate aminotransferase [isomerizing] 2-like	[R]	General function prediction only	Reverse transcriptase (RNA-dependent DNA polymerase)	RNA-directed DNA polymerase homolog OS=Oenothera berteroana OX=3950 PE=4 SV=1	Ribonuclease H OS=Cicer arietinum OX=3827 GN=LOC101510858 PE=4 SV=1	L	Replication, recombination and repair	PREDICTED: uncharacterized protein LOC101510858 [Cicer arietinum]
Omi02G018370.1	Molecular Function: nucleic acid binding (GO:0003676);; Molecular Function: RNA-DNA hybrid ribonuclease activity (GO:0004523);; Biological Process: DNA integration (GO:0015074);; Cellular Component: integral component of membrane (GO:0016021);;	K00820|7.4e-87|nta:107787623|K00820 glutamine---fructose-6-phosphate transaminase (isomerizing) [EC:2.6.1.16] | (RefSeq) glutamine--fructose-6-phosphate aminotransferase [isomerizing] 2-like	[R]	General function prediction only	Reverse transcriptase (RNA-dependent DNA polymerase)	RNA-directed DNA polymerase homolog OS=Oenothera berteroana OX=3950 PE=4 SV=1	Ribonuclease H OS=Cicer arietinum OX=3827 GN=LOC101510858 PE=4 SV=1	L	Replication, recombination and repair	PREDICTED: uncharacterized protein LOC101510858 [Cicer arietinum]
Omi02G023740.1	Molecular Function: nucleic acid binding (GO:0003676);; Molecular Function: RNA-DNA hybrid ribonuclease activity (GO:0004523);; Biological Process: DNA integration (GO:0015074);; Cellular Component: integral component of membrane (GO:0016021);;	K00820|2.6e-81|nta:107787623|K00820 glutamine---fructose-6-phosphate transaminase (isomerizing) [EC:2.6.1.16] | (RefSeq) glutamine--fructose-6-phosphate aminotransferase [isomerizing] 2-like	[R]	General function prediction only	RNase H-like domain found in reverse transcriptase	RNA-directed DNA polymerase homolog OS=Oenothera berteroana OX=3950 PE=4 SV=1	Ribonuclease H OS=Cicer arietinum OX=3827 GN=LOC101510858 PE=4 SV=1	L	Replication, recombination and repair	PREDICTED: uncharacterized protein LOC101510858 [Cicer arietinum]
Omi02G023910.1	Molecular Function: nucleic acid binding (GO:0003676);; Molecular Function: RNA-DNA hybrid ribonuclease activity (GO:0004523);; Biological Process: DNA integration (GO:0015074);; Cellular Component: integral component of membrane (GO:0016021);;	K00820|5.2e-82|nta:107787623|K00820 glutamine---fructose-6-phosphate transaminase (isomerizing) [EC:2.6.1.16] | (RefSeq) glutamine--fructose-6-phosphate aminotransferase [isomerizing] 2-like	[R]	General function prediction only	RNase H-like domain found in reverse transcriptase	RNA-directed DNA polymerase homolog OS=Oenothera berteroana OX=3950 PE=4 SV=1	Ribonuclease H OS=Cicer arietinum OX=3827 GN=LOC101510858 PE=4 SV=1	L	Replication, recombination and repair	PREDICTED: uncharacterized protein LOC101510858 [Cicer arietinum]
Omi02G026250.1	Molecular Function: nucleic acid binding (GO:0003676);; Molecular Function: RNA-DNA hybrid ribonuclease activity (GO:0004523);; Biological Process: DNA integration (GO:0015074);; Cellular Component: integral component of membrane (GO:0016021);;	K00820|8.5e-88|nta:107787623|K00820 glutamine---fructose-6-phosphate transaminase (isomerizing) [EC:2.6.1.16] | (RefSeq) glutamine--fructose-6-phosphate aminotransferase [isomerizing] 2-like	[R]	General function prediction only	Reverse transcriptase (RNA-dependent DNA polymerase)	RNA-directed DNA polymerase homolog OS=Oenothera berteroana OX=3950 PE=4 SV=1	Ribonuclease H OS=Cicer arietinum OX=3827 GN=LOC101510858 PE=4 SV=1	L	Replication, recombination and repair	PREDICTED: uncharacterized protein LOC101510858 [Cicer arietinum]
Omi02G031090.1	Molecular Function: nucleic acid binding (GO:0003676);; Molecular Function: RNA-DNA hybrid ribonuclease activity (GO:0004523);; Biological Process: DNA integration (GO:0015074);; Cellular Component: integral component of membrane (GO:0016021);;	K00820|7.5e-84|nta:107787623|K00820 glutamine---fructose-6-phosphate transaminase (isomerizing) [EC:2.6.1.16] | (RefSeq) glutamine--fructose-6-phosphate aminotransferase [isomerizing] 2-like	[R]	General function prediction only	Reverse transcriptase (RNA-dependent DNA polymerase)	RNA-directed DNA polymerase homolog OS=Oenothera berteroana OX=3950 PE=4 SV=1	Ribonuclease H OS=Cicer arietinum OX=3827 GN=LOC113785493 PE=4 SV=1	L	Replication, recombination and repair	PREDICTED: uncharacterized protein LOC101494924 [Cicer arietinum]
Omi02G036730.1	Molecular Function: nucleic acid binding (GO:0003676);; Molecular Function: RNA-DNA hybrid ribonuclease activity (GO:0004523);; Biological Process: DNA integration (GO:0015074);; Cellular Component: integral component of membrane (GO:0016021);;	K00820|6.5e-86|nta:107787623|K00820 glutamine---fructose-6-phosphate transaminase (isomerizing) [EC:2.6.1.16] | (RefSeq) glutamine--fructose-6-phosphate aminotransferase [isomerizing] 2-like	[R]	General function prediction only	Reverse transcriptase (RNA-dependent DNA polymerase)	RNA-directed DNA polymerase homolog OS=Oenothera berteroana OX=3950 PE=4 SV=1	Ribonuclease H OS=Cicer arietinum OX=3827 GN=LOC101510858 PE=4 SV=1	L	Replication, recombination and repair	PREDICTED: uncharacterized protein LOC101510858 [Cicer arietinum]
Omi02G039610.1	Molecular Function: nucleic acid binding (GO:0003676);; Molecular Function: RNA-DNA hybrid ribonuclease activity (GO:0004523);; Biological Process: DNA integration (GO:0015074);;	K01213|2.6e-32|ghi:107942088|K01213 galacturan 1,4-alpha-galacturonidase [EC:3.2.1.67] | (RefSeq) polygalacturonase-like	[R]	General function prediction only	Reverse transcriptase-like	--	Ribonuclease H OS=Cicer arietinum OX=3827 GN=LOC105851746 PE=4 SV=1	L	Replication, recombination and repair	PREDICTED: uncharacterized protein LOC101510858 [Cicer arietinum]
Omi02G044320.1	Molecular Function: nucleic acid binding (GO:0003676);; Molecular Function: RNA-DNA hybrid ribonuclease activity (GO:0004523);; Biological Process: DNA integration (GO:0015074);; Cellular Component: integral component of membrane (GO:0016021);;	K01213|9.2e-48|ghi:107942088|K01213 galacturan 1,4-alpha-galacturonidase [EC:3.2.1.67] | (RefSeq) polygalacturonase-like	[R]	General function prediction only	RNase H-like domain found in reverse transcriptase	--	Ribonuclease H OS=Cicer arietinum OX=3827 GN=LOC101510858 PE=4 SV=1	L	Replication, recombination and repair	PREDICTED: uncharacterized protein LOC101510858 [Cicer arietinum]
Omi02G044650.1	Molecular Function: nucleic acid binding (GO:0003676);;	K00820|1.5e-65|nta:107787623|K00820 glutamine---fructose-6-phosphate transaminase (isomerizing) [EC:2.6.1.16] | (RefSeq) glutamine--fructose-6-phosphate aminotransferase [isomerizing] 2-like	[R]	General function prediction only	Reverse transcriptase (RNA-dependent DNA polymerase)	RNA-directed DNA polymerase homolog OS=Oenothera berteroana OX=3950 PE=4 SV=1	uncharacterized protein LOC106763556 OS=Vigna radiata var. radiata OX=3916 GN=LOC106763556 PE=4 SV=1	L	Replication, recombination and repair	PREDICTED: uncharacterized protein LOC101510858 [Cicer arietinum]
Omi03G020120.1	Molecular Function: nucleic acid binding (GO:0003676);; Molecular Function: RNA-DNA hybrid ribonuclease activity (GO:0004523);; Biological Process: DNA integration (GO:0015074);; Cellular Component: integral component of membrane (GO:0016021);; Molecular Function: protein dimerization activity (GO:0046983);;	K00820|1.6e-86|nta:107787623|K00820 glutamine---fructose-6-phosphate transaminase (isomerizing) [EC:2.6.1.16] | (RefSeq) glutamine--fructose-6-phosphate aminotransferase [isomerizing] 2-like	[R]	General function prediction only	hAT family C-terminal dimerisation region	RNA-directed DNA polymerase homolog OS=Oenothera berteroana OX=3950 PE=4 SV=1	Ribonuclease H OS=Cicer arietinum OX=3827 GN=LOC101510858 PE=4 SV=1	L	Replication, recombination and repair	PREDICTED: uncharacterized protein LOC101510858 [Cicer arietinum]
Omi03G028440.1	Molecular Function: nucleic acid binding (GO:0003676);; Molecular Function: RNA-DNA hybrid ribonuclease activity (GO:0004523);; Biological Process: DNA integration (GO:0015074);;	K00820|3.5e-81|nta:107787623|K00820 glutamine---fructose-6-phosphate transaminase (isomerizing) [EC:2.6.1.16] | (RefSeq) glutamine--fructose-6-phosphate aminotransferase [isomerizing] 2-like	[R]	General function prediction only	RNase H-like domain found in reverse transcriptase	RNA-directed DNA polymerase homolog OS=Oenothera berteroana OX=3950 PE=4 SV=1	Ribonuclease H OS=Vigna radiata var. radiata OX=3916 GN=LOC106760315 PE=4 SV=2	L	Replication, recombination and repair	PREDICTED: uncharacterized protein LOC101510858 [Cicer arietinum]
Omi03G032200.1	Molecular Function: nucleic acid binding (GO:0003676);; Molecular Function: RNA-DNA hybrid ribonuclease activity (GO:0004523);; Biological Process: DNA integration (GO:0015074);;	K00820|7.1e-50|nta:107787623|K00820 glutamine---fructose-6-phosphate transaminase (isomerizing) [EC:2.6.1.16] | (RefSeq) glutamine--fructose-6-phosphate aminotransferase [isomerizing] 2-like	[R]	General function prediction only	RNase H-like domain found in reverse transcriptase	RNA-directed DNA polymerase homolog OS=Oenothera berteroana OX=3950 PE=4 SV=1	Ribonuclease H OS=Cicer arietinum OX=3827 GN=LOC113786780 PE=4 SV=1	L	Replication, recombination and repair	PREDICTED: uncharacterized protein LOC101494924 [Cicer arietinum]
Omi03G039550.1	Molecular Function: nucleic acid binding (GO:0003676);; Molecular Function: RNA-DNA hybrid ribonuclease activity (GO:0004523);; Biological Process: DNA integration (GO:0015074);;	K00820|7.6e-73|nta:107787623|K00820 glutamine---fructose-6-phosphate transaminase (isomerizing) [EC:2.6.1.16] | (RefSeq) glutamine--fructose-6-phosphate aminotransferase [isomerizing] 2-like	[R]	General function prediction only	Reverse transcriptase (RNA-dependent DNA polymerase)	RNA-directed DNA polymerase homolog OS=Oenothera berteroana OX=3950 PE=4 SV=1	Ribonuclease H OS=Cicer arietinum OX=3827 GN=LOC113786262 PE=4 SV=1	L	Replication, recombination and repair	PREDICTED: uncharacterized protein LOC101510858 [Cicer arietinum]
Omi04G002630.1	Molecular Function: nucleic acid binding (GO:0003676);; Molecular Function: RNA-DNA hybrid ribonuclease activity (GO:0004523);;	K00820|4.4e-65|nta:107787623|K00820 glutamine---fructose-6-phosphate transaminase (isomerizing) [EC:2.6.1.16] | (RefSeq) glutamine--fructose-6-phosphate aminotransferase [isomerizing] 2-like	[R]	General function prediction only	Reverse transcriptase (RNA-dependent DNA polymerase)	RNA-directed DNA polymerase homolog OS=Oenothera berteroana OX=3950 PE=4 SV=1	uncharacterized protein LOC113787020 OS=Cicer arietinum OX=3827 GN=LOC113787020 PE=4 SV=1	L	Replication, recombination and repair	PREDICTED: uncharacterized protein LOC101510858 [Cicer arietinum]
Omi04G008050.1	Molecular Function: nucleic acid binding (GO:0003676);; Molecular Function: RNA-DNA hybrid ribonuclease activity (GO:0004523);; Biological Process: DNA integration (GO:0015074);;	K00820|1.6e-80|nta:107787623|K00820 glutamine---fructose-6-phosphate transaminase (isomerizing) [EC:2.6.1.16] | (RefSeq) glutamine--fructose-6-phosphate aminotransferase [isomerizing] 2-like	[R]	General function prediction only	RNase H-like domain found in reverse transcriptase	RNA-directed DNA polymerase homolog OS=Oenothera berteroana OX=3950 PE=4 SV=1	Ribonuclease H OS=Cicer arietinum OX=3827 GN=LOC113785801 PE=4 SV=1	L	Replication, recombination and repair	PREDICTED: uncharacterized protein LOC101510858 [Cicer arietinum]
Omi04G015460.1	Molecular Function: nucleic acid binding (GO:0003676);; Molecular Function: RNA-DNA hybrid ribonuclease activity (GO:0004523);; Biological Process: DNA integration (GO:0015074);;	K01213|1.8e-38|ghi:107942088|K01213 galacturan 1,4-alpha-galacturonidase [EC:3.2.1.67] | (RefSeq) polygalacturonase-like	[R]	General function prediction only	RNase H-like domain found in reverse transcriptase	--	Ribonuclease H OS=Cicer arietinum OX=3827 GN=LOC113786780 PE=4 SV=1	L	Replication, recombination and repair	PREDICTED: uncharacterized protein LOC101494924 [Cicer arietinum]
Omi04G018120.1	Molecular Function: nucleic acid binding (GO:0003676);; Molecular Function: RNA-DNA hybrid ribonuclease activity (GO:0004523);; Biological Process: DNA integration (GO:0015074);; Cellular Component: integral component of membrane (GO:0016021);;	K00820|1.1e-81|nta:107787623|K00820 glutamine---fructose-6-phosphate transaminase (isomerizing) [EC:2.6.1.16] | (RefSeq) glutamine--fructose-6-phosphate aminotransferase [isomerizing] 2-like	[R]	General function prediction only	Reverse transcriptase (RNA-dependent DNA polymerase)	RNA-directed DNA polymerase homolog OS=Oenothera berteroana OX=3950 PE=4 SV=1	Ribonuclease H OS=Cicer arietinum OX=3827 GN=LOC101510858 PE=4 SV=1	L	Replication, recombination and repair	PREDICTED: uncharacterized protein LOC101510858 [Cicer arietinum]
Omi04G037110.1	Molecular Function: nucleic acid binding (GO:0003676);; Molecular Function: RNA-DNA hybrid ribonuclease activity (GO:0004523);; Biological Process: DNA integration (GO:0015074);; Cellular Component: integral component of membrane (GO:0016021);;	K01213|5.4e-48|ghi:107942088|K01213 galacturan 1,4-alpha-galacturonidase [EC:3.2.1.67] | (RefSeq) polygalacturonase-like	[R]	General function prediction only	RNase H-like domain found in reverse transcriptase	--	Ribonuclease H OS=Cicer arietinum OX=3827 GN=LOC101510858 PE=4 SV=1	L	Replication, recombination and repair	PREDICTED: uncharacterized protein LOC101510858 [Cicer arietinum]
Omi04G045000.1	Molecular Function: nucleic acid binding (GO:0003676);; Molecular Function: RNA-DNA hybrid ribonuclease activity (GO:0004523);; Biological Process: DNA integration (GO:0015074);;	K00820|3.6e-78|nta:107787623|K00820 glutamine---fructose-6-phosphate transaminase (isomerizing) [EC:2.6.1.16] | (RefSeq) glutamine--fructose-6-phosphate aminotransferase [isomerizing] 2-like	[R]	General function prediction only	Reverse transcriptase (RNA-dependent DNA polymerase)	RNA-directed DNA polymerase homolog OS=Oenothera berteroana OX=3950 PE=4 SV=1	Ribonuclease H OS=Cicer arietinum OX=3827 GN=LOC113786262 PE=4 SV=1	L	Replication, recombination and repair	PREDICTED: uncharacterized protein LOC101510858 [Cicer arietinum]
Omi05G001850.1	Molecular Function: nucleic acid binding (GO:0003676);; Molecular Function: RNA-DNA hybrid ribonuclease activity (GO:0004523);; Biological Process: DNA integration (GO:0015074);; Cellular Component: integral component of membrane (GO:0016021);;	K00820|1.9e-80|nta:107787623|K00820 glutamine---fructose-6-phosphate transaminase (isomerizing) [EC:2.6.1.16] | (RefSeq) glutamine--fructose-6-phosphate aminotransferase [isomerizing] 2-like	[R]	General function prediction only	Reverse transcriptase (RNA-dependent DNA polymerase)	RNA-directed DNA polymerase homolog OS=Oenothera berteroana OX=3950 PE=4 SV=1	Ribonuclease H OS=Cicer arietinum OX=3827 GN=LOC113785493 PE=4 SV=1	L	Replication, recombination and repair	PREDICTED: uncharacterized protein LOC101494924 [Cicer arietinum]
Omi05G012540.1	Molecular Function: nucleic acid binding (GO:0003676);; Molecular Function: RNA-DNA hybrid ribonuclease activity (GO:0004523);; Biological Process: DNA integration (GO:0015074);; Cellular Component: integral component of membrane (GO:0016021);;	K01213|1.2e-47|ghi:107942088|K01213 galacturan 1,4-alpha-galacturonidase [EC:3.2.1.67] | (RefSeq) polygalacturonase-like	[R]	General function prediction only	RNase H-like domain found in reverse transcriptase	--	Ribonuclease H OS=Cicer arietinum OX=3827 GN=LOC101510858 PE=4 SV=1	L	Replication, recombination and repair	PREDICTED: uncharacterized protein LOC101510858 [Cicer arietinum]
Omi05G015420.1	Molecular Function: nucleic acid binding (GO:0003676);; Molecular Function: RNA-DNA hybrid ribonuclease activity (GO:0004523);; Biological Process: DNA integration (GO:0015074);;	K00820|2.0e-84|nta:107787623|K00820 glutamine---fructose-6-phosphate transaminase (isomerizing) [EC:2.6.1.16] | (RefSeq) glutamine--fructose-6-phosphate aminotransferase [isomerizing] 2-like	[R]	General function prediction only	Reverse transcriptase (RNA-dependent DNA polymerase)	RNA-directed DNA polymerase homolog OS=Oenothera berteroana OX=3950 PE=4 SV=1	Ribonuclease H OS=Cicer arietinum OX=3827 GN=LOC113786780 PE=4 SV=1	L	Replication, recombination and repair	PREDICTED: uncharacterized protein LOC101494924 [Cicer arietinum]
Omi05G042030.1	Molecular Function: nucleic acid binding (GO:0003676);; Molecular Function: RNA-DNA hybrid ribonuclease activity (GO:0004523);; Biological Process: DNA integration (GO:0015074);;	K13457|2.6e-55|pmum:103334684|K13457 disease resistance protein RPM1 | (RefSeq) disease resistance protein RPM1-like	[R]	General function prediction only	RNase H-like domain found in reverse transcriptase	RNA-directed DNA polymerase homolog OS=Oenothera berteroana OX=3950 PE=4 SV=1	Ribonuclease H OS=Cicer arietinum OX=3827 GN=LOC101494924 PE=4 SV=1	L	Replication, recombination and repair	PREDICTED: uncharacterized protein LOC101510858 [Cicer arietinum]
Omi06G003420.1	Molecular Function: nucleic acid binding (GO:0003676);; Molecular Function: RNA-DNA hybrid ribonuclease activity (GO:0004523);; Biological Process: DNA integration (GO:0015074);; Cellular Component: integral component of membrane (GO:0016021);;	K01213|3.0e-46|ghi:107942088|K01213 galacturan 1,4-alpha-galacturonidase [EC:3.2.1.67] | (RefSeq) polygalacturonase-like	[R]	General function prediction only	RNase H-like domain found in reverse transcriptase	--	Ribonuclease H OS=Cicer arietinum OX=3827 GN=LOC101510858 PE=4 SV=1	L	Replication, recombination and repair	PREDICTED: uncharacterized protein LOC101510858 [Cicer arietinum]
Omi06G003960.1	Molecular Function: nucleic acid binding (GO:0003676);; Molecular Function: RNA-DNA hybrid ribonuclease activity (GO:0004523);; Biological Process: DNA integration (GO:0015074);; Cellular Component: integral component of membrane (GO:0016021);;	K01213|5.8e-47|ghi:107942088|K01213 galacturan 1,4-alpha-galacturonidase [EC:3.2.1.67] | (RefSeq) polygalacturonase-like	[R]	General function prediction only	RNase H-like domain found in reverse transcriptase	--	Ribonuclease H OS=Cicer arietinum OX=3827 GN=LOC101510858 PE=4 SV=1	L	Replication, recombination and repair	PREDICTED: uncharacterized protein LOC101510858 [Cicer arietinum]
Omi06G011730.1	Molecular Function: nucleic acid binding (GO:0003676);; Molecular Function: RNA-DNA hybrid ribonuclease activity (GO:0004523);; Biological Process: DNA integration (GO:0015074);;	K00820|5.7e-65|nta:107787623|K00820 glutamine---fructose-6-phosphate transaminase (isomerizing) [EC:2.6.1.16] | (RefSeq) glutamine--fructose-6-phosphate aminotransferase [isomerizing] 2-like	[R]	General function prediction only	Reverse transcriptase (RNA-dependent DNA polymerase)	RNA-directed DNA polymerase homolog OS=Oenothera berteroana OX=3950 PE=4 SV=1	Ribonuclease H OS=Cicer arietinum OX=3827 GN=LOC113786780 PE=4 SV=1	L	Replication, recombination and repair	PREDICTED: uncharacterized protein LOC101494924 [Cicer arietinum]
Omi06G017770.1	Molecular Function: nucleic acid binding (GO:0003676);; Molecular Function: RNA-DNA hybrid ribonuclease activity (GO:0004523);; Biological Process: DNA integration (GO:0015074);; Cellular Component: integral component of membrane (GO:0016021);;	K00820|4.3e-81|nta:107787623|K00820 glutamine---fructose-6-phosphate transaminase (isomerizing) [EC:2.6.1.16] | (RefSeq) glutamine--fructose-6-phosphate aminotransferase [isomerizing] 2-like	[R]	General function prediction only	Reverse transcriptase (RNA-dependent DNA polymerase)	RNA-directed DNA polymerase homolog OS=Oenothera berteroana OX=3950 PE=4 SV=1	Ribonuclease H OS=Cicer arietinum OX=3827 GN=LOC101510858 PE=4 SV=1	L	Replication, recombination and repair	PREDICTED: uncharacterized protein LOC101510858 [Cicer arietinum]
Omi06G031590.1	Molecular Function: nucleic acid binding (GO:0003676);; Molecular Function: RNA-DNA hybrid ribonuclease activity (GO:0004523);; Biological Process: DNA integration (GO:0015074);; Cellular Component: integral component of membrane (GO:0016021);;	K00820|1.3e-86|nta:107787623|K00820 glutamine---fructose-6-phosphate transaminase (isomerizing) [EC:2.6.1.16] | (RefSeq) glutamine--fructose-6-phosphate aminotransferase [isomerizing] 2-like	[R]	General function prediction only	Reverse transcriptase (RNA-dependent DNA polymerase)	RNA-directed DNA polymerase homolog OS=Oenothera berteroana OX=3950 PE=4 SV=1	Ribonuclease H OS=Cicer arietinum OX=3827 GN=LOC101510858 PE=4 SV=1	L	Replication, recombination and repair	PREDICTED: uncharacterized protein LOC101510858 [Cicer arietinum]
Omi06G037670.1	Molecular Function: nucleic acid binding (GO:0003676);; Molecular Function: RNA-DNA hybrid ribonuclease activity (GO:0004523);; Biological Process: DNA integration (GO:0015074);; Cellular Component: integral component of membrane (GO:0016021);;	K00820|6.5e-66|nta:107787623|K00820 glutamine---fructose-6-phosphate transaminase (isomerizing) [EC:2.6.1.16] | (RefSeq) glutamine--fructose-6-phosphate aminotransferase [isomerizing] 2-like	[R]	General function prediction only	RNase H-like domain found in reverse transcriptase	RNA-directed DNA polymerase homolog OS=Oenothera berteroana OX=3950 PE=4 SV=1	Ribonuclease H OS=Cicer arietinum OX=3827 GN=LOC101510858 PE=4 SV=1	L	Replication, recombination and repair	PREDICTED: uncharacterized protein LOC101510858 [Cicer arietinum]
Omi07G017560.1	Molecular Function: nucleic acid binding (GO:0003676);; Molecular Function: RNA-DNA hybrid ribonuclease activity (GO:0004523);;	K01213|7.9e-43|ghi:107942088|K01213 galacturan 1,4-alpha-galacturonidase [EC:3.2.1.67] | (RefSeq) polygalacturonase-like	[R]	General function prediction only	RNase H-like domain found in reverse transcriptase	--	uncharacterized protein LOC113787020 OS=Cicer arietinum OX=3827 GN=LOC113787020 PE=4 SV=1	L	Replication, recombination and repair	PREDICTED: uncharacterized protein LOC101494924 [Cicer arietinum]
Omi07G019700.1	Molecular Function: nucleic acid binding (GO:0003676);; Molecular Function: RNA-DNA hybrid ribonuclease activity (GO:0004523);; Biological Process: DNA integration (GO:0015074);;	K01213|6.9e-48|ghi:107942088|K01213 galacturan 1,4-alpha-galacturonidase [EC:3.2.1.67] | (RefSeq) polygalacturonase-like	[R]	General function prediction only	RNase H-like domain found in reverse transcriptase	--	Ribonuclease H OS=Cicer arietinum OX=3827 GN=LOC113786780 PE=4 SV=1	L	Replication, recombination and repair	PREDICTED: uncharacterized protein LOC101494924 [Cicer arietinum]
Omi07G021370.1	Molecular Function: nucleic acid binding (GO:0003676);; Molecular Function: RNA-DNA hybrid ribonuclease activity (GO:0004523);; Biological Process: DNA integration (GO:0015074);;	K00820|2.5e-68|nta:107787623|K00820 glutamine---fructose-6-phosphate transaminase (isomerizing) [EC:2.6.1.16] | (RefSeq) glutamine--fructose-6-phosphate aminotransferase [isomerizing] 2-like	[R]	General function prediction only	Reverse transcriptase-like	RNA-directed DNA polymerase homolog OS=Oenothera berteroana OX=3950 PE=4 SV=1	Ribonuclease H OS=Cicer arietinum OX=3827 GN=LOC105852652 PE=4 SV=1	L	Replication, recombination and repair	PREDICTED: uncharacterized protein LOC101510858 [Cicer arietinum]
Omi07G024760.1	Molecular Function: nucleic acid binding (GO:0003676);; Molecular Function: RNA-DNA hybrid ribonuclease activity (GO:0004523);; Biological Process: DNA integration (GO:0015074);; Cellular Component: integral component of membrane (GO:0016021);;	K00820|6.9e-63|nta:107787623|K00820 glutamine---fructose-6-phosphate transaminase (isomerizing) [EC:2.6.1.16] | (RefSeq) glutamine--fructose-6-phosphate aminotransferase [isomerizing] 2-like	[R]	General function prediction only	RNase H-like domain found in reverse transcriptase	RNA-directed DNA polymerase homolog OS=Oenothera berteroana OX=3950 PE=4 SV=1	Ribonuclease H OS=Cicer arietinum OX=3827 GN=LOC101510858 PE=4 SV=1	L	Replication, recombination and repair	PREDICTED: uncharacterized protein LOC101510858 [Cicer arietinum]
Omi07G027330.1	Molecular Function: nucleic acid binding (GO:0003676);; Molecular Function: RNA-DNA hybrid ribonuclease activity (GO:0004523);; Biological Process: DNA integration (GO:0015074);; Cellular Component: integral component of membrane (GO:0016021);;	K00820|6.7e-54|nta:107787623|K00820 glutamine---fructose-6-phosphate transaminase (isomerizing) [EC:2.6.1.16] | (RefSeq) glutamine--fructose-6-phosphate aminotransferase [isomerizing] 2-like	[R]	General function prediction only	Reverse transcriptase-like	RNA-directed DNA polymerase homolog OS=Oenothera berteroana OX=3950 PE=4 SV=1	Ribonuclease H OS=Cicer arietinum OX=3827 GN=LOC113785493 PE=4 SV=1	L	Replication, recombination and repair	PREDICTED: uncharacterized protein LOC101494924 [Cicer arietinum]
Omi07G029340.1	Molecular Function: nucleic acid binding (GO:0003676);; Molecular Function: RNA-DNA hybrid ribonuclease activity (GO:0004523);;	K00820|1.4e-62|nta:107787623|K00820 glutamine---fructose-6-phosphate transaminase (isomerizing) [EC:2.6.1.16] | (RefSeq) glutamine--fructose-6-phosphate aminotransferase [isomerizing] 2-like	[R]	General function prediction only	Reverse transcriptase (RNA-dependent DNA polymerase)	RNA-directed DNA polymerase homolog OS=Oenothera berteroana OX=3950 PE=4 SV=1	uncharacterized protein LOC113787020 OS=Cicer arietinum OX=3827 GN=LOC113787020 PE=4 SV=1	L	Replication, recombination and repair	PREDICTED: uncharacterized protein LOC101510858 [Cicer arietinum]
Omi07G029760.1	Molecular Function: nucleic acid binding (GO:0003676);; Molecular Function: RNA-DNA hybrid ribonuclease activity (GO:0004523);; Biological Process: DNA integration (GO:0015074);;	K00820|8.8e-84|nta:107787623|K00820 glutamine---fructose-6-phosphate transaminase (isomerizing) [EC:2.6.1.16] | (RefSeq) glutamine--fructose-6-phosphate aminotransferase [isomerizing] 2-like	[R]	General function prediction only	Reverse transcriptase (RNA-dependent DNA polymerase)	RNA-directed DNA polymerase homolog OS=Oenothera berteroana OX=3950 PE=4 SV=1	Ribonuclease H OS=Cicer arietinum OX=3827 GN=LOC101494924 PE=4 SV=1	L	Replication, recombination and repair	PREDICTED: uncharacterized protein LOC101510858 [Cicer arietinum]
Omi07G033860.1	Molecular Function: nucleic acid binding (GO:0003676);; Molecular Function: RNA-DNA hybrid ribonuclease activity (GO:0004523);; Biological Process: DNA integration (GO:0015074);; Cellular Component: integral component of membrane (GO:0016021);;	K00820|2.0e-78|nta:107787623|K00820 glutamine---fructose-6-phosphate transaminase (isomerizing) [EC:2.6.1.16] | (RefSeq) glutamine--fructose-6-phosphate aminotransferase [isomerizing] 2-like	[R]	General function prediction only	RNase H-like domain found in reverse transcriptase	RNA-directed DNA polymerase homolog OS=Oenothera berteroana OX=3950 PE=4 SV=1	Ribonuclease H OS=Cicer arietinum OX=3827 GN=LOC101510858 PE=4 SV=1	L	Replication, recombination and repair	PREDICTED: uncharacterized protein LOC101510858 [Cicer arietinum]
Omi07G038400.1	Molecular Function: nucleic acid binding (GO:0003676);; Molecular Function: RNA-DNA hybrid ribonuclease activity (GO:0004523);;	K07393|1.3e-40|soe:110775499|K07393 glutathionyl-hydroquinone reductase [EC:1.8.5.7] | (RefSeq) uncharacterized protein LOC110775499	[R]	General function prediction only	Reverse transcriptase-like	RNA-directed DNA polymerase homolog OS=Oenothera berteroana OX=3950 PE=4 SV=1	uncharacterized protein LOC113787020 OS=Cicer arietinum OX=3827 GN=LOC113787020 PE=4 SV=1	L	Replication, recombination and repair	PREDICTED: uncharacterized protein LOC101494924 [Cicer arietinum]
Omi08G000810.1	Molecular Function: nucleic acid binding (GO:0003676);; Molecular Function: RNA-DNA hybrid ribonuclease activity (GO:0004523);; Biological Process: DNA integration (GO:0015074);;	K01213|7.8e-49|ghi:107942088|K01213 galacturan 1,4-alpha-galacturonidase [EC:3.2.1.67] | (RefSeq) polygalacturonase-like	[R]	General function prediction only	RNase H-like domain found in reverse transcriptase	RNA-directed DNA polymerase homolog OS=Oenothera berteroana OX=3950 PE=4 SV=1	Ribonuclease H OS=Cicer arietinum OX=3827 GN=LOC113786780 PE=4 SV=1	L	Replication, recombination and repair	PREDICTED: uncharacterized protein LOC101489483 [Cicer arietinum]
Omi08G001600.1	Molecular Function: nucleic acid binding (GO:0003676);; Molecular Function: RNA-DNA hybrid ribonuclease activity (GO:0004523);; Biological Process: DNA integration (GO:0015074);; Cellular Component: integral component of membrane (GO:0016021);;	K00820|2.5e-84|nta:107787623|K00820 glutamine---fructose-6-phosphate transaminase (isomerizing) [EC:2.6.1.16] | (RefSeq) glutamine--fructose-6-phosphate aminotransferase [isomerizing] 2-like	[R]	General function prediction only	Reverse transcriptase (RNA-dependent DNA polymerase)	RNA-directed DNA polymerase homolog OS=Oenothera berteroana OX=3950 PE=4 SV=1	Ribonuclease H OS=Cicer arietinum OX=3827 GN=LOC101510858 PE=4 SV=1	L	Replication, recombination and repair	PREDICTED: uncharacterized protein LOC101510858 [Cicer arietinum]
Omi08G007850.1	Molecular Function: nucleic acid binding (GO:0003676);; Molecular Function: RNA-DNA hybrid ribonuclease activity (GO:0004523);; Biological Process: DNA integration (GO:0015074);; Cellular Component: integral component of membrane (GO:0016021);;	K00820|1.5e-82|nta:107787623|K00820 glutamine---fructose-6-phosphate transaminase (isomerizing) [EC:2.6.1.16] | (RefSeq) glutamine--fructose-6-phosphate aminotransferase [isomerizing] 2-like	[R]	General function prediction only	Reverse transcriptase-like	RNA-directed DNA polymerase homolog OS=Oenothera berteroana OX=3950 PE=4 SV=1	Ribonuclease H OS=Cicer arietinum OX=3827 GN=LOC101510858 PE=4 SV=1	L	Replication, recombination and repair	PREDICTED: uncharacterized protein LOC101510858 [Cicer arietinum]
Omi08G015220.1	Molecular Function: nucleic acid binding (GO:0003676);; Molecular Function: RNA-DNA hybrid ribonuclease activity (GO:0004523);; Biological Process: DNA integration (GO:0015074);; Cellular Component: integral component of membrane (GO:0016021);;	K00820|7.4e-83|nta:107787623|K00820 glutamine---fructose-6-phosphate transaminase (isomerizing) [EC:2.6.1.16] | (RefSeq) glutamine--fructose-6-phosphate aminotransferase [isomerizing] 2-like	[R]	General function prediction only	RNase H-like domain found in reverse transcriptase	RNA-directed DNA polymerase homolog OS=Oenothera berteroana OX=3950 PE=4 SV=1	Ribonuclease H OS=Cicer arietinum OX=3827 GN=LOC101510858 PE=4 SV=1	L	Replication, recombination and repair	PREDICTED: uncharacterized protein LOC101510858 [Cicer arietinum]
Omi08G017400.1	Molecular Function: nucleic acid binding (GO:0003676);; Molecular Function: RNA-DNA hybrid ribonuclease activity (GO:0004523);; Biological Process: DNA integration (GO:0015074);;	K00820|9.5e-74|nta:107787623|K00820 glutamine---fructose-6-phosphate transaminase (isomerizing) [EC:2.6.1.16] | (RefSeq) glutamine--fructose-6-phosphate aminotransferase [isomerizing] 2-like	[R]	General function prediction only	Reverse transcriptase-like	RNA-directed DNA polymerase homolog OS=Oenothera berteroana OX=3950 PE=4 SV=1	Ribonuclease H OS=Cicer arietinum OX=3827 GN=LOC101494924 PE=4 SV=1	L	Replication, recombination and repair	PREDICTED: uncharacterized protein LOC101510858 [Cicer arietinum]
Omi08G028130.1	Molecular Function: nucleic acid binding (GO:0003676);; Molecular Function: RNA-DNA hybrid ribonuclease activity (GO:0004523);; Biological Process: DNA integration (GO:0015074);; Cellular Component: integral component of membrane (GO:0016021);;	K00820|8.1e-82|nta:107787623|K00820 glutamine---fructose-6-phosphate transaminase (isomerizing) [EC:2.6.1.16] | (RefSeq) glutamine--fructose-6-phosphate aminotransferase [isomerizing] 2-like	[R]	General function prediction only	RNase H-like domain found in reverse transcriptase	RNA-directed DNA polymerase homolog OS=Oenothera berteroana OX=3950 PE=4 SV=1	Ribonuclease H OS=Cicer arietinum OX=3827 GN=LOC101510858 PE=4 SV=1	L	Replication, recombination and repair	PREDICTED: uncharacterized protein LOC101510858 [Cicer arietinum]
Omi08G028430.1	Molecular Function: nucleic acid binding (GO:0003676);; Molecular Function: RNA-DNA hybrid ribonuclease activity (GO:0004523);; Biological Process: DNA integration (GO:0015074);; Cellular Component: integral component of membrane (GO:0016021);;	K00820|1.0e-82|nta:107787623|K00820 glutamine---fructose-6-phosphate transaminase (isomerizing) [EC:2.6.1.16] | (RefSeq) glutamine--fructose-6-phosphate aminotransferase [isomerizing] 2-like	[R]	General function prediction only	RNase H-like domain found in reverse transcriptase	RNA-directed DNA polymerase homolog OS=Oenothera berteroana OX=3950 PE=4 SV=1	Ribonuclease H OS=Cicer arietinum OX=3827 GN=LOC101510858 PE=4 SV=1	L	Replication, recombination and repair	PREDICTED: uncharacterized protein LOC101510858 [Cicer arietinum]
Omi350G001940.1	Molecular Function: nucleic acid binding (GO:0003676);; Molecular Function: RNA-DNA hybrid ribonuclease activity (GO:0004523);; Biological Process: DNA integration (GO:0015074);;	K00820|2.9e-63|nta:107787623|K00820 glutamine---fructose-6-phosphate transaminase (isomerizing) [EC:2.6.1.16] | (RefSeq) glutamine--fructose-6-phosphate aminotransferase [isomerizing] 2-like	[R]	General function prediction only	Reverse transcriptase (RNA-dependent DNA polymerase)	RNA-directed DNA polymerase homolog OS=Oenothera berteroana OX=3950 PE=4 SV=1	Ribonuclease H OS=Cicer arietinum OX=3827 GN=LOC113786780 PE=4 SV=1	L	Replication, recombination and repair	PREDICTED: uncharacterized protein LOC101494924 [Cicer arietinum]
Omi01G039270.1	Molecular Function: protein binding (GO:0005515);;	K17302|6.4e-49|mtr:MTR_4g006350|K17302 coatomer subunit beta' | (RefSeq) coatomer WD associated domain protein	--	--	F-box domain	F-box/kelch-repeat protein At3g23880 OS=Arabidopsis thaliana OX=3702 GN=At3g23880 PE=2 SV=1	F-box domain-containing protein OS=Lupinus angustifolius OX=3871 GN=TanjilG_16663 PE=4 SV=1	--	--	PREDICTED: F-box/kelch-repeat protein At3g23880-like [Cicer arietinum]
Omi02G012180.1	Molecular Function: protein binding (GO:0005515);;	K17302|3.4e-50|mtr:MTR_4g006350|K17302 coatomer subunit beta' | (RefSeq) coatomer WD associated domain protein	--	--	F-box domain	F-box/kelch-repeat protein At3g23880 OS=Arabidopsis thaliana OX=3702 GN=At3g23880 PE=2 SV=1	Putative F-box domain-containing protein OS=Lupinus albus OX=3870 GN=Lal_00010869 PE=4 SV=1	--	--	PREDICTED: F-box/kelch-repeat protein At3g23880-like isoform X1 [Cicer arietinum]
Omi06G018120.1	Molecular Function: molecular_function (GO:0003674);; Molecular Function: catalytic activity (GO:0003824);; Molecular Function: ubiquitin-protein transferase activity (GO:0004842);; Molecular Function: protein binding (GO:0005515);; Cellular Component: cellular_component (GO:0005575);; Cellular Component: intracellular (GO:0005622);; Cellular Component: obsolete cell (GO:0005623);; Cellular Compo…	K17302|3.9e-48|mtr:MTR_4g006350|K17302 coatomer subunit beta' | (RefSeq) coatomer WD associated domain protein	--	--	F-box domain	F-box/kelch-repeat protein At3g23880 OS=Arabidopsis thaliana OX=3702 GN=At3g23880 PE=2 SV=1	Putative F-box domain-containing protein OS=Lupinus albus OX=3870 GN=Lal_00010869 PE=4 SV=1	S	Function unknown	PREDICTED: F-box/kelch-repeat protein At3g23880-like [Glycine max]
Omi06G029620.1	Molecular Function: protein binding (GO:0005515);;	K17302|7.7e-47|mtr:MTR_4g006350|K17302 coatomer subunit beta' | (RefSeq) coatomer WD associated domain protein	--	--	F-box domain	F-box/kelch-repeat protein At3g23880 OS=Arabidopsis thaliana OX=3702 GN=At3g23880 PE=2 SV=1	F-box domain-containing protein OS=Lupinus angustifolius OX=3871 GN=TanjilG_16663 PE=4 SV=1	--	--	PREDICTED: F-box/kelch-repeat protein At3g23880-like [Glycine max]
Omi06G036930.1	Molecular Function: molecular_function (GO:0003674);; Molecular Function: catalytic activity (GO:0003824);; Molecular Function: ubiquitin-protein transferase activity (GO:0004842);; Molecular Function: protein binding (GO:0005515);; Cellular Component: cellular_component (GO:0005575);; Cellular Component: intracellular (GO:0005622);; Cellular Component: obsolete cell (GO:0005623);; Cellular Compo…	K17302|5.4e-45|mtr:MTR_4g006350|K17302 coatomer subunit beta' | (RefSeq) coatomer WD associated domain protein	--	--	F-box domain	F-box/kelch-repeat protein At3g23880 OS=Arabidopsis thaliana OX=3702 GN=At3g23880 PE=2 SV=1	Putative F-box domain-containing protein OS=Lupinus albus OX=3870 GN=Lal_00010869 PE=4 SV=1	S	Function unknown	PREDICTED: F-box/kelch-repeat protein At3g23880-like [Glycine max]
Omi06G036940.1	Molecular Function: molecular_function (GO:0003674);; Molecular Function: catalytic activity (GO:0003824);; Molecular Function: ubiquitin-protein transferase activity (GO:0004842);; Molecular Function: protein binding (GO:0005515);; Cellular Component: cellular_component (GO:0005575);; Cellular Component: intracellular (GO:0005622);; Cellular Component: obsolete cell (GO:0005623);; Cellular Compo…	K17302|3.7e-32|mtr:MTR_4g006350|K17302 coatomer subunit beta' | (RefSeq) coatomer WD associated domain protein	--	--	F-box domain	F-box/kelch-repeat protein At3g23880 OS=Arabidopsis thaliana OX=3702 GN=At3g23880 PE=2 SV=1	Putative F-box domain-containing protein OS=Lupinus albus OX=3870 GN=Lal_00010869 PE=4 SV=1	S	Function unknown	PREDICTED: F-box/kelch-repeat protein At3g23880-like [Glycine max]
Omi06G036950.1	Molecular Function: molecular_function (GO:0003674);; Molecular Function: catalytic activity (GO:0003824);; Molecular Function: ubiquitin-protein transferase activity (GO:0004842);; Molecular Function: protein binding (GO:0005515);; Cellular Component: cellular_component (GO:0005575);; Cellular Component: intracellular (GO:0005622);; Cellular Component: obsolete cell (GO:0005623);; Cellular Compo…	K17302|5.3e-43|mtr:MTR_4g006350|K17302 coatomer subunit beta' | (RefSeq) coatomer WD associated domain protein	--	--	F-box domain	F-box/kelch-repeat protein At3g23880 OS=Arabidopsis thaliana OX=3702 GN=At3g23880 PE=2 SV=1	Putative F-box domain-containing protein OS=Lupinus albus OX=3870 GN=Lal_00010869 PE=4 SV=1	S	Function unknown	PREDICTED: F-box/kelch-repeat protein At3g23880-like [Glycine max]
Omi06G036960.1	Molecular Function: protein binding (GO:0005515);;	K17302|2.6e-33|mtr:MTR_4g006350|K17302 coatomer subunit beta' | (RefSeq) coatomer WD associated domain protein	--	--	F-box domain	F-box/kelch-repeat protein At3g23880 OS=Arabidopsis thaliana OX=3702 GN=At3g23880 PE=2 SV=1	F-box domain-containing protein OS=Lupinus angustifolius OX=3871 GN=TanjilG_16663 PE=4 SV=1	S	Function unknown	PREDICTED: F-box/kelch-repeat protein At3g23880-like [Glycine max]
Omi06G036970.1	Molecular Function: protein binding (GO:0005515);;	K17302|3.1e-45|mtr:MTR_4g006350|K17302 coatomer subunit beta' | (RefSeq) coatomer WD associated domain protein	--	--	F-box domain	F-box/kelch-repeat protein At3g23880 OS=Arabidopsis thaliana OX=3702 GN=At3g23880 PE=2 SV=1	Putative F-box domain-containing protein OS=Lupinus albus OX=3870 GN=Lal_00010869 PE=4 SV=1	S	Function unknown	PREDICTED: F-box/kelch-repeat protein At3g23880-like [Glycine max]
Omi06G036980.1	Molecular Function: molecular_function (GO:0003674);; Molecular Function: catalytic activity (GO:0003824);; Molecular Function: ubiquitin-protein transferase activity (GO:0004842);; Molecular Function: protein binding (GO:0005515);; Cellular Component: cellular_component (GO:0005575);; Cellular Component: intracellular (GO:0005622);; Cellular Component: obsolete cell (GO:0005623);; Cellular Compo…	K17302|1.0e-48|mtr:MTR_4g006350|K17302 coatomer subunit beta' | (RefSeq) coatomer WD associated domain protein	--	--	F-box domain	F-box/kelch-repeat protein At3g23880 OS=Arabidopsis thaliana OX=3702 GN=At3g23880 PE=2 SV=1	Putative F-box domain-containing protein OS=Lupinus albus OX=3870 GN=Lal_00010869 PE=4 SV=1	S	Function unknown	PREDICTED: F-box/kelch-repeat protein At3g23880-like [Glycine max]
Omi06G036990.1	Molecular Function: molecular_function (GO:0003674);; Molecular Function: catalytic activity (GO:0003824);; Molecular Function: ubiquitin-protein transferase activity (GO:0004842);; Molecular Function: protein binding (GO:0005515);; Cellular Component: cellular_component (GO:0005575);; Cellular Component: intracellular (GO:0005622);; Cellular Component: obsolete cell (GO:0005623);; Cellular Compo…	K17302|1.2e-44|mtr:MTR_4g006350|K17302 coatomer subunit beta' | (RefSeq) coatomer WD associated domain protein	--	--	F-box domain	F-box/kelch-repeat protein At3g23880 OS=Arabidopsis thaliana OX=3702 GN=At3g23880 PE=2 SV=1	Putative F-box domain-containing protein OS=Lupinus albus OX=3870 GN=Lal_00010869 PE=4 SV=1	S	Function unknown	PREDICTED: F-box/kelch-repeat protein At3g23880-like [Glycine max]
Omi06G037010.1	Molecular Function: protein binding (GO:0005515);;	K17302|4.3e-47|mtr:MTR_4g006350|K17302 coatomer subunit beta' | (RefSeq) coatomer WD associated domain protein	--	--	F-box domain	F-box/kelch-repeat protein At3g23880 OS=Arabidopsis thaliana OX=3702 GN=At3g23880 PE=2 SV=1	F-box domain-containing protein OS=Lupinus angustifolius OX=3871 GN=TanjilG_16663 PE=4 SV=1	S	Function unknown	PREDICTED: F-box/kelch-repeat protein At3g23880-like [Glycine max]
Omi08G021010.1	Molecular Function: molecular_function (GO:0003674);; Molecular Function: catalytic activity (GO:0003824);; Molecular Function: ubiquitin-protein transferase activity (GO:0004842);; Molecular Function: protein binding (GO:0005515);; Cellular Component: cellular_component (GO:0005575);; Cellular Component: intracellular (GO:0005622);; Cellular Component: obsolete cell (GO:0005623);; Cellular Compo…	K17302|4.5e-41|mtr:MTR_4g006350|K17302 coatomer subunit beta' | (RefSeq) coatomer WD associated domain protein	--	--	F-box associated	F-box/kelch-repeat protein At3g23880 OS=Arabidopsis thaliana OX=3702 GN=At3g23880 PE=2 SV=1	F-box domain-containing protein OS=Lupinus angustifolius OX=3871 GN=TanjilG_10888 PE=4 SV=1	S	Function unknown	PREDICTED: F-box/kelch-repeat protein At3g23880-like [Glycine max]
Omi08G021020.1	Molecular Function: protein binding (GO:0005515);;	K17302|6.0e-44|mtr:MTR_4g006350|K17302 coatomer subunit beta' | (RefSeq) coatomer WD associated domain protein	--	--	F-box domain	F-box/kelch-repeat protein At3g23880 OS=Arabidopsis thaliana OX=3702 GN=At3g23880 PE=2 SV=1	F-box domain-containing protein OS=Glycine max OX=3847 GN=102661597 PE=4 SV=1	S	Function unknown	PREDICTED: F-box/kelch-repeat protein At3g23880-like [Glycine max]
Omi08G021030.1	Molecular Function: protein binding (GO:0005515);;	K17302|6.6e-43|mtr:MTR_4g006350|K17302 coatomer subunit beta' | (RefSeq) coatomer WD associated domain protein	--	--	F-box domain	F-box/kelch-repeat protein At3g23880 OS=Arabidopsis thaliana OX=3702 GN=At3g23880 PE=2 SV=1	Putative F-box domain-containing protein OS=Lupinus albus OX=3870 GN=Lal_00010869 PE=4 SV=1	S	Function unknown	PREDICTED: F-box/kelch-repeat protein At3g23880-like [Glycine max]
Omi08G021070.1	Molecular Function: protein binding (GO:0005515);;	K17302|5.4e-43|mtr:MTR_4g006350|K17302 coatomer subunit beta' | (RefSeq) coatomer WD associated domain protein	--	--	F-box domain	F-box/kelch-repeat protein At3g06240 OS=Arabidopsis thaliana OX=3702 GN=At3g06240 PE=2 SV=1	F-box domain-containing protein OS=Lupinus angustifolius OX=3871 GN=TanjilG_16663 PE=4 SV=1	S	Function unknown	PREDICTED: F-box/kelch-repeat protein At3g23880-like [Glycine max]
Omi08G021080.1	Molecular Function: molecular_function (GO:0003674);; Molecular Function: catalytic activity (GO:0003824);; Molecular Function: ubiquitin-protein transferase activity (GO:0004842);; Molecular Function: protein binding (GO:0005515);; Cellular Component: cellular_component (GO:0005575);; Cellular Component: intracellular (GO:0005622);; Cellular Component: obsolete cell (GO:0005623);; Cellular Compo…	K17302|7.0e-42|mtr:MTR_4g006350|K17302 coatomer subunit beta' | (RefSeq) coatomer WD associated domain protein	--	--	F-box domain	F-box/kelch-repeat protein At3g23880 OS=Arabidopsis thaliana OX=3702 GN=At3g23880 PE=2 SV=1	Putative F-box domain-containing protein OS=Lupinus albus OX=3870 GN=Lal_00010869 PE=4 SV=1	S	Function unknown	F-box protein interaction domain protein [Medicago truncatula]
Omi01G020000.1	--	K12447|2.9e-45|csat:109127935|K12447 UDP-sugar pyrophosphorylase [EC:2.7.7.64] | (RefSeq) uncharacterized protein LOC109127935	[R]	General function prediction only	gag-polypeptide of LTR copia-type	--	Uncharacterized protein (Fragment) OS=Trifolium pratense OX=57577 GN=L195_g027200 PE=4 SV=1	L	Replication, recombination and repair	Retrovirus-related Pol polyprotein from transposon TNT 1-94, partial [Glycine soja]
Omi01G037680.1	Molecular Function: nucleic acid binding (GO:0003676);; Biological Process: DNA integration (GO:0015074);;	K12447|5.3e-60|csat:109127935|K12447 UDP-sugar pyrophosphorylase [EC:2.7.7.64] | (RefSeq) uncharacterized protein LOC109127935	[R]	General function prediction only	gag-polypeptide of LTR copia-type	Retrovirus-related Pol polyprotein from transposon RE1 OS=Arabidopsis thaliana OX=3702 GN=RE1 PE=2 SV=1	Retrovirus-related Pol polyprotein from transposon TNT 1-94 OS=Cajanus cajan OX=3821 GN=KK1_037648 PE=4 SV=1	L	Replication, recombination and repair	PREDICTED: uncharacterized protein LOC101501608 [Cicer arietinum]
Omi01G043920.1	Molecular Function: nucleic acid binding (GO:0003676);; Biological Process: DNA integration (GO:0015074);;	K23280|2.9e-43|sly:101257103|K23280 rhamnogalacturonan I rhamnosyltransferase [EC:2.4.1.351] | (RefSeq) uncharacterized protein LOC101257103 isoform X1	[R]	General function prediction only	gag-polypeptide of LTR copia-type	--	Retrovirus-related Pol polyprotein from transposon TNT 1-94 OS=Cajanus cajan OX=3821 GN=KK1_037831 PE=4 SV=1	L	Replication, recombination and repair	PREDICTED: uncharacterized protein LOC101492396 [Cicer arietinum]
Omi02G046330.1	Molecular Function: nucleic acid binding (GO:0003676);; Biological Process: DNA integration (GO:0015074);;	K23280|8.5e-48|sly:101257103|K23280 rhamnogalacturonan I rhamnosyltransferase [EC:2.4.1.351] | (RefSeq) uncharacterized protein LOC101257103 isoform X1	[R]	General function prediction only	gag-polypeptide of LTR copia-type	--	Retrovirus-related Pol polyprotein from transposon TNT 1-94 OS=Cajanus cajan OX=3821 GN=KK1_045908 PE=4 SV=1	L	Replication, recombination and repair	PREDICTED: uncharacterized protein LOC101500638 [Cicer arietinum]
Omi02G047810.1	Molecular Function: nucleic acid binding (GO:0003676);; Biological Process: DNA integration (GO:0015074);;	K23280|2.3e-37|sly:101257103|K23280 rhamnogalacturonan I rhamnosyltransferase [EC:2.4.1.351] | (RefSeq) uncharacterized protein LOC101257103 isoform X1	[R]	General function prediction only	gag-polypeptide of LTR copia-type	--	Retrovirus-related Pol polyprotein from transposon TNT 1-94 OS=Cajanus cajan OX=3821 GN=KK1_045908 PE=4 SV=1	L	Replication, recombination and repair	PREDICTED: uncharacterized protein LOC101500638 [Cicer arietinum]
Omi03G001610.1	--	K23280|6.4e-48|sly:101257103|K23280 rhamnogalacturonan I rhamnosyltransferase [EC:2.4.1.351] | (RefSeq) uncharacterized protein LOC101257103 isoform X1	[R]	General function prediction only	gag-polypeptide of LTR copia-type	--	Uncharacterized protein OS=Cajanus cajan OX=3821 GN=KK1_042947 PE=4 SV=1	L	Replication, recombination and repair	hypothetical protein glysoja_043563, partial [Glycine soja]
Omi03G001630.1	--	K17268|1.0e-38|ccaj:109789815|K17268 coatomer subunit epsilon | (RefSeq) coatomer subunit epsilon-1-like	[R]	General function prediction only	gag-polypeptide of LTR copia-type	--	Uncharacterized protein OS=Cajanus cajan OX=3821 GN=KK1_044768 PE=4 SV=1	L	Replication, recombination and repair	PREDICTED: uncharacterized protein LOC102665749 [Glycine max]
Omi03G018750.1	Molecular Function: nucleic acid binding (GO:0003676);; Biological Process: DNA integration (GO:0015074);;	K23280|6.0e-49|sly:101257103|K23280 rhamnogalacturonan I rhamnosyltransferase [EC:2.4.1.351] | (RefSeq) uncharacterized protein LOC101257103 isoform X1	--	--	gag-polypeptide of LTR copia-type	--	Retrovirus-related Pol polyprotein from transposon TNT 1-94 OS=Cajanus cajan OX=3821 GN=KK1_045908 PE=4 SV=1	L	Replication, recombination and repair	PREDICTED: uncharacterized protein LOC102665749 [Glycine max]
Omi03G030040.1	Molecular Function: nucleic acid binding (GO:0003676);; Biological Process: DNA integration (GO:0015074);;	K23280|1.6e-52|sly:101257103|K23280 rhamnogalacturonan I rhamnosyltransferase [EC:2.4.1.351] | (RefSeq) uncharacterized protein LOC101257103 isoform X1	[R]	General function prediction only	gag-polypeptide of LTR copia-type	--	Retrovirus-related Pol polyprotein from transposon TNT 1-94 OS=Cajanus cajan OX=3821 GN=KK1_045908 PE=4 SV=1	L	Replication, recombination and repair	Flavonol sulfotransferase-like protein [Medicago truncatula]
Omi04G011300.1	Molecular Function: nucleic acid binding (GO:0003676);; Biological Process: DNA integration (GO:0015074);;	K23280|8.5e-44|sly:101257103|K23280 rhamnogalacturonan I rhamnosyltransferase [EC:2.4.1.351] | (RefSeq) uncharacterized protein LOC101257103 isoform X1	[R]	General function prediction only	gag-polypeptide of LTR copia-type	--	Retrovirus-related Pol polyprotein from transposon TNT 1-94 OS=Cajanus cajan OX=3821 GN=KK1_045908 PE=4 SV=1	L	Replication, recombination and repair	PREDICTED: uncharacterized protein LOC101500638 [Cicer arietinum]
Omi04G020360.1	Molecular Function: nucleic acid binding (GO:0003676);; Biological Process: DNA integration (GO:0015074);;	K23280|3.7e-49|sly:101257103|K23280 rhamnogalacturonan I rhamnosyltransferase [EC:2.4.1.351] | (RefSeq) uncharacterized protein LOC101257103 isoform X1	[R]	General function prediction only	gag-polypeptide of LTR copia-type	--	Retrovirus-related Pol polyprotein from transposon TNT 1-94 OS=Cajanus cajan OX=3821 GN=KK1_037831 PE=4 SV=1	L	Replication, recombination and repair	PREDICTED: uncharacterized protein LOC101508707 [Cicer arietinum]
Omi04G024250.1	--	K23280|1.5e-52|sly:101257103|K23280 rhamnogalacturonan I rhamnosyltransferase [EC:2.4.1.351] | (RefSeq) uncharacterized protein LOC101257103 isoform X1	[R]	General function prediction only	gag-polypeptide of LTR copia-type	--	Uncharacterized protein OS=Cajanus cajan OX=3821 GN=KK1_005345 PE=4 SV=1	L	Replication, recombination and repair	hypothetical protein glysoja_043563, partial [Glycine soja]
Omi04G031610.1	--	K04122|8.2e-33|qsu:112002318|K04122 ent-kaurene oxidase [EC:1.14.14.86] | (RefSeq) ent-kaurene oxidase, chloroplastic-like	[R]	General function prediction only	gag-polypeptide of LTR copia-type	--	Uncharacterized protein OS=Cajanus cajan OX=3821 GN=KK1_044768 PE=4 SV=1	L	Replication, recombination and repair	PREDICTED: uncharacterized protein LOC102662169 [Glycine max]
Omi04G036870.1	--	K12447|3.7e-49|thj:104808371|K12447 UDP-sugar pyrophosphorylase [EC:2.7.7.64] | (RefSeq) uncharacterized protein LOC104808371	[R]	General function prediction only	gag-polypeptide of LTR copia-type	--	Uncharacterized protein (Fragment) OS=Trifolium pratense OX=57577 GN=L195_g027200 PE=4 SV=1	L	Replication, recombination and repair	hypothetical protein glysoja_043563, partial [Glycine soja]
Omi04G049490.1	Molecular Function: nucleic acid binding (GO:0003676);; Molecular Function: zinc ion binding (GO:0008270);;	K12447|7.5e-46|thj:104808371|K12447 UDP-sugar pyrophosphorylase [EC:2.7.7.64] | (RefSeq) uncharacterized protein LOC104808371	[R]	General function prediction only	gag-polypeptide of LTR copia-type	--	Uncharacterized protein OS=Cajanus cajan OX=3821 GN=KK1_042947 PE=4 SV=1	L	Replication, recombination and repair	PREDICTED: uncharacterized protein LOC101511025 [Cicer arietinum]
Omi05G016050.1	--	K12447|8.7e-48|thj:104808371|K12447 UDP-sugar pyrophosphorylase [EC:2.7.7.64] | (RefSeq) uncharacterized protein LOC104808371	[R]	General function prediction only	gag-polypeptide of LTR copia-type	--	Uncharacterized protein (Fragment) OS=Trifolium pratense OX=57577 GN=L195_g027200 PE=4 SV=1	L	Replication, recombination and repair	hypothetical protein glysoja_043563, partial [Glycine soja]
Omi06G002210.1	--	K23280|2.1e-47|sly:101257103|K23280 rhamnogalacturonan I rhamnosyltransferase [EC:2.4.1.351] | (RefSeq) uncharacterized protein LOC101257103 isoform X1	[R]	General function prediction only	gag-polypeptide of LTR copia-type	--	Uncharacterized protein OS=Cajanus cajan OX=3821 GN=KK1_042947 PE=4 SV=1	L	Replication, recombination and repair	PREDICTED: uncharacterized protein LOC102663057 [Glycine max]
Omi06G012990.1	Molecular Function: nucleic acid binding (GO:0003676);; Biological Process: DNA integration (GO:0015074);;	K23280|2.7e-49|sly:101257103|K23280 rhamnogalacturonan I rhamnosyltransferase [EC:2.4.1.351] | (RefSeq) uncharacterized protein LOC101257103 isoform X1	[R]	General function prediction only	gag-polypeptide of LTR copia-type	--	Retrovirus-related Pol polyprotein from transposon TNT 1-94 OS=Cajanus cajan OX=3821 GN=KK1_045908 PE=4 SV=1	L	Replication, recombination and repair	PREDICTED: uncharacterized protein LOC102665749 [Glycine max]
Omi07G005920.1	Molecular Function: nucleic acid binding (GO:0003676);; Biological Process: DNA integration (GO:0015074);;	K23280|5.1e-49|sly:101257103|K23280 rhamnogalacturonan I rhamnosyltransferase [EC:2.4.1.351] | (RefSeq) uncharacterized protein LOC101257103 isoform X1	[R]	General function prediction only	gag-polypeptide of LTR copia-type	--	Retrovirus-related Pol polyprotein from transposon TNT 1-94 OS=Cajanus cajan OX=3821 GN=KK1_045908 PE=4 SV=1	L	Replication, recombination and repair	PREDICTED: uncharacterized protein LOC101500638 [Cicer arietinum]
Omi07G023060.1	--	K17268|6.9e-29|ccaj:109789815|K17268 coatomer subunit epsilon | (RefSeq) coatomer subunit epsilon-1-like	--	--	gag-polypeptide of LTR copia-type	--	Retrotrans_gag domain-containing protein OS=Lupinus albus OX=3870 GN=Lal_00004068 PE=4 SV=1	L	Replication, recombination and repair	hypothetical protein glysoja_043563, partial [Glycine soja]
Omi07G025030.1	--	K23280|3.2e-52|sly:101257103|K23280 rhamnogalacturonan I rhamnosyltransferase [EC:2.4.1.351] | (RefSeq) uncharacterized protein LOC101257103 isoform X1	[R]	General function prediction only	gag-polypeptide of LTR copia-type	--	Uncharacterized protein OS=Cajanus cajan OX=3821 GN=KK1_005345 PE=4 SV=1	L	Replication, recombination and repair	hypothetical protein glysoja_043563, partial [Glycine soja]
Omi07G028720.1	--	K23280|2.6e-35|sly:101257103|K23280 rhamnogalacturonan I rhamnosyltransferase [EC:2.4.1.351] | (RefSeq) uncharacterized protein LOC101257103 isoform X1	[R]	General function prediction only	gag-polypeptide of LTR copia-type	--	Uncharacterized protein OS=Cajanus cajan OX=3821 GN=KK1_044768 PE=4 SV=1	L	Replication, recombination and repair	PREDICTED: uncharacterized protein LOC102665749 [Glycine max]
Omi08G008720.1	Molecular Function: nucleic acid binding (GO:0003676);; Biological Process: DNA integration (GO:0015074);;	K12447|1.7e-55|csat:109127935|K12447 UDP-sugar pyrophosphorylase [EC:2.7.7.64] | (RefSeq) uncharacterized protein LOC109127935	[R]	General function prediction only	gag-polypeptide of LTR copia-type	Retrovirus-related Pol polyprotein from transposon RE2 OS=Arabidopsis thaliana OX=3702 GN=RE2 PE=4 SV=1	Retrovirus-related Pol polyprotein from transposon TNT 1-94 OS=Cajanus cajan OX=3821 GN=KK1_037648 PE=4 SV=1	L	Replication, recombination and repair	PREDICTED: uncharacterized protein LOC101501608 [Cicer arietinum]
Omi08G018810.1	--	K23280|2.6e-42|sly:101257103|K23280 rhamnogalacturonan I rhamnosyltransferase [EC:2.4.1.351] | (RefSeq) uncharacterized protein LOC101257103 isoform X1	[R]	General function prediction only	gag-polypeptide of LTR copia-type	--	Retrotran_gag_3 domain-containing protein OS=Trifolium subterraneum OX=3900 GN=TSUD_290710 PE=4 SV=1	L	Replication, recombination and repair	PREDICTED: uncharacterized protein LOC102662412 [Glycine max]
Omi08G028690.1	Molecular Function: nucleic acid binding (GO:0003676);; Biological Process: DNA integration (GO:0015074);;	K04122|4.1e-42|qsu:112002318|K04122 ent-kaurene oxidase [EC:1.14.14.86] | (RefSeq) ent-kaurene oxidase, chloroplastic-like	--	--	gag-polypeptide of LTR copia-type	--	Retrovirus-related Pol polyprotein from transposon TNT 1-94 OS=Cajanus cajan OX=3821 GN=KK1_045908 PE=4 SV=1	L	Replication, recombination and repair	PREDICTED: uncharacterized protein LOC102665749 [Glycine max]
Omi01G016040.1	Molecular Function: nucleic acid binding (GO:0003676);; Molecular Function: RNA-DNA hybrid ribonuclease activity (GO:0004523);;	--	[R]	General function prediction only	Reverse transcriptase-like	--	RNase H domain-containing protein OS=Lupinus albus OX=3870 GN=Lal_00018817 PE=4 SV=1	O	Posttranslational modification, protein turnover, chaperones	hypothetical protein glysoja_030406, partial [Glycine soja]
Omi01G017620.1	Molecular Function: nucleic acid binding (GO:0003676);; Molecular Function: RNA-DNA hybrid ribonuclease activity (GO:0004523);;	--	--	--	Reverse transcriptase-like	--	RNase H domain-containing protein OS=Lupinus albus OX=3870 GN=Lal_00018817 PE=4 SV=1	L	Replication, recombination and repair	hypothetical protein glysoja_030406, partial [Glycine soja]
Omi01G027490.1	Molecular Function: nucleic acid binding (GO:0003676);; Molecular Function: RNA-DNA hybrid ribonuclease activity (GO:0004523);;	K11364|7.9e-17|mtr:MTR_7g033170|K11364 SAGA-associated factor 29 | (RefSeq) SGF29 tudor-like domain protein	[R]	General function prediction only	Reverse transcriptase-like	Putative ribonuclease H protein At1g65750 OS=Arabidopsis thaliana OX=3702 GN=At1g65750 PE=3 SV=1	RNase H domain-containing protein OS=Lupinus albus OX=3870 GN=Lal_00047642 PE=4 SV=1	S	Function unknown	PREDICTED: putative ribonuclease H protein At1g65750-like [Fragaria vesca subsp. vesca]
Omi01G040740.1	Molecular Function: nucleic acid binding (GO:0003676);; Molecular Function: RNA-DNA hybrid ribonuclease activity (GO:0004523);;	--	[R]	General function prediction only	Reverse transcriptase-like	--	RNase H domain-containing protein OS=Lupinus albus OX=3870 GN=Lal_00018817 PE=4 SV=1	O	Posttranslational modification, protein turnover, chaperones	hypothetical protein glysoja_030406, partial [Glycine soja]
Omi02G003330.1	Molecular Function: nucleic acid binding (GO:0003676);; Molecular Function: RNA-DNA hybrid ribonuclease activity (GO:0004523);;	K14442|1.0e-13|var:108342813|K14442 ATP-dependent RNA helicase DHX36 [EC:3.6.4.13] | (RefSeq) DExH-box ATP-dependent RNA helicase DExH6	[R]	General function prediction only	Reverse transcriptase-like	Putative ribonuclease H protein At1g65750 OS=Arabidopsis thaliana OX=3702 GN=At1g65750 PE=3 SV=1	RNase H domain-containing protein OS=Trifolium subterraneum OX=3900 GN=TSUD_55920 PE=4 SV=1	E	Amino acid transport and metabolism	PREDICTED: putative ribonuclease H protein At1g65750-like [Fragaria vesca subsp. vesca]
Omi02G009460.1	Molecular Function: nucleic acid binding (GO:0003676);; Molecular Function: RNA-DNA hybrid ribonuclease activity (GO:0004523);;	K04706|1.7e-12|sind:105165876|K04706 E3 SUMO-protein ligase PIAS1 [EC:2.3.2.-] | (RefSeq) LOW QUALITY PROTEIN: E4 SUMO-protein ligase PIAL2-like	[R]	General function prediction only	Reverse transcriptase-like	Putative ribonuclease H protein At1g65750 OS=Arabidopsis thaliana OX=3702 GN=At1g65750 PE=3 SV=1	RNase H domain-containing protein OS=Trifolium subterraneum OX=3900 GN=TSUD_297680 PE=4 SV=1	S	Function unknown	PREDICTED: putative ribonuclease H protein At1g65750-like [Fragaria vesca subsp. vesca]
Omi02G010190.1	Molecular Function: nucleic acid binding (GO:0003676);; Molecular Function: RNA-DNA hybrid ribonuclease activity (GO:0004523);;	--	--	--	Reverse transcriptase-like	--	RNase H domain-containing protein OS=Glycine max OX=3847 GN=GLYMA_18G018000 PE=4 SV=1	--	--	hypothetical protein PHAVU_004G137000g [Phaseolus vulgaris]
Omi02G017220.1	Molecular Function: nucleic acid binding (GO:0003676);; Molecular Function: RNA-DNA hybrid ribonuclease activity (GO:0004523);;	K04706|7.9e-12|sind:105165876|K04706 E3 SUMO-protein ligase PIAS1 [EC:2.3.2.-] | (RefSeq) LOW QUALITY PROTEIN: E4 SUMO-protein ligase PIAL2-like	[R]	General function prediction only	Reverse transcriptase-like	Putative ribonuclease H protein At1g65750 OS=Arabidopsis thaliana OX=3702 GN=At1g65750 PE=3 SV=1	RNase H domain-containing protein OS=Trifolium subterraneum OX=3900 GN=TSUD_297680 PE=4 SV=1	L	Replication, recombination and repair	PREDICTED: putative ribonuclease H protein At1g65750-like [Fragaria vesca subsp. vesca]
Omi03G022160.1	Molecular Function: nucleic acid binding (GO:0003676);; Molecular Function: RNA-DNA hybrid ribonuclease activity (GO:0004523);;	K14442|3.5e-11|var:108342813|K14442 ATP-dependent RNA helicase DHX36 [EC:3.6.4.13] | (RefSeq) DExH-box ATP-dependent RNA helicase DExH6	[R]	General function prediction only	Reverse transcriptase-like	Putative ribonuclease H protein At1g65750 OS=Arabidopsis thaliana OX=3702 GN=At1g65750 PE=3 SV=1	RNase H domain-containing protein OS=Lupinus albus OX=3870 GN=Lal_00018817 PE=4 SV=1	S	Function unknown	PREDICTED: putative ribonuclease H protein At1g65750-like [Fragaria vesca subsp. vesca]
Omi03G042180.1	Molecular Function: nucleic acid binding (GO:0003676);; Molecular Function: RNA-DNA hybrid ribonuclease activity (GO:0004523);;	--	--	--	Reverse transcriptase-like	--	RNase H domain-containing protein OS=Trifolium subterraneum OX=3900 GN=TSUD_297680 PE=4 SV=1	--	--	unknown [Medicago truncatula]
Omi04G001380.1	Molecular Function: nucleic acid binding (GO:0003676);; Molecular Function: RNA-DNA hybrid ribonuclease activity (GO:0004523);;	K14442|1.1e-08|var:108342813|K14442 ATP-dependent RNA helicase DHX36 [EC:3.6.4.13] | (RefSeq) DExH-box ATP-dependent RNA helicase DExH6	[R]	General function prediction only	Reverse transcriptase-like	--	RNase H domain-containing protein OS=Trifolium subterraneum OX=3900 GN=TSUD_228010 PE=4 SV=1	E	Amino acid transport and metabolism	PREDICTED: putative ribonuclease H protein At1g65750 [Malus domestica]
Omi04G010070.1	Molecular Function: nucleic acid binding (GO:0003676);; Molecular Function: RNA-DNA hybrid ribonuclease activity (GO:0004523);;	--	[R]	General function prediction only	Reverse transcriptase-like	--	RNase H domain-containing protein OS=Trifolium subterraneum OX=3900 GN=TSUD_55920 PE=4 SV=1	O	Posttranslational modification, protein turnover, chaperones	Heat shock protein [Medicago truncatula]
Omi04G010350.1	Molecular Function: nucleic acid binding (GO:0003676);; Molecular Function: RNA-DNA hybrid ribonuclease activity (GO:0004523);;	--	[R]	General function prediction only	Reverse transcriptase-like	--	RNase H domain-containing protein OS=Trifolium subterraneum OX=3900 GN=TSUD_297680 PE=4 SV=1	--	--	Polynucleotidyl transferase, Ribonuclease H fold [Medicago truncatula]
Omi04G016220.1	Molecular Function: nucleic acid binding (GO:0003676);; Molecular Function: RNA-DNA hybrid ribonuclease activity (GO:0004523);;	--	--	--	Reverse transcriptase-like	--	RNase H domain-containing protein OS=Lupinus albus OX=3870 GN=Lal_00018817 PE=4 SV=1	--	--	hypothetical protein glysoja_030406, partial [Glycine soja]
Omi04G034250.1	Molecular Function: nucleic acid binding (GO:0003676);; Molecular Function: RNA-DNA hybrid ribonuclease activity (GO:0004523);;	--	--	--	Reverse transcriptase-like	--	RNase H domain-containing protein OS=Lupinus albus OX=3870 GN=Lal_00018817 PE=4 SV=1	--	--	unknown [Medicago truncatula]
Omi05G006780.1	Molecular Function: nucleic acid binding (GO:0003676);; Molecular Function: RNA-directed DNA polymerase activity (GO:0003964);; Molecular Function: RNA-DNA hybrid ribonuclease activity (GO:0004523);;	--	--	--	Reverse transcriptase-like	--	Putative RNA-directed DNA polymerase OS=Medicago truncatula OX=3880 GN=MtrunA17_Chr4g0006871 PE=4 SV=1	--	--	hypothetical protein glysoja_030406, partial [Glycine soja]
Omi05G009190.1	Molecular Function: nucleic acid binding (GO:0003676);; Molecular Function: RNA-DNA hybrid ribonuclease activity (GO:0004523);;	--	--	--	Reverse transcriptase-like	--	RNase H domain-containing protein OS=Trifolium subterraneum OX=3900 GN=TSUD_297680 PE=4 SV=1	O	Posttranslational modification, protein turnover, chaperones	unknown [Medicago truncatula]
Omi06G024540.1	Molecular Function: nucleic acid binding (GO:0003676);; Molecular Function: RNA-DNA hybrid ribonuclease activity (GO:0004523);;	K14442|1.2e-08|var:108342813|K14442 ATP-dependent RNA helicase DHX36 [EC:3.6.4.13] | (RefSeq) DExH-box ATP-dependent RNA helicase DExH6	[R]	General function prediction only	Reverse transcriptase-like	--	RNase H domain-containing protein OS=Trifolium subterraneum OX=3900 GN=TSUD_69400 PE=4 SV=1	E	Amino acid transport and metabolism	PREDICTED: putative ribonuclease H protein At1g65750 [Malus domestica]
Omi06G026330.1	Molecular Function: nucleic acid binding (GO:0003676);; Molecular Function: RNA-DNA hybrid ribonuclease activity (GO:0004523);;	--	--	--	Reverse transcriptase-like	--	RNase H domain-containing protein OS=Trifolium subterraneum OX=3900 GN=TSUD_50770 PE=4 SV=1	E	Amino acid transport and metabolism	hypothetical protein glysoja_041108, partial [Glycine soja]
Omi06G026340.1	Molecular Function: nucleic acid binding (GO:0003676);; Molecular Function: RNA-DNA hybrid ribonuclease activity (GO:0004523);;	--	--	--	Reverse transcriptase-like	--	RNase H domain-containing protein OS=Lupinus albus OX=3870 GN=Lal_00018817 PE=4 SV=1	O	Posttranslational modification, protein turnover, chaperones	hypothetical protein glysoja_030406, partial [Glycine soja]
Omi06G038170.1	Molecular Function: nucleic acid binding (GO:0003676);; Molecular Function: DNA-binding transcription factor activity (GO:0003700);; Molecular Function: RNA-DNA hybrid ribonuclease activity (GO:0004523);; Cellular Component: nucleus (GO:0005634);;	--	[R]	General function prediction only	Reverse transcriptase-like	--	Uncharacterized protein OS=Trifolium subterraneum OX=3900 GN=TSUD_02700 PE=4 SV=1	--	--	hypothetical protein glysoja_030406, partial [Glycine soja]
Omi06G038920.1	Molecular Function: nucleic acid binding (GO:0003676);; Molecular Function: RNA-DNA hybrid ribonuclease activity (GO:0004523);;	K04706|8.9e-11|sind:105165876|K04706 E3 SUMO-protein ligase PIAS1 [EC:2.3.2.-] | (RefSeq) LOW QUALITY PROTEIN: E4 SUMO-protein ligase PIAL2-like	[R]	General function prediction only	Reverse transcriptase-like	Putative ribonuclease H protein At1g65750 OS=Arabidopsis thaliana OX=3702 GN=At1g65750 PE=3 SV=1	RNase H domain-containing protein OS=Lupinus angustifolius OX=3871 PE=4 SV=1	E	Amino acid transport and metabolism	PREDICTED: putative ribonuclease H protein At1g65750 [Malus domestica]
Omi07G026340.1	Molecular Function: nucleic acid binding (GO:0003676);; Molecular Function: RNA-DNA hybrid ribonuclease activity (GO:0004523);;	--	--	--	Reverse transcriptase-like	--	Ribonuclease H protein OS=Trifolium medium OX=97028 GN=A2U01_0001937 PE=4 SV=1	--	--	hypothetical protein glysoja_030406, partial [Glycine soja]
Omi07G029580.1	Molecular Function: nucleic acid binding (GO:0003676);; Molecular Function: RNA-DNA hybrid ribonuclease activity (GO:0004523);;	K04706|2.5e-11|sind:105165876|K04706 E3 SUMO-protein ligase PIAS1 [EC:2.3.2.-] | (RefSeq) LOW QUALITY PROTEIN: E4 SUMO-protein ligase PIAL2-like	[R]	General function prediction only	Reverse transcriptase-like	Putative ribonuclease H protein At1g65750 OS=Arabidopsis thaliana OX=3702 GN=At1g65750 PE=3 SV=1	RNase H domain-containing protein OS=Lupinus angustifolius OX=3871 PE=4 SV=1	S	Function unknown	PREDICTED: putative ribonuclease H protein At1g65750-like [Fragaria vesca subsp. vesca]
Omi07G032620.1	Molecular Function: nucleic acid binding (GO:0003676);; Molecular Function: RNA-DNA hybrid ribonuclease activity (GO:0004523);;	--	[R]	General function prediction only	Reverse transcriptase-like	--	RNase H domain-containing protein OS=Lupinus albus OX=3870 GN=Lal_00018817 PE=4 SV=1	O	Posttranslational modification, protein turnover, chaperones	Heat shock protein [Medicago truncatula]
Omi07G034660.1	Molecular Function: nucleic acid binding (GO:0003676);; Molecular Function: RNA-DNA hybrid ribonuclease activity (GO:0004523);;	--	[R]	General function prediction only	Reverse transcriptase-like	--	RNase H domain-containing protein OS=Trifolium subterraneum OX=3900 GN=TSUD_297680 PE=4 SV=1	--	--	Polynucleotidyl transferase, Ribonuclease H fold [Medicago truncatula]
Omi07G037800.1	Molecular Function: nucleic acid binding (GO:0003676);; Molecular Function: RNA-DNA hybrid ribonuclease activity (GO:0004523);;	--	[R]	General function prediction only	Reverse transcriptase-like	--	RNase H domain-containing protein OS=Lupinus angustifolius OX=3871 PE=4 SV=1	L	Replication, recombination and repair	hypothetical protein glysoja_030406, partial [Glycine soja]
Omi08G004420.1	Molecular Function: nucleic acid binding (GO:0003676);; Molecular Function: RNA-DNA hybrid ribonuclease activity (GO:0004523);;	K04706|7.2e-08|sind:105165876|K04706 E3 SUMO-protein ligase PIAS1 [EC:2.3.2.-] | (RefSeq) LOW QUALITY PROTEIN: E4 SUMO-protein ligase PIAL2-like	[R]	General function prediction only	Reverse transcriptase-like	Putative ribonuclease H protein At1g65750 OS=Arabidopsis thaliana OX=3702 GN=At1g65750 PE=3 SV=1	RNase H domain-containing protein OS=Trifolium subterraneum OX=3900 GN=TSUD_55920 PE=4 SV=1	E	Amino acid transport and metabolism	PREDICTED: putative ribonuclease H protein At1g65750-like [Fragaria vesca subsp. vesca]
Omi08G008570.1	Molecular Function: nucleic acid binding (GO:0003676);; Molecular Function: RNA-DNA hybrid ribonuclease activity (GO:0004523);;	K14442|1.7e-10|var:108342813|K14442 ATP-dependent RNA helicase DHX36 [EC:3.6.4.13] | (RefSeq) DExH-box ATP-dependent RNA helicase DExH6	[R]	General function prediction only	Reverse transcriptase-like	--	RNase H domain-containing protein OS=Trifolium subterraneum OX=3900 GN=TSUD_228010 PE=4 SV=1	E	Amino acid transport and metabolism	PREDICTED: putative ribonuclease H protein At1g65750 [Malus domestica]
Omi08G009000.1	Molecular Function: nucleic acid binding (GO:0003676);; Molecular Function: RNA-DNA hybrid ribonuclease activity (GO:0004523);;	K09286|4.0e-12|lang:109361804|K09286 EREBP-like factor | (RefSeq) uncharacterized LOC109361804	[R]	General function prediction only	Reverse transcriptase-like	Putative ribonuclease H protein At1g65750 OS=Arabidopsis thaliana OX=3702 GN=At1g65750 PE=3 SV=1	RNase H domain-containing protein OS=Lupinus albus OX=3870 GN=Lal_00018817 PE=4 SV=1	S	Function unknown	PREDICTED: putative ribonuclease H protein At1g65750-like [Fragaria vesca subsp. vesca]
Omi08G010690.1	Molecular Function: nucleic acid binding (GO:0003676);; Molecular Function: RNA-DNA hybrid ribonuclease activity (GO:0004523);;	K14442|1.0e-13|var:108342813|K14442 ATP-dependent RNA helicase DHX36 [EC:3.6.4.13] | (RefSeq) DExH-box ATP-dependent RNA helicase DExH6	[R]	General function prediction only	Reverse transcriptase-like	Putative ribonuclease H protein At1g65750 OS=Arabidopsis thaliana OX=3702 GN=At1g65750 PE=3 SV=1	RNase H domain-containing protein OS=Trifolium subterraneum OX=3900 GN=TSUD_228010 PE=4 SV=1	E	Amino acid transport and metabolism	PREDICTED: putative ribonuclease H protein At1g65750-like [Fragaria vesca subsp. vesca]
Omi08G024000.1	Molecular Function: nucleic acid binding (GO:0003676);; Molecular Function: RNA-DNA hybrid ribonuclease activity (GO:0004523);;	--	[R]	General function prediction only	Reverse transcriptase-like	--	RNase H domain-containing protein OS=Lupinus albus OX=3870 GN=Lal_00018817 PE=4 SV=1	--	--	hypothetical protein glysoja_030406, partial [Glycine soja]
Omi350G001600.1	Molecular Function: nucleic acid binding (GO:0003676);; Molecular Function: RNA-DNA hybrid ribonuclease activity (GO:0004523);;	K04706|4.6e-11|sind:105165876|K04706 E3 SUMO-protein ligase PIAS1 [EC:2.3.2.-] | (RefSeq) LOW QUALITY PROTEIN: E4 SUMO-protein ligase PIAL2-like	[R]	General function prediction only	Reverse transcriptase-like	Putative ribonuclease H protein At1g65750 OS=Arabidopsis thaliana OX=3702 GN=At1g65750 PE=3 SV=1	RNase H domain-containing protein OS=Trifolium subterraneum OX=3900 GN=TSUD_55920 PE=4 SV=1	S	Function unknown	PREDICTED: putative ribonuclease H protein At1g65750-like [Fragaria vesca subsp. vesca]
Omi01G005930.1	--	K02218|5.9e-36|sbi:8069780|K02218 casein kinase 1 [EC:2.7.11.1] | (RefSeq) uncharacterized protein LOC8069780	[L]	Replication, recombination and repair	DDE superfamily endonuclease	Protein ALP1-like OS=Arabidopsis thaliana OX=3702 GN=At3g55350 PE=2 SV=1	Putative nuclease HARBI1 OS=Glycine soja OX=3848 GN=D0Y65_026074 PE=3 SV=1	L	Replication, recombination and repair	PREDICTED: putative nuclease HARBI1-like [Glycine max]
Omi01G009800.1	--	K02218|2.6e-53|sbi:8069780|K02218 casein kinase 1 [EC:2.7.11.1] | (RefSeq) uncharacterized protein LOC8069780	[L]	Replication, recombination and repair	DDE superfamily endonuclease	Protein ALP1-like OS=Arabidopsis thaliana OX=3702 GN=At3g55350 PE=2 SV=1	Putative nuclease HARBI1 OS=Glycine soja OX=3848 GN=D0Y65_026074 PE=3 SV=1	L	Replication, recombination and repair	PREDICTED: putative nuclease HARBI1-like [Glycine max]
Omi01G011940.1	--	K23222|5.8e-31|nsy:104242359|K23222 nuclease HARBI1 [EC:3.1.-.-] | (RefSeq) uncharacterized protein LOC104242359	[L]	Replication, recombination and repair	DDE superfamily endonuclease	--	Uncharacterized protein OS=Cajanus cajan OX=3821 GN=KK1_031037 PE=4 SV=1	L	Replication, recombination and repair	PREDICTED: uncharacterized protein LOC103719932, partial [Phoenix dactylifera]
Omi01G025220.1	--	K02218|1.3e-42|sbi:8069780|K02218 casein kinase 1 [EC:2.7.11.1] | (RefSeq) uncharacterized protein LOC8069780	[L]	Replication, recombination and repair	DDE superfamily endonuclease	Protein ALP1-like OS=Arabidopsis thaliana OX=3702 GN=At3g55350 PE=2 SV=1	Putative nuclease HARBI1 OS=Glycine soja OX=3848 GN=D0Y65_026074 PE=3 SV=1	L	Replication, recombination and repair	PREDICTED: putative nuclease HARBI1-like [Glycine max]
Omi01G039040.1	--	K02218|1.7e-37|sbi:8069780|K02218 casein kinase 1 [EC:2.7.11.1] | (RefSeq) uncharacterized protein LOC8069780	[L]	Replication, recombination and repair	DDE superfamily endonuclease	Protein ALP1-like OS=Arabidopsis thaliana OX=3702 GN=At3g55350 PE=2 SV=1	Putative nuclease HARBI1 OS=Glycine soja OX=3848 GN=D0Y65_026074 PE=3 SV=1	L	Replication, recombination and repair	PREDICTED: putative nuclease HARBI1-like [Glycine max]
Omi02G010150.1	--	K02218|1.5e-26|sbi:8069780|K02218 casein kinase 1 [EC:2.7.11.1] | (RefSeq) uncharacterized protein LOC8069780	[L]	Replication, recombination and repair	DDE superfamily endonuclease	--	Putative nuclease HARBI1 OS=Glycine soja OX=3848 GN=D0Y65_026074 PE=3 SV=1	L	Replication, recombination and repair	PREDICTED: putative nuclease HARBI1-like [Glycine max]
Omi02G021840.1	--	K02218|2.6e-45|sbi:8069780|K02218 casein kinase 1 [EC:2.7.11.1] | (RefSeq) uncharacterized protein LOC8069780	[L]	Replication, recombination and repair	DDE superfamily endonuclease	--	Putative nuclease HARBI1 OS=Glycine soja OX=3848 GN=D0Y65_026074 PE=3 SV=1	L	Replication, recombination and repair	PREDICTED: uncharacterized protein LOC104221796 [Nicotiana sylvestris]
Omi02G029300.1	--	K23222|1.3e-32|oeu:111367135|K23222 nuclease HARBI1 [EC:3.1.-.-] | (RefSeq) uncharacterized protein LOC111367135 isoform X1	[L]	Replication, recombination and repair	DDE superfamily endonuclease	Protein ALP1-like OS=Arabidopsis thaliana OX=3702 GN=At3g55350 PE=2 SV=1	Putative nuclease HARBI1 OS=Glycine soja OX=3848 GN=D0Y65_026074 PE=3 SV=1	B	Chromatin structure and dynamics	PREDICTED: putative nuclease HARBI1-like [Glycine max]
Omi02G044010.1	--	K02218|6.4e-25|sbi:8069780|K02218 casein kinase 1 [EC:2.7.11.1] | (RefSeq) uncharacterized protein LOC8069780	[L]	Replication, recombination and repair	DDE superfamily endonuclease	--	Putative nuclease HARBI1 OS=Glycine soja OX=3848 GN=D0Y65_026074 PE=3 SV=1	L	Replication, recombination and repair	PREDICTED: putative nuclease HARBI1-like [Glycine max]
Omi03G000650.1	--	K02218|7.0e-48|sbi:8069780|K02218 casein kinase 1 [EC:2.7.11.1] | (RefSeq) uncharacterized protein LOC8069780	[L]	Replication, recombination and repair	DDE superfamily endonuclease	--	Putative nuclease HARBI1 OS=Glycine soja OX=3848 GN=D0Y65_026074 PE=3 SV=1	L	Replication, recombination and repair	PREDICTED: putative nuclease HARBI1-like [Glycine max]
Omi03G010570.1	--	K02218|5.9e-53|sbi:8069780|K02218 casein kinase 1 [EC:2.7.11.1] | (RefSeq) uncharacterized protein LOC8069780	[L]	Replication, recombination and repair	DDE superfamily endonuclease	Protein ALP1-like OS=Arabidopsis thaliana OX=3702 GN=At3g55350 PE=2 SV=1	Putative nuclease HARBI1 OS=Glycine soja OX=3848 GN=D0Y65_026074 PE=3 SV=1	L	Replication, recombination and repair	PREDICTED: putative nuclease HARBI1-like [Glycine max]
Omi03G032540.1	Molecular Function: DNA binding (GO:0003677);; Molecular Function: DNA-binding transcription factor activity (GO:0003700);; Cellular Component: nucleus (GO:0005634);;	K02218|7.4e-17|sbi:8069780|K02218 casein kinase 1 [EC:2.7.11.1] | (RefSeq) uncharacterized protein LOC8069780	[L]	Replication, recombination and repair	DDE superfamily endonuclease	--	uncharacterized protein LOC104221796 OS=Nicotiana sylvestris OX=4096 GN=LOC104221796 PE=3 SV=1	L	Replication, recombination and repair	PREDICTED: uncharacterized protein LOC104221796 [Nicotiana sylvestris]
Omi03G034640.1	Cellular Component: integral component of membrane (GO:0016021);;	K02218|8.2e-21|sbi:8069780|K02218 casein kinase 1 [EC:2.7.11.1] | (RefSeq) uncharacterized protein LOC8069780	[L]	Replication, recombination and repair	DDE superfamily endonuclease	--	Putative nuclease HARBI1 OS=Vitis vinifera OX=29760 GN=Harbi1_4 PE=3 SV=1	L	Replication, recombination and repair	hypothetical protein VITISV_007002 [Vitis vinifera]
Omi03G051640.1	Molecular Function: DNA binding (GO:0003677);; Molecular Function: DNA-binding transcription factor activity (GO:0003700);; Cellular Component: nucleus (GO:0005634);;	K02218|1.4e-44|sbi:8069780|K02218 casein kinase 1 [EC:2.7.11.1] | (RefSeq) uncharacterized protein LOC8069780	[L]	Replication, recombination and repair	DDE superfamily endonuclease	--	uncharacterized protein LOC104221796 OS=Nicotiana sylvestris OX=4096 GN=LOC104221796 PE=3 SV=1	L	Replication, recombination and repair	PREDICTED: uncharacterized protein LOC104221796 [Nicotiana sylvestris]
Omi04G026710.1	--	K02218|5.2e-11|sbi:8069780|K02218 casein kinase 1 [EC:2.7.11.1] | (RefSeq) uncharacterized protein LOC8069780	[L]	Replication, recombination and repair	DDE superfamily endonuclease	--	Uncharacterized protein OS=Trifolium subterraneum OX=3900 GN=TSUD_312020 PE=3 SV=1	L	Replication, recombination and repair	PREDICTED: uncharacterized protein LOC104221796 [Nicotiana sylvestris]
Omi04G031590.1	Molecular Function: DNA binding (GO:0003677);; Molecular Function: DNA-binding transcription factor activity (GO:0003700);; Cellular Component: nucleus (GO:0005634);;	K02218|5.6e-50|sbi:8069780|K02218 casein kinase 1 [EC:2.7.11.1] | (RefSeq) uncharacterized protein LOC8069780	[L]	Replication, recombination and repair	DDE superfamily endonuclease	Protein ALP1-like OS=Arabidopsis thaliana OX=3702 GN=At3g55350 PE=2 SV=1	uncharacterized protein LOC104221796 OS=Nicotiana sylvestris OX=4096 GN=LOC104221796 PE=3 SV=1	L	Replication, recombination and repair	PREDICTED: uncharacterized protein LOC104221796 [Nicotiana sylvestris]
Omi04G033750.1	--	K02218|1.6e-50|sbi:8069780|K02218 casein kinase 1 [EC:2.7.11.1] | (RefSeq) uncharacterized protein LOC8069780	[L]	Replication, recombination and repair	DDE superfamily endonuclease	--	Putative nuclease HARBI1 OS=Glycine soja OX=3848 GN=D0Y65_026074 PE=3 SV=1	L	Replication, recombination and repair	PREDICTED: putative nuclease HARBI1-like [Glycine max]
Omi04G039260.1	Cellular Component: integral component of membrane (GO:0016021);;	K02218|3.1e-20|sbi:8069780|K02218 casein kinase 1 [EC:2.7.11.1] | (RefSeq) uncharacterized protein LOC8069780	[L]	Replication, recombination and repair	DDE superfamily endonuclease	--	Putative nuclease HARBI1 OS=Vitis vinifera OX=29760 GN=Harbi1_4 PE=3 SV=1	L	Replication, recombination and repair	hypothetical protein VITISV_007002 [Vitis vinifera]
Omi05G018430.1	--	K02218|4.0e-40|sbi:8069780|K02218 casein kinase 1 [EC:2.7.11.1] | (RefSeq) uncharacterized protein LOC8069780	[L]	Replication, recombination and repair	DDE superfamily endonuclease	Protein ALP1-like OS=Arabidopsis thaliana OX=3702 GN=At3g55350 PE=2 SV=1	Putative nuclease HARBI1 OS=Glycine soja OX=3848 GN=D0Y65_026074 PE=3 SV=1	L	Replication, recombination and repair	PREDICTED: putative nuclease HARBI1-like [Glycine max]
Omi05G022650.1	--	K02218|6.7e-35|sbi:8069780|K02218 casein kinase 1 [EC:2.7.11.1] | (RefSeq) uncharacterized protein LOC8069780	[L]	Replication, recombination and repair	DDE superfamily endonuclease	--	Putative nuclease HARBI1 OS=Glycine soja OX=3848 GN=D0Y65_026074 PE=3 SV=1	L	Replication, recombination and repair	PREDICTED: uncharacterized protein LOC104221796 [Nicotiana sylvestris]
Omi05G042980.1	Molecular Function: DNA binding (GO:0003677);; Cellular Component: nucleus (GO:0005634);; Biological Process: transcription initiation from RNA polymerase II promoter (GO:0006367);; Molecular Function: protein heterodimerization activity (GO:0046982);;	K02218|7.1e-20|sbi:8069780|K02218 casein kinase 1 [EC:2.7.11.1] | (RefSeq) uncharacterized protein LOC8069780	[L]	Replication, recombination and repair	DDE superfamily endonuclease	--	Uncharacterized protein OS=Nyssa sinensis OX=561372 GN=F0562_019489 PE=3 SV=1	L	Replication, recombination and repair	PREDICTED: uncharacterized protein LOC104221796 [Nicotiana sylvestris]
Omi06G019670.1	--	K02218|3.8e-21|sbi:8069780|K02218 casein kinase 1 [EC:2.7.11.1] | (RefSeq) uncharacterized protein LOC8069780	[L]	Replication, recombination and repair	DDE superfamily endonuclease	--	Putative nuclease HARBI1 OS=Glycine soja OX=3848 GN=D0Y65_026074 PE=3 SV=1	L	Replication, recombination and repair	PREDICTED: uncharacterized protein LOC104221796 [Nicotiana sylvestris]
Omi06G035100.1	--	K02218|2.0e-45|sbi:8069780|K02218 casein kinase 1 [EC:2.7.11.1] | (RefSeq) uncharacterized protein LOC8069780	[L]	Replication, recombination and repair	DDE superfamily endonuclease	--	Putative nuclease HARBI1 OS=Glycine soja OX=3848 GN=D0Y65_026074 PE=3 SV=1	L	Replication, recombination and repair	PREDICTED: putative nuclease HARBI1-like [Glycine max]
Omi07G009890.1	--	K02218|2.6e-53|sbi:8069780|K02218 casein kinase 1 [EC:2.7.11.1] | (RefSeq) uncharacterized protein LOC8069780	[L]	Replication, recombination and repair	DDE superfamily endonuclease	--	Putative nuclease HARBI1 OS=Glycine soja OX=3848 GN=D0Y65_026074 PE=3 SV=1	L	Replication, recombination and repair	PREDICTED: putative nuclease HARBI1-like [Glycine max]
Omi07G018060.1	Molecular Function: DNA binding (GO:0003677);; Molecular Function: DNA-binding transcription factor activity (GO:0003700);; Cellular Component: nucleus (GO:0005634);;	K02218|6.6e-55|sbi:8069780|K02218 casein kinase 1 [EC:2.7.11.1] | (RefSeq) uncharacterized protein LOC8069780	[L]	Replication, recombination and repair	DDE superfamily endonuclease	Protein ALP1-like OS=Arabidopsis thaliana OX=3702 GN=At3g55350 PE=2 SV=1	uncharacterized protein LOC104221796 OS=Nicotiana sylvestris OX=4096 GN=LOC104221796 PE=3 SV=1	L	Replication, recombination and repair	PREDICTED: uncharacterized protein LOC104221796 [Nicotiana sylvestris]
Omi01G020310.1	Molecular Function: nucleic acid binding (GO:0003676);; Molecular Function: zinc ion binding (GO:0008270);; Biological Process: DNA integration (GO:0015074);;	K03097|4.7e-16|hbr:110638242|K03097 casein kinase II subunit alpha [EC:2.7.11.1] | (RefSeq) casein kinase II subunit alpha-4, chloroplastic-like	--	--	gag-polypeptide of LTR copia-type	--	Uncharacterized protein OS=Cinnamomum micranthum f. kanehirae OX=337451 GN=CKAN_02080200 PE=4 SV=1	S	Function unknown	hypothetical protein VITISV_031073 [Vitis vinifera]
Omi01G023650.1	--	K05658|3.5e-09|egr:104416962|K05658 ATP-binding cassette, subfamily B (MDR/TAP), member 1 [EC:7.6.2.2] | (RefSeq) putative multidrug resistance protein	--	--	gag-polypeptide of LTR copia-type	--	Uncharacterized protein (Fragment) OS=Glycine soja OX=3848 GN=glysoja_037561 PE=4 SV=1	S	Function unknown	hypothetical protein glysoja_037561, partial [Glycine soja]
Omi02G001730.1	Molecular Function: nucleic acid binding (GO:0003676);; Molecular Function: zinc ion binding (GO:0008270);; Biological Process: DNA integration (GO:0015074);;	--	--	--	gag-polypeptide of LTR copia-type	--	Uncharacterized protein OS=Cinnamomum micranthum f. kanehirae OX=337451 GN=CKAN_02080200 PE=4 SV=1	S	Function unknown	hypothetical protein AMTR_s03239p00005680, partial [Amborella trichopoda]
Omi02G004050.1	Molecular Function: nucleic acid binding (GO:0003676);; Molecular Function: zinc ion binding (GO:0008270);; Biological Process: DNA integration (GO:0015074);;	K05658|9.7e-09|egr:104416962|K05658 ATP-binding cassette, subfamily B (MDR/TAP), member 1 [EC:7.6.2.2] | (RefSeq) putative multidrug resistance protein	--	--	gag-polypeptide of LTR copia-type	--	Retrovirus-related Pol polyprotein from transposon TNT 1-94 OS=Cajanus cajan OX=3821 GN=KK1_038971 PE=4 SV=1	S	Function unknown	PREDICTED: uncharacterized protein LOC102667862 [Glycine max]
Omi02G026680.1	--	K05658|3.5e-08|egr:104416962|K05658 ATP-binding cassette, subfamily B (MDR/TAP), member 1 [EC:7.6.2.2] | (RefSeq) putative multidrug resistance protein	--	--	gag-polypeptide of LTR copia-type	--	Uncharacterized protein OS=Glycine soja OX=3848 GN=D0Y65_006823 PE=4 SV=1	S	Function unknown	PREDICTED: uncharacterized protein LOC102667862 [Glycine max]
Omi02G029740.1	--	--	--	--	gag-polypeptide of LTR copia-type	--	Uncharacterized protein (Fragment) OS=Glycine soja OX=3848 GN=glysoja_037561 PE=4 SV=1	S	Function unknown	PREDICTED: uncharacterized protein LOC102667862 [Glycine max]
Omi02G032650.1	Molecular Function: nucleic acid binding (GO:0003676);; Molecular Function: zinc ion binding (GO:0008270);;	--	--	--	gag-polypeptide of LTR copia-type	--	Retrovirus-related Pol polyprotein from transposon TNT 1-94 (Fragment) OS=Cajanus cajan OX=3821 GN=KK1_038014 PE=4 SV=1	S	Function unknown	PREDICTED: uncharacterized protein LOC100808452 [Glycine max]
Omi02G041810.1	Molecular Function: nucleic acid binding (GO:0003676);; Molecular Function: zinc ion binding (GO:0008270);; Biological Process: DNA integration (GO:0015074);;	K03097|2.5e-10|hbr:110638242|K03097 casein kinase II subunit alpha [EC:2.7.11.1] | (RefSeq) casein kinase II subunit alpha-4, chloroplastic-like	--	--	gag-polypeptide of LTR copia-type	--	Retrovirus-related Pol polyprotein from transposon TNT 1-94 OS=Cajanus cajan OX=3821 GN=KK1_038971 PE=4 SV=1	S	Function unknown	PREDICTED: uncharacterized protein LOC102667862 [Glycine max]
Omi02G046270.1	Molecular Function: nucleic acid binding (GO:0003676);; Biological Process: DNA integration (GO:0015074);; Cellular Component: integral component of membrane (GO:0016021);;	K09338|1.4e-08|pda:103715075|K09338 homeobox-leucine zipper protein | (RefSeq) homeobox-leucine zipper protein ROC5-like	--	--	gag-polypeptide of LTR copia-type	--	Retrovirus-related Pol polyprotein from transposon TNT 1-94 OS=Glycine soja OX=3848 GN=D0Y65_017536 PE=4 SV=1	S	Function unknown	PREDICTED: uncharacterized protein LOC102667862 [Glycine max]
Omi03G019070.1	Molecular Function: DNA binding (GO:0003677);; Molecular Function: DNA-directed DNA polymerase activity (GO:0003887);; Molecular Function: zinc ion binding (GO:0008270);;	--	--	--	gag-polypeptide of LTR copia-type	--	Retrovirus-related Pol polyprotein from transposon TNT 1-94 OS=Glycine soja OX=3848 GN=D0Y65_052847 PE=4 SV=1	S	Function unknown	PREDICTED: uncharacterized protein LOC102667862 [Glycine max]
Omi03G030860.1	Molecular Function: nucleic acid binding (GO:0003676);; Molecular Function: zinc ion binding (GO:0008270);;	--	--	--	gag-polypeptide of LTR copia-type	--	CCHC-type domain-containing protein (Fragment) OS=Amborella trichopoda OX=13333 GN=AMTR_s03239p00005680 PE=4 SV=1	S	Function unknown	hypothetical protein AMTR_s03239p00005680, partial [Amborella trichopoda]
Omi03G049310.1	Molecular Function: DNA binding (GO:0003677);; Molecular Function: DNA-directed DNA polymerase activity (GO:0003887);; Molecular Function: zinc ion binding (GO:0008270);;	K03097|4.7e-11|hbr:110638242|K03097 casein kinase II subunit alpha [EC:2.7.11.1] | (RefSeq) casein kinase II subunit alpha-4, chloroplastic-like	--	--	gag-polypeptide of LTR copia-type	--	Retrovirus-related Pol polyprotein from transposon TNT 1-94 OS=Glycine soja OX=3848 GN=D0Y65_052847 PE=4 SV=1	S	Function unknown	PREDICTED: uncharacterized protein LOC100808452 [Glycine max]
Omi04G000040.1	--	K05658|3.9e-08|egr:104416962|K05658 ATP-binding cassette, subfamily B (MDR/TAP), member 1 [EC:7.6.2.2] | (RefSeq) putative multidrug resistance protein	--	--	gag-polypeptide of LTR copia-type	--	Uncharacterized protein OS=Glycine soja OX=3848 GN=D0Y65_023469 PE=4 SV=1	S	Function unknown	PREDICTED: uncharacterized protein LOC102663039 [Glycine max]
Omi04G005230.1	Biological Process: DNA integration (GO:0015074);;	K09338|1.3e-07|pda:103715075|K09338 homeobox-leucine zipper protein | (RefSeq) homeobox-leucine zipper protein ROC5-like	--	--	gag-polypeptide of LTR copia-type	--	Integrase catalytic domain-containing protein (Fragment) OS=Mucuna pruriens OX=157652 GN=CR513_05971 PE=4 SV=1	S	Function unknown	PREDICTED: uncharacterized protein LOC102667168 [Glycine max]
Omi04G006500.1	--	K05658|8.3e-09|egr:104416962|K05658 ATP-binding cassette, subfamily B (MDR/TAP), member 1 [EC:7.6.2.2] | (RefSeq) putative multidrug resistance protein	--	--	gag-polypeptide of LTR copia-type	--	Reverse transcriptase Ty1/copia-type domain-containing protein (Fragment) OS=Mucuna pruriens OX=157652 GN=CR513_45661 PE=4 SV=1	S	Function unknown	PREDICTED: uncharacterized protein LOC102667862 [Glycine max]
Omi04G017010.1	Molecular Function: nucleic acid binding (GO:0003676);; Biological Process: DNA integration (GO:0015074);; Cellular Component: integral component of membrane (GO:0016021);;	K09338|2.8e-10|pda:103715075|K09338 homeobox-leucine zipper protein | (RefSeq) homeobox-leucine zipper protein ROC5-like	--	--	gag-polypeptide of LTR copia-type	--	Retrovirus-related Pol polyprotein from transposon TNT 1-94 OS=Glycine soja OX=3848 GN=D0Y65_017536 PE=4 SV=1	S	Function unknown	PREDICTED: uncharacterized protein LOC102662751 [Glycine max]
Omi04G021830.1	--	K01904|3.7e-12|bna:106397021|K01904 4-coumarate--CoA ligase [EC:6.2.1.12] | (RefSeq) 4-coumarate--CoA ligase 2	--	--	gag-polypeptide of LTR copia-type	--	Uncharacterized protein OS=Glycine soja OX=3848 GN=D0Y65_006823 PE=4 SV=1	S	Function unknown	PREDICTED: uncharacterized protein LOC102662751 [Glycine max]
Omi04G035460.1	Molecular Function: nucleic acid binding (GO:0003676);; Molecular Function: zinc ion binding (GO:0008270);;	K01904|3.9e-19|bna:106397021|K01904 4-coumarate--CoA ligase [EC:6.2.1.12] | (RefSeq) 4-coumarate--CoA ligase 2	--	--	gag-polypeptide of LTR copia-type	--	CCHC-type domain-containing protein OS=Salix brachista OX=2182728 GN=DKX38_006983 PE=4 SV=1	S	Function unknown	hypothetical protein VITISV_031073 [Vitis vinifera]
Omi05G006840.1	Molecular Function: DNA binding (GO:0003677);; Molecular Function: DNA-directed DNA polymerase activity (GO:0003887);; Molecular Function: zinc ion binding (GO:0008270);;	K05658|2.6e-07|egr:104416962|K05658 ATP-binding cassette, subfamily B (MDR/TAP), member 1 [EC:7.6.2.2] | (RefSeq) putative multidrug resistance protein	--	--	gag-polypeptide of LTR copia-type	--	Retrovirus-related Pol polyprotein from transposon TNT 1-94 OS=Glycine soja OX=3848 GN=D0Y65_052847 PE=4 SV=1	S	Function unknown	PREDICTED: uncharacterized protein LOC102667862 [Glycine max]
Omi06G001740.1	Molecular Function: nucleic acid binding (GO:0003676);; Molecular Function: zinc ion binding (GO:0008270);; Biological Process: DNA integration (GO:0015074);;	K03097|4.5e-16|hbr:110638242|K03097 casein kinase II subunit alpha [EC:2.7.11.1] | (RefSeq) casein kinase II subunit alpha-4, chloroplastic-like	--	--	gag-polypeptide of LTR copia-type	--	Uncharacterized protein OS=Cinnamomum micranthum f. kanehirae OX=337451 GN=CKAN_02080200 PE=4 SV=1	S	Function unknown	PREDICTED: uncharacterized protein LOC104879831 [Vitis vinifera]
Omi06G024230.1	--	K09338|1.1e-11|pda:103715075|K09338 homeobox-leucine zipper protein | (RefSeq) homeobox-leucine zipper protein ROC5-like	--	--	gag-polypeptide of LTR copia-type	--	Uncharacterized protein OS=Glycine soja OX=3848 GN=D0Y65_006823 PE=4 SV=1	S	Function unknown	PREDICTED: uncharacterized protein LOC100786283 [Glycine max]
Omi07G008420.1	--	K01904|7.5e-16|bna:106397021|K01904 4-coumarate--CoA ligase [EC:6.2.1.12] | (RefSeq) 4-coumarate--CoA ligase 2	--	--	gag-polypeptide of LTR copia-type	--	CCHC-type domain-containing protein OS=Lupinus albus OX=3870 GN=Lal_00012758 PE=4 SV=1	S	Function unknown	hypothetical protein glysoja_049436, partial [Glycine soja]
Omi07G016120.1	--	K09338|1.1e-08|pda:103715075|K09338 homeobox-leucine zipper protein | (RefSeq) homeobox-leucine zipper protein ROC5-like	--	--	gag-polypeptide of LTR copia-type	--	Uncharacterized protein OS=Glycine soja OX=3848 GN=D0Y65_023469 PE=4 SV=1	S	Function unknown	PREDICTED: uncharacterized protein LOC100808452 [Glycine max]
Omi07G029880.1	Molecular Function: DNA binding (GO:0003677);; Molecular Function: DNA-directed DNA polymerase activity (GO:0003887);; Molecular Function: zinc ion binding (GO:0008270);;	--	--	--	gag-polypeptide of LTR copia-type	--	Retrovirus-related Pol polyprotein from transposon TNT 1-94 OS=Glycine soja OX=3848 GN=D0Y65_052847 PE=4 SV=1	S	Function unknown	PREDICTED: uncharacterized protein LOC102667862 [Glycine max]
Omi07G031920.1	Molecular Function: nucleic acid binding (GO:0003676);; Molecular Function: zinc ion binding (GO:0008270);;	K03097|4.8e-13|hbr:110638242|K03097 casein kinase II subunit alpha [EC:2.7.11.1] | (RefSeq) casein kinase II subunit alpha-4, chloroplastic-like	--	--	gag-polypeptide of LTR copia-type	--	CCHC-type domain-containing protein (Fragment) OS=Trifolium pratense OX=57577 GN=L195_g038812 PE=4 SV=1	S	Function unknown	PREDICTED: uncharacterized protein LOC104879831 [Vitis vinifera]
Omi07G034770.1	Molecular Function: nucleic acid binding (GO:0003676);; Molecular Function: zinc ion binding (GO:0008270);; Biological Process: DNA integration (GO:0015074);;	K05658|3.5e-08|egr:104416962|K05658 ATP-binding cassette, subfamily B (MDR/TAP), member 1 [EC:7.6.2.2] | (RefSeq) putative multidrug resistance protein	[R]	General function prediction only	gag-polypeptide of LTR copia-type	--	Retrovirus-related Pol polyprotein from transposon TNT 1-94 OS=Cajanus cajan OX=3821 GN=KK1_038971 PE=4 SV=1	S	Function unknown	hypothetical protein VITISV_025855 [Vitis vinifera]
Omi08G006890.1	Molecular Function: nucleic acid binding (GO:0003676);; Molecular Function: zinc ion binding (GO:0008270);; Biological Process: DNA integration (GO:0015074);;	K01904|2.0e-07|bna:106397021|K01904 4-coumarate--CoA ligase [EC:6.2.1.12] | (RefSeq) 4-coumarate--CoA ligase 2	--	--	gag-polypeptide of LTR copia-type	--	Retrovirus-related Pol polyprotein from transposon TNT 1-94 OS=Cajanus cajan OX=3821 GN=KK1_038971 PE=4 SV=1	S	Function unknown	PREDICTED: uncharacterized protein LOC102665319 [Glycine max]
Omi08G010270.1	Molecular Function: DNA binding (GO:0003677);; Molecular Function: DNA-directed DNA polymerase activity (GO:0003887);; Molecular Function: zinc ion binding (GO:0008270);;	K03097|1.2e-10|hbr:110638242|K03097 casein kinase II subunit alpha [EC:2.7.11.1] | (RefSeq) casein kinase II subunit alpha-4, chloroplastic-like	--	--	gag-polypeptide of LTR copia-type	--	Retrovirus-related Pol polyprotein from transposon TNT 1-94 OS=Glycine soja OX=3848 GN=D0Y65_052847 PE=4 SV=1	S	Function unknown	PREDICTED: uncharacterized protein LOC102662751 [Glycine max]
Omi08G014180.1	Molecular Function: nucleic acid binding (GO:0003676);; Molecular Function: zinc ion binding (GO:0008270);;	K01904|2.5e-20|bna:106397021|K01904 4-coumarate--CoA ligase [EC:6.2.1.12] | (RefSeq) 4-coumarate--CoA ligase 2	--	--	gag-polypeptide of LTR copia-type	--	CCHC-type domain-containing protein OS=Asparagus officinalis OX=4686 GN=A4U43_C09F3290 PE=4 SV=1	S	Function unknown	hypothetical protein VITISV_015835 [Vitis vinifera]
Omi08G017360.1	Molecular Function: nucleic acid binding (GO:0003676);; Molecular Function: zinc ion binding (GO:0008270);; Biological Process: DNA integration (GO:0015074);;	K01904|8.5e-17|bna:106397021|K01904 4-coumarate--CoA ligase [EC:6.2.1.12] | (RefSeq) 4-coumarate--CoA ligase 2	--	--	gag-polypeptide of LTR copia-type	--	Uncharacterized protein OS=Cinnamomum micranthum f. kanehirae OX=337451 GN=CKAN_02080200 PE=4 SV=1	S	Function unknown	PREDICTED: uncharacterized protein LOC104880714 [Vitis vinifera]
Omi08G031160.1	Molecular Function: nucleic acid binding (GO:0003676);; Molecular Function: zinc ion binding (GO:0008270);;	K03097|5.1e-09|hbr:110638242|K03097 casein kinase II subunit alpha [EC:2.7.11.1] | (RefSeq) casein kinase II subunit alpha-4, chloroplastic-like	--	--	gag-polypeptide of LTR copia-type	--	Retrovirus-related Pol polyprotein from transposon TNT 1-94 (Fragment) OS=Cajanus cajan OX=3821 GN=KK1_038014 PE=4 SV=1	S	Function unknown	PREDICTED: uncharacterized protein LOC100808452 [Glycine max]
Omi01G029220.1	Molecular Function: protein dimerization activity (GO:0046983);;	K18757|6.2e-19|nta:107764024|K18757 la-related protein 1 | (RefSeq) la-related protein 1A-like	--	--	Domain of unknown function (DUF4371)	--	Zinc finger MYM-type protein 1 OS=Cajanus cajan OX=3821 GN=KK1_030453 PE=4 SV=1	S	Function unknown	PREDICTED: zinc finger MYM-type protein 1-like [Prunus mume]
Omi01G032030.1	Molecular Function: protein dimerization activity (GO:0046983);;	K08997|3.2e-15|obr:102704624|K08997 serine/tyrosine/threonine adenylyltransferase [EC:2.7.7.-] | (RefSeq) UPF0061 protein AZOSEA38000	--	--	Domain of unknown function (DUF4371)	--	Zinc finger MYM-type protein 1-like OS=Trifolium pratense OX=57577 GN=L195_g028010 PE=4 SV=1	S	Function unknown	hypothetical protein MTR_1g040620 [Medicago truncatula]
Omi01G047270.1	--	K00469|9.3e-14|aip:107632508|K00469 inositol oxygenase [EC:1.13.99.1] | (RefSeq) inositol oxygenase 4-like	--	--	Domain of unknown function (DUF4371)	--	Zinc finger MYM-type protein OS=Arachis hypogaea OX=3818 GN=DS421_19g664350 PE=4 SV=1	S	Function unknown	hypothetical protein POPTR_0001s30480g [Populus trichocarpa]
Omi02G018170.1	Molecular Function: protein dimerization activity (GO:0046983);;	K18757|6.4e-26|nta:107764024|K18757 la-related protein 1 | (RefSeq) la-related protein 1A-like	--	--	Domain of unknown function (DUF4371)	--	Zinc finger MYM-type protein 1 OS=Cajanus cajan OX=3821 GN=KK1_030453 PE=4 SV=1	S	Function unknown	PREDICTED: zinc finger MYM-type protein 1-like [Prunus mume]
Omi02G032190.1	Molecular Function: protein dimerization activity (GO:0046983);;	K18757|2.8e-26|nta:107764024|K18757 la-related protein 1 | (RefSeq) la-related protein 1A-like	--	--	Domain of unknown function (DUF4371)	--	Zinc finger MYM-type protein 1-like OS=Trifolium pratense OX=57577 GN=L195_g028010 PE=4 SV=1	S	Function unknown	hypothetical protein CICLE_v10013753mg [Citrus clementina]
Omi02G035160.1	Cellular Component: integral component of membrane (GO:0016021);; Molecular Function: protein dimerization activity (GO:0046983);;	K13754|9.8e-18|mcha:111016630|K13754 solute carrier family 24 (sodium/potassium/calcium exchanger), member 6 | (RefSeq) cation/calcium exchanger 2-like	--	--	Domain of unknown function (DUF4371)	--	Zinc finger MYM-type protein 1 OS=Cajanus cajan OX=3821 GN=KK1_033588 PE=4 SV=1	S	Function unknown	hypothetical protein MTR_1g040620 [Medicago truncatula]
Omi02G035170.1	Molecular Function: protein dimerization activity (GO:0046983);;	K13754|1.1e-11|mcha:111016630|K13754 solute carrier family 24 (sodium/potassium/calcium exchanger), member 6 | (RefSeq) cation/calcium exchanger 2-like	--	--	Domain of unknown function (DUF4371)	--	Zinc finger MYM-type protein 1 OS=Cajanus cajan OX=3821 GN=KK1_030453 PE=4 SV=1	S	Function unknown	hypothetical protein CICLE_v10013753mg [Citrus clementina]
Omi03G044840.1	Cellular Component: integral component of membrane (GO:0016021);; Molecular Function: protein dimerization activity (GO:0046983);;	K13754|1.0e-18|mcha:111016630|K13754 solute carrier family 24 (sodium/potassium/calcium exchanger), member 6 | (RefSeq) cation/calcium exchanger 2-like	--	--	Domain of unknown function (DUF4371)	--	Tam3-transposase (Ac family) OS=Handroanthus impetiginosus OX=429701 GN=CDL12_09097 PE=4 SV=1	S	Function unknown	hypothetical protein MTR_1g040620 [Medicago truncatula]
Omi04G021180.1	Molecular Function: protein dimerization activity (GO:0046983);;	K18757|9.3e-26|nta:107764024|K18757 la-related protein 1 | (RefSeq) la-related protein 1A-like	--	--	Domain of unknown function (DUF4371)	--	Zinc finger MYM-type protein 1 OS=Cajanus cajan OX=3821 GN=KK1_030453 PE=4 SV=1	S	Function unknown	PREDICTED: zinc finger MYM-type protein 1-like [Citrus sinensis]
Omi04G024440.1	Molecular Function: protein dimerization activity (GO:0046983);;	K13754|3.7e-19|mcha:111016630|K13754 solute carrier family 24 (sodium/potassium/calcium exchanger), member 6 | (RefSeq) cation/calcium exchanger 2-like	--	--	Domain of unknown function (DUF4371)	--	Zinc finger MYM-type protein 1 OS=Cajanus cajan OX=3821 GN=KK1_030453 PE=4 SV=1	S	Function unknown	PREDICTED: zinc finger MYM-type protein 1-like [Malus domestica]
Omi04G035660.1	Molecular Function: protein dimerization activity (GO:0046983);;	K18757|1.3e-19|nta:107764024|K18757 la-related protein 1 | (RefSeq) la-related protein 1A-like	--	--	Domain of unknown function (DUF4371)	--	Zinc finger MYM-type protein 1-like OS=Trifolium pratense OX=57577 GN=L195_g028010 PE=4 SV=1	S	Function unknown	hypothetical protein POPTR_0001s44370g [Populus trichocarpa]
Omi05G011540.1	Molecular Function: protein dimerization activity (GO:0046983);;	K13993|2.9e-11|nau:109236008|K13993 HSP20 family protein | (RefSeq) 17.3 kDa class II heat shock protein-like	--	--	Domain of unknown function (DUF4371)	--	Zinc finger MYM-type protein 1-like OS=Trifolium pratense OX=57577 GN=L195_g028010 PE=4 SV=1	S	Function unknown	PREDICTED: zinc finger MYM-type protein 1-like [Prunus mume]
Omi05G043080.1	Molecular Function: protein dimerization activity (GO:0046983);;	K18757|1.6e-20|nta:107764024|K18757 la-related protein 1 | (RefSeq) la-related protein 1A-like	--	--	Domain of unknown function (DUF4371)	--	Zinc finger MYM-type protein 1-like OS=Trifolium pratense OX=57577 GN=L195_g028010 PE=4 SV=1	S	Function unknown	hypothetical protein MTR_1g040620 [Medicago truncatula]
Omi06G009900.1	Cellular Component: integral component of membrane (GO:0016021);; Molecular Function: protein dimerization activity (GO:0046983);;	K13754|2.4e-19|mcha:111016630|K13754 solute carrier family 24 (sodium/potassium/calcium exchanger), member 6 | (RefSeq) cation/calcium exchanger 2-like	--	--	Domain of unknown function (DUF4371)	--	Tam3-transposase (Ac family) OS=Handroanthus impetiginosus OX=429701 GN=CDL12_09097 PE=4 SV=1	S	Function unknown	PREDICTED: zinc finger MYM-type protein 1-like [Malus domestica]
Omi06G011360.1	Molecular Function: protein dimerization activity (GO:0046983);;	K18757|1.2e-26|nta:107764024|K18757 la-related protein 1 | (RefSeq) la-related protein 1A-like	--	--	Domain of unknown function (DUF4371)	--	Zinc finger MYM-type protein 1-like OS=Trifolium pratense OX=57577 GN=L195_g028010 PE=4 SV=1	S	Function unknown	PREDICTED: zinc finger MYM-type protein 1-like [Citrus sinensis]
Omi06G028810.1	Molecular Function: protein dimerization activity (GO:0046983);;	K18757|4.2e-25|nta:107764024|K18757 la-related protein 1 | (RefSeq) la-related protein 1A-like	--	--	Domain of unknown function (DUF4371)	--	Zinc finger MYM-type protein 1 OS=Cajanus cajan OX=3821 GN=KK1_030453 PE=4 SV=1	S	Function unknown	hypothetical protein POPTR_0001s44370g [Populus trichocarpa]
Omi07G026060.1	Molecular Function: protein dimerization activity (GO:0046983);;	K18757|2.5e-21|nta:107764024|K18757 la-related protein 1 | (RefSeq) la-related protein 1A-like	--	--	Domain of unknown function (DUF4371)	--	Zinc finger MYM-type protein 1 OS=Cajanus cajan OX=3821 GN=KK1_030453 PE=4 SV=1	S	Function unknown	PREDICTED: zinc finger MYM-type protein 1-like [Prunus mume]
Omi07G034820.1	Molecular Function: protein dimerization activity (GO:0046983);;	K13754|9.4e-11|mcha:111016630|K13754 solute carrier family 24 (sodium/potassium/calcium exchanger), member 6 | (RefSeq) cation/calcium exchanger 2-like	--	--	Domain of unknown function (DUF4371)	--	Zinc finger MYM-type protein 1-like OS=Trifolium pratense OX=57577 GN=L195_g028010 PE=4 SV=1	S	Function unknown	hypothetical protein MTR_1g040620 [Medicago truncatula]
Omi08G024280.1	Molecular Function: protein dimerization activity (GO:0046983);;	K13754|6.9e-12|mcha:111016630|K13754 solute carrier family 24 (sodium/potassium/calcium exchanger), member 6 | (RefSeq) cation/calcium exchanger 2-like	--	--	Domain of unknown function (DUF4371)	--	Zinc finger MYM-type protein 1 OS=Cajanus cajan OX=3821 GN=KK1_030453 PE=4 SV=1	S	Function unknown	PREDICTED: uncharacterized protein LOC103429451 [Malus domestica]
Omi01G022350.1	Molecular Function: nucleic acid binding (GO:0003676);; Molecular Function: DNA-directed DNA polymerase activity (GO:0003887);; Biological Process: DNA integration (GO:0015074);;	K01303|7.8e-48|fve:101311565|K01303 acylaminoacyl-peptidase [EC:3.4.19.1] | (RefSeq) uncharacterized LOC101311565	[R]	General function prediction only	Retrotransposon gag protein	--	DNA-directed DNA polymerase OS=Handroanthus impetiginosus OX=429701 GN=CDL12_26122 PE=4 SV=1	L	Replication, recombination and repair	PREDICTED: uncharacterized protein LOC102627778 [Citrus sinensis]
Omi01G025830.1	Molecular Function: nucleic acid binding (GO:0003676);; Biological Process: DNA integration (GO:0015074);;	K01303|1.1e-215|fve:101311565|K01303 acylaminoacyl-peptidase [EC:3.4.19.1] | (RefSeq) uncharacterized LOC101311565	[R]	General function prediction only	RNase H-like domain found in reverse transcriptase	RNA-directed DNA polymerase homolog OS=Oenothera berteroana OX=3950 PE=4 SV=1	Integrase catalytic domain-containing protein (Fragment) OS=Mucuna pruriens OX=157652 GN=CR513_08724 PE=4 SV=1	L	Replication, recombination and repair	PREDICTED: uncharacterized protein LOC104887336 [Beta vulgaris subsp. vulgaris]
Omi01G026840.1	--	K01303|7.6e-222|fve:101311565|K01303 acylaminoacyl-peptidase [EC:3.4.19.1] | (RefSeq) uncharacterized LOC101311565	[R]	General function prediction only	RNase H-like domain found in reverse transcriptase	RNA-directed DNA polymerase homolog OS=Oenothera berteroana OX=3950 PE=4 SV=1	Tf2-11 (Fragment) OS=Mucuna pruriens OX=157652 GN=Tf2-11 PE=4 SV=1	L	Replication, recombination and repair	PREDICTED: uncharacterized protein LOC104887336 [Beta vulgaris subsp. vulgaris]
Omi01G027690.1	Molecular Function: nucleic acid binding (GO:0003676);; Biological Process: DNA integration (GO:0015074);;	K01303|3.6e-232|fve:101311565|K01303 acylaminoacyl-peptidase [EC:3.4.19.1] | (RefSeq) uncharacterized LOC101311565	[R]	General function prediction only	RNase H-like domain found in reverse transcriptase	RNA-directed DNA polymerase homolog OS=Oenothera berteroana OX=3950 PE=4 SV=1	Integrase catalytic domain-containing protein (Fragment) OS=Mucuna pruriens OX=157652 GN=CR513_08724 PE=4 SV=1	L	Replication, recombination and repair	PREDICTED: uncharacterized protein LOC104887336 [Beta vulgaris subsp. vulgaris]
Omi01G028190.1	Molecular Function: nucleic acid binding (GO:0003676);; Biological Process: DNA integration (GO:0015074);;	K01303|3.8e-219|fve:101311565|K01303 acylaminoacyl-peptidase [EC:3.4.19.1] | (RefSeq) uncharacterized LOC101311565	[R]	General function prediction only	RNase H-like domain found in reverse transcriptase	RNA-directed DNA polymerase homolog OS=Oenothera berteroana OX=3950 PE=4 SV=1	Integrase catalytic domain-containing protein (Fragment) OS=Mucuna pruriens OX=157652 GN=CR513_08724 PE=4 SV=1	L	Replication, recombination and repair	PREDICTED: uncharacterized protein LOC104887336 [Beta vulgaris subsp. vulgaris]
Omi01G031660.1	--	K01303|1.0e-227|fve:101311565|K01303 acylaminoacyl-peptidase [EC:3.4.19.1] | (RefSeq) uncharacterized LOC101311565	[R]	General function prediction only	RNase H-like domain found in reverse transcriptase	RNA-directed DNA polymerase homolog OS=Oenothera berteroana OX=3950 PE=4 SV=1	Tf2-11 (Fragment) OS=Mucuna pruriens OX=157652 GN=Tf2-11 PE=4 SV=1	L	Replication, recombination and repair	PREDICTED: uncharacterized protein LOC104887336 [Beta vulgaris subsp. vulgaris]
Omi01G032360.1	--	K11253|3.6e-22|mesc:110629262|K11253 histone H3 | (RefSeq) uncharacterized protein LOC110629262	[R]	General function prediction only	Retrotransposon gag protein	--	Retrotrans_gag domain-containing protein (Fragment) OS=Mucuna pruriens OX=157652 GN=CR513_41360 PE=4 SV=1	L	Replication, recombination and repair	PREDICTED: uncharacterized protein LOC103698859 [Phoenix dactylifera]
Omi01G032510.1	--	K01303|1.1e-236|fve:101311565|K01303 acylaminoacyl-peptidase [EC:3.4.19.1] | (RefSeq) uncharacterized LOC101311565	[R]	General function prediction only	RNase H-like domain found in reverse transcriptase	Uncharacterized mitochondrial protein AtMg00860 OS=Arabidopsis thaliana OX=3702 GN=AtMg00860 PE=4 SV=1	Tf2-11 (Fragment) OS=Mucuna pruriens OX=157652 GN=Tf2-11 PE=4 SV=1	L	Replication, recombination and repair	PREDICTED: uncharacterized protein LOC104887336 [Beta vulgaris subsp. vulgaris]
Omi01G033060.1	Molecular Function: nucleic acid binding (GO:0003676);; Biological Process: DNA integration (GO:0015074);;	K01303|6.7e-227|fve:101311565|K01303 acylaminoacyl-peptidase [EC:3.4.19.1] | (RefSeq) uncharacterized LOC101311565	[R]	General function prediction only	RNase H-like domain found in reverse transcriptase	RNA-directed DNA polymerase homolog OS=Oenothera berteroana OX=3950 PE=4 SV=1	Integrase catalytic domain-containing protein (Fragment) OS=Mucuna pruriens OX=157652 GN=CR513_08724 PE=4 SV=1	L	Replication, recombination and repair	PREDICTED: uncharacterized protein LOC104887336 [Beta vulgaris subsp. vulgaris]
Omi01G034670.1	Molecular Function: nucleic acid binding (GO:0003676);; Molecular Function: DNA-directed DNA polymerase activity (GO:0003887);; Biological Process: DNA integration (GO:0015074);;	K01303|1.1e-44|fve:101311565|K01303 acylaminoacyl-peptidase [EC:3.4.19.1] | (RefSeq) uncharacterized LOC101311565	[R]	General function prediction only	Retrotransposon gag protein	--	DNA-directed DNA polymerase OS=Handroanthus impetiginosus OX=429701 GN=CDL12_26122 PE=4 SV=1	L	Replication, recombination and repair	PREDICTED: uncharacterized protein LOC102627778 [Citrus sinensis]
Omi01G035820.1	Molecular Function: nucleic acid binding (GO:0003676);; Molecular Function: DNA-directed DNA polymerase activity (GO:0003887);; Biological Process: DNA integration (GO:0015074);;	K01303|3.2e-46|fve:101311565|K01303 acylaminoacyl-peptidase [EC:3.4.19.1] | (RefSeq) uncharacterized LOC101311565	[R]	General function prediction only	Retrotransposon gag protein	--	DNA-directed DNA polymerase OS=Handroanthus impetiginosus OX=429701 GN=CDL12_26122 PE=4 SV=1	L	Replication, recombination and repair	PREDICTED: uncharacterized protein LOC102627778 [Citrus sinensis]
Omi01G036650.1	Molecular Function: nucleic acid binding (GO:0003676);; Molecular Function: DNA-directed DNA polymerase activity (GO:0003887);; Biological Process: DNA integration (GO:0015074);;	K01303|6.3e-39|fve:101311565|K01303 acylaminoacyl-peptidase [EC:3.4.19.1] | (RefSeq) uncharacterized LOC101311565	[R]	General function prediction only	Retrotransposon gag protein	--	DNA-directed DNA polymerase OS=Handroanthus impetiginosus OX=429701 GN=CDL12_26122 PE=4 SV=1	L	Replication, recombination and repair	PREDICTED: uncharacterized protein LOC102627778 [Citrus sinensis]
Omi01G038560.1	Molecular Function: nucleic acid binding (GO:0003676);; Biological Process: DNA integration (GO:0015074);;	K01303|5.1e-197|fve:101311565|K01303 acylaminoacyl-peptidase [EC:3.4.19.1] | (RefSeq) uncharacterized LOC101311565	[R]	General function prediction only	Reverse transcriptase (RNA-dependent DNA polymerase)	RNA-directed DNA polymerase homolog OS=Oenothera berteroana OX=3950 PE=4 SV=1	Integrase catalytic domain-containing protein (Fragment) OS=Mucuna pruriens OX=157652 GN=CR513_08724 PE=4 SV=1	L	Replication, recombination and repair	PREDICTED: uncharacterized protein LOC104887336 [Beta vulgaris subsp. vulgaris]
Omi01G038790.1	Molecular Function: nucleic acid binding (GO:0003676);; Molecular Function: DNA-directed DNA polymerase activity (GO:0003887);; Biological Process: DNA integration (GO:0015074);;	K01303|1.3e-34|fve:101311565|K01303 acylaminoacyl-peptidase [EC:3.4.19.1] | (RefSeq) uncharacterized LOC101311565	[R]	General function prediction only	Retrotransposon gag protein	--	DNA-directed DNA polymerase OS=Handroanthus impetiginosus OX=429701 GN=CDL12_26122 PE=4 SV=1	L	Replication, recombination and repair	PREDICTED: uncharacterized protein LOC102627778 [Citrus sinensis]
Omi02G000660.1	--	K01303|5.2e-213|fve:101311565|K01303 acylaminoacyl-peptidase [EC:3.4.19.1] | (RefSeq) uncharacterized LOC101311565	[R]	General function prediction only	RNase H-like domain found in reverse transcriptase	RNA-directed DNA polymerase homolog OS=Oenothera berteroana OX=3950 PE=4 SV=1	Tf2-11 (Fragment) OS=Mucuna pruriens OX=157652 GN=Tf2-11 PE=4 SV=1	L	Replication, recombination and repair	PREDICTED: uncharacterized protein LOC104887336 [Beta vulgaris subsp. vulgaris]
Omi02G001110.1	Molecular Function: nucleic acid binding (GO:0003676);; Biological Process: DNA integration (GO:0015074);;	K01303|3.5e-204|fve:101311565|K01303 acylaminoacyl-peptidase [EC:3.4.19.1] | (RefSeq) uncharacterized LOC101311565	[R]	General function prediction only	RNase H-like domain found in reverse transcriptase	RNA-directed DNA polymerase homolog OS=Oenothera berteroana OX=3950 PE=4 SV=1	Integrase catalytic domain-containing protein (Fragment) OS=Mucuna pruriens OX=157652 GN=CR513_08724 PE=4 SV=1	L	Replication, recombination and repair	PREDICTED: uncharacterized protein LOC104887336 [Beta vulgaris subsp. vulgaris]
Omi02G004620.1	Molecular Function: nucleic acid binding (GO:0003676);; Molecular Function: DNA-directed DNA polymerase activity (GO:0003887);; Biological Process: DNA integration (GO:0015074);;	K01303|9.7e-46|fve:101311565|K01303 acylaminoacyl-peptidase [EC:3.4.19.1] | (RefSeq) uncharacterized LOC101311565	[R]	General function prediction only	Retrotransposon gag protein	--	DNA-directed DNA polymerase OS=Handroanthus impetiginosus OX=429701 GN=CDL12_26122 PE=4 SV=1	L	Replication, recombination and repair	PREDICTED: uncharacterized protein LOC102627778 [Citrus sinensis]
Omi02G005520.1	--	K01601|7.3e-15|aip:107627247|K01601 ribulose-bisphosphate carboxylase large chain [EC:4.1.1.39] | (RefSeq) uncharacterized protein LOC107627247	[R]	General function prediction only	Retrotransposon gag protein	--	Retrotrans_gag domain-containing protein OS=Cajanus cajan OX=3821 GN=KK1_048719 PE=4 SV=1	L	Replication, recombination and repair	PREDICTED: uncharacterized protein LOC102627778 [Citrus sinensis]
Omi02G008760.1	--	K11253|1.1e-21|mesc:110629262|K11253 histone H3 | (RefSeq) uncharacterized protein LOC110629262	[R]	General function prediction only	Retrotransposon gag protein	--	Retrotrans_gag domain-containing protein OS=Cajanus cajan OX=3821 GN=KK1_023406 PE=4 SV=1	L	Replication, recombination and repair	PREDICTED: uncharacterized protein LOC102627778 [Citrus sinensis]
Omi02G013080.1	Molecular Function: nucleic acid binding (GO:0003676);; Molecular Function: DNA-directed DNA polymerase activity (GO:0003887);; Biological Process: DNA integration (GO:0015074);;	K01303|1.3e-45|fve:101311565|K01303 acylaminoacyl-peptidase [EC:3.4.19.1] | (RefSeq) uncharacterized LOC101311565	[R]	General function prediction only	Retrotransposon gag protein	--	DNA-directed DNA polymerase OS=Handroanthus impetiginosus OX=429701 GN=CDL12_26122 PE=4 SV=1	L	Replication, recombination and repair	PREDICTED: uncharacterized protein LOC102627778 [Citrus sinensis]
Omi02G023580.1	Molecular Function: nucleic acid binding (GO:0003676);; Molecular Function: DNA-directed DNA polymerase activity (GO:0003887);; Biological Process: DNA integration (GO:0015074);;	K01303|1.0e-39|fve:101311565|K01303 acylaminoacyl-peptidase [EC:3.4.19.1] | (RefSeq) uncharacterized LOC101311565	[R]	General function prediction only	Retrotransposon gag protein	--	DNA-directed DNA polymerase OS=Handroanthus impetiginosus OX=429701 GN=CDL12_26122 PE=4 SV=1	L	Replication, recombination and repair	PREDICTED: uncharacterized protein LOC102627778 [Citrus sinensis]
Omi02G025400.1	Molecular Function: nucleic acid binding (GO:0003676);; Biological Process: DNA integration (GO:0015074);;	K01303|3.9e-224|fve:101311565|K01303 acylaminoacyl-peptidase [EC:3.4.19.1] | (RefSeq) uncharacterized LOC101311565	[R]	General function prediction only	RNase H-like domain found in reverse transcriptase	RNA-directed DNA polymerase homolog OS=Oenothera berteroana OX=3950 PE=4 SV=1	Integrase catalytic domain-containing protein (Fragment) OS=Mucuna pruriens OX=157652 GN=CR513_08724 PE=4 SV=1	L	Replication, recombination and repair	PREDICTED: uncharacterized protein LOC104887336 [Beta vulgaris subsp. vulgaris]
Omi02G026580.1	--	K01303|9.0e-213|fve:101311565|K01303 acylaminoacyl-peptidase [EC:3.4.19.1] | (RefSeq) uncharacterized LOC101311565	[R]	General function prediction only	RNase H-like domain found in reverse transcriptase	RNA-directed DNA polymerase homolog OS=Oenothera berteroana OX=3950 PE=4 SV=1	Tf2-11 (Fragment) OS=Mucuna pruriens OX=157652 GN=Tf2-11 PE=4 SV=1	L	Replication, recombination and repair	PREDICTED: uncharacterized protein LOC104887336 [Beta vulgaris subsp. vulgaris]
Omi02G035260.1	--	K01303|1.8e-213|fve:101311565|K01303 acylaminoacyl-peptidase [EC:3.4.19.1] | (RefSeq) uncharacterized LOC101311565	[R]	General function prediction only	RNase H-like domain found in reverse transcriptase	RNA-directed DNA polymerase homolog OS=Oenothera berteroana OX=3950 PE=4 SV=1	Tf2-11 (Fragment) OS=Mucuna pruriens OX=157652 GN=Tf2-11 PE=4 SV=1	L	Replication, recombination and repair	PREDICTED: uncharacterized protein LOC104887336 [Beta vulgaris subsp. vulgaris]
Omi02G037330.1	--	K01303|2.1e-110|fve:101311565|K01303 acylaminoacyl-peptidase [EC:3.4.19.1] | (RefSeq) uncharacterized LOC101311565	[R]	General function prediction only	Retrotransposon gag protein	RNA-directed DNA polymerase homolog OS=Oenothera berteroana OX=3950 PE=4 SV=1	Tf2-11 (Fragment) OS=Mucuna pruriens OX=157652 GN=Tf2-11 PE=4 SV=1	L	Replication, recombination and repair	PREDICTED: uncharacterized protein LOC102611294 [Citrus sinensis]
Omi02G053120.1	--	K01303|2.0e-55|fve:101311565|K01303 acylaminoacyl-peptidase [EC:3.4.19.1] | (RefSeq) uncharacterized LOC101311565	[R]	General function prediction only	Retrotransposon gag protein	--	Tf2-11 (Fragment) OS=Mucuna pruriens OX=157652 GN=Tf2-11 PE=4 SV=1	L	Replication, recombination and repair	PREDICTED: uncharacterized protein LOC102627778 [Citrus sinensis]
Omi03G001410.1	Molecular Function: nucleic acid binding (GO:0003676);; Biological Process: DNA integration (GO:0015074);;	K01303|2.6e-225|fve:101311565|K01303 acylaminoacyl-peptidase [EC:3.4.19.1] | (RefSeq) uncharacterized LOC101311565	[R]	General function prediction only	RNase H-like domain found in reverse transcriptase	RNA-directed DNA polymerase homolog OS=Oenothera berteroana OX=3950 PE=4 SV=1	Integrase catalytic domain-containing protein (Fragment) OS=Mucuna pruriens OX=157652 GN=CR513_08724 PE=4 SV=1	L	Replication, recombination and repair	PREDICTED: uncharacterized protein LOC104887336 [Beta vulgaris subsp. vulgaris]
Omi03G023930.1	Molecular Function: nucleic acid binding (GO:0003676);; Biological Process: DNA integration (GO:0015074);;	K01303|1.7e-230|fve:101311565|K01303 acylaminoacyl-peptidase [EC:3.4.19.1] | (RefSeq) uncharacterized LOC101311565	[R]	General function prediction only	RNase H-like domain found in reverse transcriptase	RNA-directed DNA polymerase homolog OS=Oenothera berteroana OX=3950 PE=4 SV=1	Integrase catalytic domain-containing protein (Fragment) OS=Mucuna pruriens OX=157652 GN=CR513_08724 PE=4 SV=1	L	Replication, recombination and repair	PREDICTED: uncharacterized protein LOC104887336 [Beta vulgaris subsp. vulgaris]
Omi03G042210.1	--	K01601|2.1e-19|aip:107627247|K01601 ribulose-bisphosphate carboxylase large chain [EC:4.1.1.39] | (RefSeq) uncharacterized protein LOC107627247	[R]	General function prediction only	Retrotransposon gag protein	--	Retrotrans_gag domain-containing protein (Fragment) OS=Mucuna pruriens OX=157652 GN=CR513_16828 PE=4 SV=1	L	Replication, recombination and repair	PREDICTED: uncharacterized protein LOC103698859 [Phoenix dactylifera]
Omi03G042300.1	Molecular Function: nucleic acid binding (GO:0003676);; Biological Process: DNA integration (GO:0015074);;	K01303|9.5e-231|fve:101311565|K01303 acylaminoacyl-peptidase [EC:3.4.19.1] | (RefSeq) uncharacterized LOC101311565	[R]	General function prediction only	RNase H-like domain found in reverse transcriptase	RNA-directed DNA polymerase homolog OS=Oenothera berteroana OX=3950 PE=4 SV=1	Integrase catalytic domain-containing protein (Fragment) OS=Mucuna pruriens OX=157652 GN=CR513_08724 PE=4 SV=1	L	Replication, recombination and repair	PREDICTED: uncharacterized protein LOC104887336 [Beta vulgaris subsp. vulgaris]
Omi03G052200.1	Molecular Function: nucleic acid binding (GO:0003676);; Biological Process: DNA integration (GO:0015074);;	K01303|3.5e-193|fve:101311565|K01303 acylaminoacyl-peptidase [EC:3.4.19.1] | (RefSeq) uncharacterized LOC101311565	[R]	General function prediction only	RNase H-like domain found in reverse transcriptase	RNA-directed DNA polymerase homolog OS=Oenothera berteroana OX=3950 PE=4 SV=1	Integrase catalytic domain-containing protein (Fragment) OS=Mucuna pruriens OX=157652 GN=CR513_08724 PE=4 SV=1	L	Replication, recombination and repair	PREDICTED: uncharacterized protein LOC104887336 [Beta vulgaris subsp. vulgaris]
Omi03G052910.1	Molecular Function: nucleic acid binding (GO:0003676);; Molecular Function: DNA-directed DNA polymerase activity (GO:0003887);; Biological Process: DNA integration (GO:0015074);;	K01601|3.8e-22|aip:107627247|K01601 ribulose-bisphosphate carboxylase large chain [EC:4.1.1.39] | (RefSeq) uncharacterized protein LOC107627247	[R]	General function prediction only	Retrotransposon gag protein	--	DNA-directed DNA polymerase OS=Handroanthus impetiginosus OX=429701 GN=CDL12_26122 PE=4 SV=1	L	Replication, recombination and repair	PREDICTED: uncharacterized protein LOC102627778 [Citrus sinensis]
Omi04G001580.1	--	K01601|2.8e-22|aip:107627247|K01601 ribulose-bisphosphate carboxylase large chain [EC:4.1.1.39] | (RefSeq) uncharacterized protein LOC107627247	[R]	General function prediction only	Retrotransposon gag protein	--	uncharacterized protein LOC104604999 OS=Nelumbo nucifera OX=4432 GN=LOC104604999 PE=4 SV=1	L	Replication, recombination and repair	PREDICTED: uncharacterized protein LOC104604999 [Nelumbo nucifera]
Omi04G004430.1	--	K01303|9.0e-226|fve:101311565|K01303 acylaminoacyl-peptidase [EC:3.4.19.1] | (RefSeq) uncharacterized LOC101311565	[R]	General function prediction only	RNase H-like domain found in reverse transcriptase	RNA-directed DNA polymerase homolog OS=Oenothera berteroana OX=3950 PE=4 SV=1	Tf2-11 (Fragment) OS=Mucuna pruriens OX=157652 GN=Tf2-11 PE=4 SV=1	L	Replication, recombination and repair	PREDICTED: uncharacterized protein LOC104887336 [Beta vulgaris subsp. vulgaris]
Omi04G020180.1	--	K11253|4.6e-20|mesc:110629262|K11253 histone H3 | (RefSeq) uncharacterized protein LOC110629262	[R]	General function prediction only	Retrotransposon gag protein	--	Retrotrans_gag domain-containing protein (Fragment) OS=Cajanus cajan OX=3821 GN=KK1_039005 PE=4 SV=1	L	Replication, recombination and repair	PREDICTED: uncharacterized protein LOC103698859 [Phoenix dactylifera]
Omi04G031190.1	Molecular Function: nucleic acid binding (GO:0003676);; Biological Process: DNA integration (GO:0015074);;	K01303|9.3e-242|fve:101311565|K01303 acylaminoacyl-peptidase [EC:3.4.19.1] | (RefSeq) uncharacterized LOC101311565	[R]	General function prediction only	RNase H-like domain found in reverse transcriptase	RNA-directed DNA polymerase homolog OS=Oenothera berteroana OX=3950 PE=4 SV=1	Integrase catalytic domain-containing protein (Fragment) OS=Mucuna pruriens OX=157652 GN=CR513_08724 PE=4 SV=1	L	Replication, recombination and repair	PREDICTED: uncharacterized protein LOC104887336 [Beta vulgaris subsp. vulgaris]
Omi04G042310.1	Molecular Function: nucleic acid binding (GO:0003676);; Biological Process: DNA integration (GO:0015074);;	K01303|7.6e-233|fve:101311565|K01303 acylaminoacyl-peptidase [EC:3.4.19.1] | (RefSeq) uncharacterized LOC101311565	[R]	General function prediction only	RNase H-like domain found in reverse transcriptase	Uncharacterized mitochondrial protein AtMg00860 OS=Arabidopsis thaliana OX=3702 GN=AtMg00860 PE=4 SV=1	Integrase catalytic domain-containing protein (Fragment) OS=Mucuna pruriens OX=157652 GN=CR513_08724 PE=4 SV=1	L	Replication, recombination and repair	PREDICTED: uncharacterized protein LOC104887336 [Beta vulgaris subsp. vulgaris]
Omi05G002160.1	Molecular Function: nucleic acid binding (GO:0003676);; Biological Process: DNA integration (GO:0015074);;	K01303|1.2e-231|fve:101311565|K01303 acylaminoacyl-peptidase [EC:3.4.19.1] | (RefSeq) uncharacterized LOC101311565	[R]	General function prediction only	RNase H-like domain found in reverse transcriptase	RNA-directed DNA polymerase homolog OS=Oenothera berteroana OX=3950 PE=4 SV=1	Integrase catalytic domain-containing protein (Fragment) OS=Mucuna pruriens OX=157652 GN=CR513_08724 PE=4 SV=1	L	Replication, recombination and repair	PREDICTED: uncharacterized protein LOC104887336 [Beta vulgaris subsp. vulgaris]
Omi05G002530.1	--	K11253|3.0e-21|mesc:110629262|K11253 histone H3 | (RefSeq) uncharacterized protein LOC110629262	[R]	General function prediction only	--	--	Retrotrans_gag domain-containing protein OS=Cajanus cajan OX=3821 GN=KK1_023406 PE=4 SV=1	L	Replication, recombination and repair	PREDICTED: uncharacterized protein LOC103698859 [Phoenix dactylifera]
Omi05G023540.1	Molecular Function: nucleic acid binding (GO:0003676);; Molecular Function: DNA-directed DNA polymerase activity (GO:0003887);; Biological Process: DNA integration (GO:0015074);;	K01303|9.2e-28|fve:101311565|K01303 acylaminoacyl-peptidase [EC:3.4.19.1] | (RefSeq) uncharacterized LOC101311565	[R]	General function prediction only	Retrotransposon gag protein	--	DNA-directed DNA polymerase OS=Handroanthus impetiginosus OX=429701 GN=CDL12_26122 PE=4 SV=1	L	Replication, recombination and repair	PREDICTED: uncharacterized protein LOC102627778 [Citrus sinensis]
Omi05G042160.1	Molecular Function: nucleic acid binding (GO:0003676);; Molecular Function: DNA-directed DNA polymerase activity (GO:0003887);; Biological Process: DNA integration (GO:0015074);;	K01303|7.1e-34|fve:101311565|K01303 acylaminoacyl-peptidase [EC:3.4.19.1] | (RefSeq) uncharacterized LOC101311565	[R]	General function prediction only	Retrotransposon gag protein	--	DNA-directed DNA polymerase OS=Handroanthus impetiginosus OX=429701 GN=CDL12_26122 PE=4 SV=1	L	Replication, recombination and repair	PREDICTED: uncharacterized protein LOC102627778 [Citrus sinensis]
Omi05G042250.1	Molecular Function: nucleic acid binding (GO:0003676);; Biological Process: DNA integration (GO:0015074);;	K01303|1.0e-227|fve:101311565|K01303 acylaminoacyl-peptidase [EC:3.4.19.1] | (RefSeq) uncharacterized LOC101311565	[R]	General function prediction only	RNase H-like domain found in reverse transcriptase	RNA-directed DNA polymerase homolog OS=Oenothera berteroana OX=3950 PE=4 SV=1	Integrase catalytic domain-containing protein (Fragment) OS=Mucuna pruriens OX=157652 GN=CR513_08724 PE=4 SV=1	L	Replication, recombination and repair	PREDICTED: uncharacterized protein LOC104887336 [Beta vulgaris subsp. vulgaris]
Omi05G043950.1	Molecular Function: nucleic acid binding (GO:0003676);; Biological Process: DNA integration (GO:0015074);;	K01303|7.5e-231|fve:101311565|K01303 acylaminoacyl-peptidase [EC:3.4.19.1] | (RefSeq) uncharacterized LOC101311565	[R]	General function prediction only	RNase H-like domain found in reverse transcriptase	RNA-directed DNA polymerase homolog OS=Oenothera berteroana OX=3950 PE=4 SV=1	Integrase catalytic domain-containing protein (Fragment) OS=Mucuna pruriens OX=157652 GN=CR513_08724 PE=4 SV=1	L	Replication, recombination and repair	PREDICTED: uncharacterized protein LOC104887336 [Beta vulgaris subsp. vulgaris]
Omi06G017570.1	Molecular Function: nucleic acid binding (GO:0003676);; Biological Process: DNA integration (GO:0015074);;	K01303|2.1e-230|fve:101311565|K01303 acylaminoacyl-peptidase [EC:3.4.19.1] | (RefSeq) uncharacterized LOC101311565	[R]	General function prediction only	RNase H-like domain found in reverse transcriptase	RNA-directed DNA polymerase homolog OS=Oenothera berteroana OX=3950 PE=4 SV=1	Integrase catalytic domain-containing protein (Fragment) OS=Mucuna pruriens OX=157652 GN=CR513_08724 PE=4 SV=1	L	Replication, recombination and repair	PREDICTED: uncharacterized protein LOC104887336 [Beta vulgaris subsp. vulgaris]
Omi06G021620.1	Molecular Function: nucleic acid binding (GO:0003676);; Biological Process: DNA integration (GO:0015074);;	K01303|3.7e-230|fve:101311565|K01303 acylaminoacyl-peptidase [EC:3.4.19.1] | (RefSeq) uncharacterized LOC101311565	[R]	General function prediction only	RNase H-like domain found in reverse transcriptase	RNA-directed DNA polymerase homolog OS=Oenothera berteroana OX=3950 PE=4 SV=1	Integrase catalytic domain-containing protein (Fragment) OS=Mucuna pruriens OX=157652 GN=CR513_08724 PE=4 SV=1	L	Replication, recombination and repair	PREDICTED: uncharacterized protein LOC104887336 [Beta vulgaris subsp. vulgaris]
Omi06G021740.1	Molecular Function: nucleic acid binding (GO:0003676);; Biological Process: DNA integration (GO:0015074);;	K01303|4.8e-216|fve:101311565|K01303 acylaminoacyl-peptidase [EC:3.4.19.1] | (RefSeq) uncharacterized LOC101311565	[R]	General function prediction only	RNase H-like domain found in reverse transcriptase	RNA-directed DNA polymerase homolog OS=Oenothera berteroana OX=3950 PE=4 SV=1	Integrase catalytic domain-containing protein (Fragment) OS=Mucuna pruriens OX=157652 GN=CR513_08724 PE=4 SV=1	L	Replication, recombination and repair	PREDICTED: uncharacterized protein LOC104887336 [Beta vulgaris subsp. vulgaris]
Omi06G022030.1	Molecular Function: nucleic acid binding (GO:0003676);; Biological Process: DNA integration (GO:0015074);;	K01303|2.9e-232|fve:101311565|K01303 acylaminoacyl-peptidase [EC:3.4.19.1] | (RefSeq) uncharacterized LOC101311565	[R]	General function prediction only	RNase H-like domain found in reverse transcriptase	RNA-directed DNA polymerase homolog OS=Oenothera berteroana OX=3950 PE=4 SV=1	Integrase catalytic domain-containing protein (Fragment) OS=Mucuna pruriens OX=157652 GN=CR513_08724 PE=4 SV=1	L	Replication, recombination and repair	PREDICTED: uncharacterized protein LOC104887336 [Beta vulgaris subsp. vulgaris]
Omi06G022500.1	Molecular Function: nucleic acid binding (GO:0003676);; Biological Process: DNA integration (GO:0015074);;	K01303|3.4e-244|fve:101311565|K01303 acylaminoacyl-peptidase [EC:3.4.19.1] | (RefSeq) uncharacterized LOC101311565	[R]	General function prediction only	RNase H-like domain found in reverse transcriptase	RNA-directed DNA polymerase homolog OS=Oenothera berteroana OX=3950 PE=4 SV=1	Integrase catalytic domain-containing protein (Fragment) OS=Mucuna pruriens OX=157652 GN=CR513_08724 PE=4 SV=1	L	Replication, recombination and repair	PREDICTED: uncharacterized protein LOC104887336 [Beta vulgaris subsp. vulgaris]
Omi06G023020.1	Molecular Function: nucleic acid binding (GO:0003676);; Biological Process: DNA integration (GO:0015074);;	K01303|3.1e-240|fve:101311565|K01303 acylaminoacyl-peptidase [EC:3.4.19.1] | (RefSeq) uncharacterized LOC101311565	[R]	General function prediction only	RNase H-like domain found in reverse transcriptase	RNA-directed DNA polymerase homolog OS=Oenothera berteroana OX=3950 PE=4 SV=1	Integrase catalytic domain-containing protein (Fragment) OS=Mucuna pruriens OX=157652 GN=CR513_08724 PE=4 SV=1	L	Replication, recombination and repair	PREDICTED: uncharacterized protein LOC104887336 [Beta vulgaris subsp. vulgaris]
Omi06G024850.1	--	K01601|4.9e-22|aip:107627247|K01601 ribulose-bisphosphate carboxylase large chain [EC:4.1.1.39] | (RefSeq) uncharacterized protein LOC107627247	[R]	General function prediction only	Retrotransposon gag protein	--	uncharacterized protein LOC104604999 OS=Nelumbo nucifera OX=4432 GN=LOC104604999 PE=4 SV=1	L	Replication, recombination and repair	PREDICTED: uncharacterized protein LOC102610671 [Citrus sinensis]
Omi06G025750.1	Molecular Function: nucleic acid binding (GO:0003676);; Biological Process: DNA integration (GO:0015074);;	K01303|4.2e-226|fve:101311565|K01303 acylaminoacyl-peptidase [EC:3.4.19.1] | (RefSeq) uncharacterized LOC101311565	[R]	General function prediction only	RNase H-like domain found in reverse transcriptase	Uncharacterized mitochondrial protein AtMg00860 OS=Arabidopsis thaliana OX=3702 GN=AtMg00860 PE=4 SV=1	Integrase catalytic domain-containing protein (Fragment) OS=Mucuna pruriens OX=157652 GN=CR513_08724 PE=4 SV=1	L	Replication, recombination and repair	PREDICTED: uncharacterized protein LOC104887336 [Beta vulgaris subsp. vulgaris]
Omi06G029050.1	Molecular Function: nucleic acid binding (GO:0003676);; Biological Process: DNA integration (GO:0015074);;	K01303|2.3e-224|fve:101311565|K01303 acylaminoacyl-peptidase [EC:3.4.19.1] | (RefSeq) uncharacterized LOC101311565	[R]	General function prediction only	RNase H-like domain found in reverse transcriptase	RNA-directed DNA polymerase homolog OS=Oenothera berteroana OX=3950 PE=4 SV=1	Integrase catalytic domain-containing protein (Fragment) OS=Mucuna pruriens OX=157652 GN=CR513_08724 PE=4 SV=1	L	Replication, recombination and repair	PREDICTED: uncharacterized protein LOC104887336 [Beta vulgaris subsp. vulgaris]
Omi06G035960.1	Molecular Function: nucleic acid binding (GO:0003676);; Molecular Function: DNA-directed DNA polymerase activity (GO:0003887);; Biological Process: DNA integration (GO:0015074);;	K01303|8.1e-54|fve:101311565|K01303 acylaminoacyl-peptidase [EC:3.4.19.1] | (RefSeq) uncharacterized LOC101311565	[R]	General function prediction only	Retrotransposon gag protein	--	DNA-directed DNA polymerase OS=Handroanthus impetiginosus OX=429701 GN=CDL12_26122 PE=4 SV=1	L	Replication, recombination and repair	PREDICTED: uncharacterized protein LOC102627778 [Citrus sinensis]
Omi06G036070.1	--	K01303|6.3e-227|fve:101311565|K01303 acylaminoacyl-peptidase [EC:3.4.19.1] | (RefSeq) uncharacterized LOC101311565	[R]	General function prediction only	RNase H-like domain found in reverse transcriptase	RNA-directed DNA polymerase homolog OS=Oenothera berteroana OX=3950 PE=4 SV=1	Tf2-11 (Fragment) OS=Mucuna pruriens OX=157652 GN=Tf2-11 PE=4 SV=1	L	Replication, recombination and repair	PREDICTED: uncharacterized protein LOC104887336 [Beta vulgaris subsp. vulgaris]
Omi06G038330.1	Molecular Function: nucleic acid binding (GO:0003676);; Biological Process: DNA integration (GO:0015074);;	K01303|2.3e-232|fve:101311565|K01303 acylaminoacyl-peptidase [EC:3.4.19.1] | (RefSeq) uncharacterized LOC101311565	[R]	General function prediction only	RNase H-like domain found in reverse transcriptase	RNA-directed DNA polymerase homolog OS=Oenothera berteroana OX=3950 PE=4 SV=1	Integrase catalytic domain-containing protein (Fragment) OS=Mucuna pruriens OX=157652 GN=CR513_08724 PE=4 SV=1	L	Replication, recombination and repair	PREDICTED: uncharacterized protein LOC104887336 [Beta vulgaris subsp. vulgaris]
Omi07G008850.1	--	K01303|6.2e-238|fve:101311565|K01303 acylaminoacyl-peptidase [EC:3.4.19.1] | (RefSeq) uncharacterized LOC101311565	[R]	General function prediction only	RNase H-like domain found in reverse transcriptase	RNA-directed DNA polymerase homolog OS=Oenothera berteroana OX=3950 PE=4 SV=1	Tf2-11 (Fragment) OS=Mucuna pruriens OX=157652 GN=Tf2-11 PE=4 SV=1	L	Replication, recombination and repair	PREDICTED: uncharacterized protein LOC104887336 [Beta vulgaris subsp. vulgaris]
Omi07G012370.1	--	K01303|6.2e-65|fve:101311565|K01303 acylaminoacyl-peptidase [EC:3.4.19.1] | (RefSeq) uncharacterized LOC101311565	[R]	General function prediction only	Retrotransposon gag protein	--	Retrotrans_gag domain-containing protein (Fragment) OS=Mucuna pruriens OX=157652 GN=CR513_16671 PE=4 SV=1	L	Replication, recombination and repair	PREDICTED: uncharacterized protein LOC102611294 [Citrus sinensis]
Omi07G023340.1	--	K01303|1.8e-61|fve:101311565|K01303 acylaminoacyl-peptidase [EC:3.4.19.1] | (RefSeq) uncharacterized LOC101311565	[R]	General function prediction only	--	--	Uncharacterized protein (Fragment) OS=Trifolium subterraneum OX=3900 GN=TSUD_418260 PE=4 SV=1	L	Replication, recombination and repair	PREDICTED: uncharacterized protein LOC104906241 [Beta vulgaris subsp. vulgaris]
Omi07G027560.1	Molecular Function: nucleic acid binding (GO:0003676);; Molecular Function: DNA-directed DNA polymerase activity (GO:0003887);; Biological Process: DNA integration (GO:0015074);;	K01303|2.5e-38|fve:101311565|K01303 acylaminoacyl-peptidase [EC:3.4.19.1] | (RefSeq) uncharacterized LOC101311565	[R]	General function prediction only	Retrotransposon gag protein	--	DNA-directed DNA polymerase OS=Handroanthus impetiginosus OX=429701 GN=CDL12_26122 PE=4 SV=1	L	Replication, recombination and repair	PREDICTED: uncharacterized protein LOC102627778 [Citrus sinensis]
Omi07G028190.1	Molecular Function: nucleic acid binding (GO:0003676);; Molecular Function: DNA-directed DNA polymerase activity (GO:0003887);; Biological Process: DNA integration (GO:0015074);;	K01303|6.1e-48|fve:101311565|K01303 acylaminoacyl-peptidase [EC:3.4.19.1] | (RefSeq) uncharacterized LOC101311565	[R]	General function prediction only	Retrotransposon gag protein	--	DNA-directed DNA polymerase OS=Handroanthus impetiginosus OX=429701 GN=CDL12_26122 PE=4 SV=1	L	Replication, recombination and repair	PREDICTED: uncharacterized protein LOC102627778 [Citrus sinensis]
Omi07G029830.1	--	K01303|4.6e-53|fve:101311565|K01303 acylaminoacyl-peptidase [EC:3.4.19.1] | (RefSeq) uncharacterized LOC101311565	[R]	General function prediction only	Retrotransposon gag protein	--	Retrotrans_gag domain-containing protein OS=Cajanus cajan OX=3821 GN=KK1_049209 PE=4 SV=1	L	Replication, recombination and repair	PREDICTED: uncharacterized protein LOC102627778 [Citrus sinensis]
Omi07G033680.1	--	K01601|2.7e-18|aip:107627247|K01601 ribulose-bisphosphate carboxylase large chain [EC:4.1.1.39] | (RefSeq) uncharacterized protein LOC107627247	[R]	General function prediction only	Retrotransposon gag protein	--	Retrotrans_gag domain-containing protein OS=Cajanus cajan OX=3821 GN=KK1_048719 PE=4 SV=1	L	Replication, recombination and repair	PREDICTED: uncharacterized protein LOC103698859 [Phoenix dactylifera]
Omi08G000560.1	--	K01303|2.8e-219|fve:101311565|K01303 acylaminoacyl-peptidase [EC:3.4.19.1] | (RefSeq) uncharacterized LOC101311565	[R]	General function prediction only	RNase H-like domain found in reverse transcriptase	RNA-directed DNA polymerase homolog OS=Oenothera berteroana OX=3950 PE=4 SV=1	Tf2-11 (Fragment) OS=Mucuna pruriens OX=157652 GN=Tf2-11 PE=4 SV=1	L	Replication, recombination and repair	PREDICTED: uncharacterized protein LOC104887336 [Beta vulgaris subsp. vulgaris]
Omi08G001290.1	--	K01303|1.3e-216|fve:101311565|K01303 acylaminoacyl-peptidase [EC:3.4.19.1] | (RefSeq) uncharacterized LOC101311565	[R]	General function prediction only	RNase H-like domain found in reverse transcriptase	RNA-directed DNA polymerase homolog OS=Oenothera berteroana OX=3950 PE=4 SV=1	Tf2-11 (Fragment) OS=Mucuna pruriens OX=157652 GN=Tf2-11 PE=4 SV=1	L	Replication, recombination and repair	PREDICTED: uncharacterized protein LOC104887336 [Beta vulgaris subsp. vulgaris]
Omi08G001840.1	Molecular Function: nucleic acid binding (GO:0003676);; Molecular Function: DNA-directed DNA polymerase activity (GO:0003887);; Biological Process: DNA integration (GO:0015074);;	K01303|2.2e-48|fve:101311565|K01303 acylaminoacyl-peptidase [EC:3.4.19.1] | (RefSeq) uncharacterized LOC101311565	[R]	General function prediction only	Retrotransposon gag protein	--	DNA-directed DNA polymerase OS=Handroanthus impetiginosus OX=429701 GN=CDL12_26122 PE=4 SV=1	L	Replication, recombination and repair	PREDICTED: uncharacterized protein LOC102627778 [Citrus sinensis]
Omi08G010480.1	--	K11253|5.4e-21|mesc:110629262|K11253 histone H3 | (RefSeq) uncharacterized protein LOC110629262	[R]	General function prediction only	Retrotransposon gag protein	--	Retrotrans_gag domain-containing protein OS=Cajanus cajan OX=3821 GN=KK1_023406 PE=4 SV=1	L	Replication, recombination and repair	PREDICTED: uncharacterized protein LOC102619730 [Citrus sinensis]
Omi08G010590.1	Cellular Component: integral component of membrane (GO:0016021);;	K11253|1.3e-21|mesc:110629262|K11253 histone H3 | (RefSeq) uncharacterized protein LOC110629262	[R]	General function prediction only	Retrotransposon gag protein	--	Retrotrans_gag domain-containing protein OS=Cajanus cajan OX=3821 GN=KK1_045387 PE=4 SV=1	L	Replication, recombination and repair	PREDICTED: uncharacterized protein LOC104590989 [Nelumbo nucifera]
Omi08G011180.1	--	K01303|4.9e-73|fve:101311565|K01303 acylaminoacyl-peptidase [EC:3.4.19.1] | (RefSeq) uncharacterized LOC101311565	[R]	General function prediction only	Retrotransposon gag protein	--	Retrotrans_gag domain-containing protein (Fragment) OS=Mucuna pruriens OX=157652 GN=CR513_16671 PE=4 SV=1	L	Replication, recombination and repair	PREDICTED: uncharacterized protein LOC102611294 [Citrus sinensis]
Omi08G030000.1	--	K01601|3.6e-22|aip:107627247|K01601 ribulose-bisphosphate carboxylase large chain [EC:4.1.1.39] | (RefSeq) uncharacterized protein LOC107627247	[R]	General function prediction only	Retrotransposon gag protein	--	Retrotrans_gag domain-containing protein (Fragment) OS=Cajanus cajan OX=3821 GN=KK1_046587 PE=4 SV=1	L	Replication, recombination and repair	PREDICTED: uncharacterized protein LOC102627778 [Citrus sinensis]
Omi08G030580.1	--	K01303|6.0e-222|fve:101311565|K01303 acylaminoacyl-peptidase [EC:3.4.19.1] | (RefSeq) uncharacterized LOC101311565	[R]	General function prediction only	RNase H-like domain found in reverse transcriptase	RNA-directed DNA polymerase homolog OS=Oenothera berteroana OX=3950 PE=4 SV=1	Tf2-11 (Fragment) OS=Mucuna pruriens OX=157652 GN=Tf2-11 PE=4 SV=1	L	Replication, recombination and repair	PREDICTED: uncharacterized protein LOC104887336 [Beta vulgaris subsp. vulgaris]
Omi08G032850.1	--	K01303|4.6e-222|fve:101311565|K01303 acylaminoacyl-peptidase [EC:3.4.19.1] | (RefSeq) uncharacterized LOC101311565	[R]	General function prediction only	RNase H-like domain found in reverse transcriptase	RNA-directed DNA polymerase homolog OS=Oenothera berteroana OX=3950 PE=4 SV=1	Tf2-11 (Fragment) OS=Mucuna pruriens OX=157652 GN=Tf2-11 PE=4 SV=1	L	Replication, recombination and repair	PREDICTED: uncharacterized protein LOC104887336 [Beta vulgaris subsp. vulgaris]
Omi08G033040.1	Molecular Function: nucleic acid binding (GO:0003676);; Molecular Function: DNA-directed DNA polymerase activity (GO:0003887);; Biological Process: DNA integration (GO:0015074);;	K01303|2.8e-26|fve:101311565|K01303 acylaminoacyl-peptidase [EC:3.4.19.1] | (RefSeq) uncharacterized LOC101311565	[R]	General function prediction only	Retrotransposon gag protein	--	DNA-directed DNA polymerase OS=Handroanthus impetiginosus OX=429701 GN=CDL12_26122 PE=4 SV=1	L	Replication, recombination and repair	PREDICTED: uncharacterized protein LOC102627778 [Citrus sinensis]
Omi350G001800.1	--	K01303|9.6e-53|fve:101311565|K01303 acylaminoacyl-peptidase [EC:3.4.19.1] | (RefSeq) uncharacterized LOC101311565	[R]	General function prediction only	Retrotransposon gag protein	--	Retrotrans_gag domain-containing protein (Fragment) OS=Mucuna pruriens OX=157652 GN=CR513_16671 PE=4 SV=1	L	Replication, recombination and repair	PREDICTED: uncharacterized protein LOC102627778 [Citrus sinensis]
Omi02G019940.1	Molecular Function: nucleic acid binding (GO:0003676);;	K13832|2.6e-19|ccaj:109812186|K13832 3-dehydroquinate dehydratase / shikimate dehydrogenase [EC:4.2.1.10 1.1.1.25] | (RefSeq) bifunctional 3-dehydroquinate dehydratase/shikimate dehydrogenase, chloroplastic-like	--	--	--	--	uncharacterized protein LOC113785763 OS=Cicer arietinum OX=3827 GN=LOC113785763 PE=4 SV=1	L	Replication, recombination and repair	PREDICTED: uncharacterized protein LOC101510858 [Cicer arietinum]
Omi02G032110.1	--	K12355|2.1e-08|gab:108485106|K12355 coniferyl-aldehyde dehydrogenase [EC:1.2.1.68] | (RefSeq) aldehyde dehydrogenase family 2 member C4-like	--	--	Retrotransposon gag protein	--	uncharacterized protein LOC101503402 OS=Cicer arietinum OX=3827 GN=LOC101503402 PE=4 SV=1	L	Replication, recombination and repair	PREDICTED: uncharacterized protein LOC101510858 [Cicer arietinum]
Omi02G032120.1	Molecular Function: nucleic acid binding (GO:0003676);;	K12355|4.3e-46|gab:108485106|K12355 coniferyl-aldehyde dehydrogenase [EC:1.2.1.68] | (RefSeq) aldehyde dehydrogenase family 2 member C4-like	[R]	General function prediction only	G-patch domain	--	G-patch domain-containing protein OS=Cajanus cajan OX=3821 GN=KK1_042162 PE=4 SV=1	L	Replication, recombination and repair	PREDICTED: uncharacterized protein LOC101490878 [Cicer arietinum]
Omi02G039350.1	Molecular Function: nucleic acid binding (GO:0003676);;	K12355|5.3e-45|gab:108485106|K12355 coniferyl-aldehyde dehydrogenase [EC:1.2.1.68] | (RefSeq) aldehyde dehydrogenase family 2 member C4-like	[R]	General function prediction only	G-patch domain	--	G-patch domain-containing protein OS=Cajanus cajan OX=3821 GN=KK1_042162 PE=4 SV=1	L	Replication, recombination and repair	PREDICTED: uncharacterized protein LOC101490878 [Cicer arietinum]
Omi03G012840.1	Molecular Function: nucleic acid binding (GO:0003676);;	K12355|1.4e-36|gab:108485106|K12355 coniferyl-aldehyde dehydrogenase [EC:1.2.1.68] | (RefSeq) aldehyde dehydrogenase family 2 member C4-like	[R]	General function prediction only	--	--	G-patch domain-containing protein OS=Cajanus cajan OX=3821 GN=KK1_042162 PE=4 SV=1	L	Replication, recombination and repair	PREDICTED: uncharacterized protein LOC101490878 [Cicer arietinum]
Omi03G050030.1	Molecular Function: nucleic acid binding (GO:0003676);;	K12355|8.4e-41|gab:108485106|K12355 coniferyl-aldehyde dehydrogenase [EC:1.2.1.68] | (RefSeq) aldehyde dehydrogenase family 2 member C4-like	[R]	General function prediction only	--	--	uncharacterized protein LOC106763556 OS=Vigna radiata var. radiata OX=3916 GN=LOC106763556 PE=4 SV=1	L	Replication, recombination and repair	PREDICTED: uncharacterized protein LOC101510858 [Cicer arietinum]
Omi04G020470.1	Molecular Function: nucleic acid binding (GO:0003676);;	K13832|2.8e-18|ccaj:109812186|K13832 3-dehydroquinate dehydratase / shikimate dehydrogenase [EC:4.2.1.10 1.1.1.25] | (RefSeq) bifunctional 3-dehydroquinate dehydratase/shikimate dehydrogenase, chloroplastic-like	--	--	--	--	uncharacterized protein LOC101497165 OS=Cicer arietinum OX=3827 GN=LOC101497165 PE=4 SV=1	L	Replication, recombination and repair	PREDICTED: uncharacterized protein LOC101510858 [Cicer arietinum]
Omi04G044130.1	Molecular Function: nucleic acid binding (GO:0003676);;	K12355|4.9e-43|gab:108485106|K12355 coniferyl-aldehyde dehydrogenase [EC:1.2.1.68] | (RefSeq) aldehyde dehydrogenase family 2 member C4-like	[R]	General function prediction only	--	--	G-patch domain-containing protein OS=Cajanus cajan OX=3821 GN=KK1_042162 PE=4 SV=1	L	Replication, recombination and repair	PREDICTED: uncharacterized protein LOC101490878 [Cicer arietinum]
Omi05G030130.1	Molecular Function: nucleic acid binding (GO:0003676);;	K12355|6.1e-46|gab:108485106|K12355 coniferyl-aldehyde dehydrogenase [EC:1.2.1.68] | (RefSeq) aldehyde dehydrogenase family 2 member C4-like	[R]	General function prediction only	G-patch domain	--	G-patch domain-containing protein OS=Cajanus cajan OX=3821 GN=KK1_042162 PE=4 SV=1	L	Replication, recombination and repair	PREDICTED: uncharacterized protein LOC101510858 [Cicer arietinum]
Omi06G000240.1	Molecular Function: nucleic acid binding (GO:0003676);;	K12355|2.4e-45|gab:108485106|K12355 coniferyl-aldehyde dehydrogenase [EC:1.2.1.68] | (RefSeq) aldehyde dehydrogenase family 2 member C4-like	[R]	General function prediction only	G-patch domain	--	G-patch domain-containing protein OS=Cajanus cajan OX=3821 GN=KK1_042162 PE=4 SV=1	L	Replication, recombination and repair	PREDICTED: uncharacterized protein LOC101490878 [Cicer arietinum]
Omi06G036570.1	Molecular Function: nucleic acid binding (GO:0003676);;	K12355|9.9e-41|gab:108485106|K12355 coniferyl-aldehyde dehydrogenase [EC:1.2.1.68] | (RefSeq) aldehyde dehydrogenase family 2 member C4-like	[R]	General function prediction only	--	--	G-patch domain-containing protein OS=Cajanus cajan OX=3821 GN=KK1_042162 PE=4 SV=1	L	Replication, recombination and repair	PREDICTED: uncharacterized protein LOC101490878 [Cicer arietinum]
Omi08G010980.1	Molecular Function: nucleic acid binding (GO:0003676);;	K12355|7.6e-15|gab:108485106|K12355 coniferyl-aldehyde dehydrogenase [EC:1.2.1.68] | (RefSeq) aldehyde dehydrogenase family 2 member C4-like	--	--	--	--	uncharacterized protein LOC113785763 OS=Cicer arietinum OX=3827 GN=LOC113785763 PE=4 SV=1	L	Replication, recombination and repair	PREDICTED: uncharacterized protein LOC101510858 [Cicer arietinum]
Omi08G029370.1	Molecular Function: nucleic acid binding (GO:0003676);;	K12355|2.9e-41|gab:108485106|K12355 coniferyl-aldehyde dehydrogenase [EC:1.2.1.68] | (RefSeq) aldehyde dehydrogenase family 2 member C4-like	[R]	General function prediction only	--	--	G-patch domain-containing protein OS=Cajanus cajan OX=3821 GN=KK1_042162 PE=4 SV=1	L	Replication, recombination and repair	PREDICTED: uncharacterized protein LOC101490878 [Cicer arietinum]
Omi01G042150.1	--	--	--	--	Prolamin-like	--	Prolamin_like domain-containing protein OS=Lupinus albus OX=3870 GN=Lal_00045750 PE=4 SV=1	S	Function unknown	hypothetical protein PHAVU_001G071700g [Phaseolus vulgaris]
Omi01G042170.1	--	--	--	--	Prolamin-like	--	Putative Prolamin-like domain-containing protein OS=Lupinus albus OX=3870 GN=Lalb_Chr01g0019651 PE=4 SV=1	S	Function unknown	hypothetical protein PHAVU_001G071700g [Phaseolus vulgaris]
Omi01G042180.1	--	--	--	--	Prolamin-like	--	Putative Prolamin-like domain-containing protein OS=Lupinus albus OX=3870 GN=Lalb_Chr01g0019651 PE=4 SV=1	S	Function unknown	hypothetical protein PHAVU_001G071700g [Phaseolus vulgaris]
Omi01G042190.1	--	--	--	--	Prolamin-like	--	Putative Prolamin-like domain-containing protein OS=Lupinus albus OX=3870 GN=Lalb_Chr01g0019651 PE=4 SV=1	S	Function unknown	hypothetical protein PHAVU_001G071700g [Phaseolus vulgaris]
Omi01G042200.1	--	--	--	--	Prolamin-like	--	Putative Prolamin-like domain-containing protein OS=Lupinus albus OX=3870 GN=Lalb_Chr01g0019651 PE=4 SV=1	S	Function unknown	hypothetical protein PHAVU_001G071700g [Phaseolus vulgaris]
Omi01G042220.1	--	--	--	--	Prolamin-like	--	Putative Prolamin-like domain-containing protein OS=Lupinus albus OX=3870 GN=Lalb_Chr01g0019651 PE=4 SV=1	S	Function unknown	hypothetical protein PHAVU_001G071700g [Phaseolus vulgaris]
Omi01G042230.1	--	--	--	--	Prolamin-like	--	Putative Prolamin-like domain-containing protein OS=Lupinus albus OX=3870 GN=Lalb_Chr01g0019651 PE=4 SV=1	S	Function unknown	hypothetical protein PHAVU_001G071700g [Phaseolus vulgaris]
Omi01G042270.1	--	--	--	--	Prolamin-like	--	Putative Prolamin-like domain-containing protein OS=Lupinus albus OX=3870 GN=Lalb_Chr01g0019651 PE=4 SV=1	S	Function unknown	ECA1 gametogenesis related family [Medicago truncatula]
Omi01G042280.1	--	--	--	--	Prolamin-like	--	Putative Prolamin-like domain-containing protein OS=Lupinus albus OX=3870 GN=Lalb_Chr01g0019651 PE=4 SV=1	S	Function unknown	hypothetical protein PHAVU_001G071700g [Phaseolus vulgaris]
Omi01G042290.1	--	--	--	--	Prolamin-like	--	Putative Prolamin-like domain-containing protein OS=Lupinus albus OX=3870 GN=Lalb_Chr01g0019651 PE=4 SV=1	S	Function unknown	hypothetical protein PHAVU_001G071700g [Phaseolus vulgaris]
Omi01G042300.1	--	--	--	--	Prolamin-like	--	Putative Prolamin-like domain-containing protein OS=Lupinus albus OX=3870 GN=Lalb_Chr01g0019651 PE=4 SV=1	S	Function unknown	hypothetical protein PHAVU_001G071700g [Phaseolus vulgaris]
Omi01G042330.1	--	--	--	--	Prolamin-like	--	Putative Prolamin-like domain-containing protein OS=Lupinus albus OX=3870 GN=Lalb_Chr01g0019651 PE=4 SV=1	--	--	PREDICTED: uncharacterized protein LOC102669537 [Glycine max]
Omi01G042370.1	--	--	--	--	Prolamin-like	--	Putative Prolamin-like domain-containing protein OS=Lupinus albus OX=3870 GN=Lalb_Chr01g0019651 PE=4 SV=1	S	Function unknown	hypothetical protein PHAVU_001G071700g [Phaseolus vulgaris]
Omi03G051910.1	--	--	--	--	Prolamin-like	--	Putative Prolamin-like domain-containing protein OS=Lupinus albus OX=3870 GN=Lalb_Chr01g0019651 PE=4 SV=1	S	Function unknown	hypothetical protein PHAVU_001G071700g [Phaseolus vulgaris]
Omi03G051920.1	--	--	--	--	Prolamin-like	--	Putative Prolamin-like domain-containing protein OS=Lupinus albus OX=3870 GN=Lalb_Chr01g0019651 PE=4 SV=1	S	Function unknown	hypothetical protein PHAVU_001G071700g [Phaseolus vulgaris]
Omi08G029780.1	--	--	--	--	Prolamin-like	--	Prolamin_like domain-containing protein OS=Phaseolus vulgaris OX=3885 GN=PHAVU_001G071700g PE=4 SV=1	S	Function unknown	hypothetical protein PHAVU_001G071700g [Phaseolus vulgaris]
Omi08G030220.1	--	--	--	--	Prolamin-like	--	Prolamin_like domain-containing protein OS=Glycine soja OX=3848 GN=D0Y65_011588 PE=4 SV=1	S	Function unknown	hypothetical protein glysoja_041204 [Glycine soja]
Omi01G017480.1	Molecular Function: protein kinase activity (GO:0004672);; Molecular Function: ATP binding (GO:0005524);; Cellular Component: integral component of membrane (GO:0016021);; Biological Process: recognition of pollen (GO:0048544);;	K24104|1.3e-74|thj:104799061|K24104 GPN-loop GTPase | (RefSeq) LOW QUALITY PROTEIN: uncharacterized protein LOC104799061	--	--	Protein tyrosine and serine/threonine kinase	G-type lectin S-receptor-like serine/threonine-protein kinase At4g27290 OS=Arabidopsis thaliana OX=3702 GN=At4g27290 PE=3 SV=4	Putative serine/threonine-protein kinase receptor OS=Cajanus cajan OX=3821 GN=KK1_047838 PE=4 SV=1	--	--	PREDICTED: G-type lectin S-receptor-like serine/threonine-protein kinase At4g27290-like isoform X1 [Glycine max]
Omi01G027100.1	Molecular Function: protein serine/threonine kinase activity (GO:0004674);; Molecular Function: ATP binding (GO:0005524);; Cellular Component: integral component of membrane (GO:0016021);; Biological Process: recognition of pollen (GO:0048544);;	K24104|7.4e-73|thj:104799061|K24104 GPN-loop GTPase | (RefSeq) LOW QUALITY PROTEIN: uncharacterized protein LOC104799061	--	--	Protein tyrosine and serine/threonine kinase	G-type lectin S-receptor-like serine/threonine-protein kinase At4g27290 OS=Arabidopsis thaliana OX=3702 GN=At4g27290 PE=3 SV=4	Receptor-like serine/threonine-protein kinase OS=Glycine max OX=3847 GN=100790436 PE=3 SV=1	T	Signal transduction mechanisms	PREDICTED: G-type lectin S-receptor-like serine/threonine-protein kinase At4g27290-like isoform X2 [Glycine max]
Omi01G029860.1	Molecular Function: protein serine/threonine kinase activity (GO:0004674);; Molecular Function: ATP binding (GO:0005524);; Cellular Component: integral component of membrane (GO:0016021);; Biological Process: recognition of pollen (GO:0048544);;	K24104|2.3e-74|thj:104799061|K24104 GPN-loop GTPase | (RefSeq) LOW QUALITY PROTEIN: uncharacterized protein LOC104799061	--	--	Protein tyrosine and serine/threonine kinase	G-type lectin S-receptor-like serine/threonine-protein kinase At4g27290 OS=Arabidopsis thaliana OX=3702 GN=At4g27290 PE=3 SV=4	Receptor-like serine/threonine-protein kinase OS=Glycine max OX=3847 GN=100790436 PE=3 SV=1	T	Signal transduction mechanisms	PREDICTED: G-type lectin S-receptor-like serine/threonine-protein kinase At4g27290-like isoform X2 [Glycine max]
Omi01G030550.1	Molecular Function: protein serine/threonine kinase activity (GO:0004674);; Molecular Function: ATP binding (GO:0005524);; Cellular Component: plasma membrane (GO:0005886);; Biological Process: protein phosphorylation (GO:0006468);; Cellular Component: integral component of membrane (GO:0016021);; Molecular Function: carbohydrate binding (GO:0030246);; Biological Process: recognition of pollen (G…	K24104|2.3e-74|thj:104799061|K24104 GPN-loop GTPase | (RefSeq) LOW QUALITY PROTEIN: uncharacterized protein LOC104799061	--	--	Protein tyrosine and serine/threonine kinase	G-type lectin S-receptor-like serine/threonine-protein kinase At4g27290 OS=Arabidopsis thaliana OX=3702 GN=At4g27290 PE=3 SV=4	Receptor-like serine/threonine-protein kinase OS=Medicago truncatula OX=3880 GN=11411770 PE=3 SV=2	--	--	S-locus lectin kinase family protein [Medicago truncatula]
Omi02G037390.1	Molecular Function: protein kinase activity (GO:0004672);; Molecular Function: protein serine/threonine kinase activity (GO:0004674);; Molecular Function: ATP binding (GO:0005524);; Biological Process: protein phosphorylation (GO:0006468);; Biological Process: recognition of pollen (GO:0048544);;	K24104|2.2e-77|thj:104799061|K24104 GPN-loop GTPase | (RefSeq) LOW QUALITY PROTEIN: uncharacterized protein LOC104799061	--	--	Protein tyrosine and serine/threonine kinase	G-type lectin S-receptor-like serine/threonine-protein kinase At4g27290 OS=Arabidopsis thaliana OX=3702 GN=At4g27290 PE=3 SV=4	Receptor-like serine/threonine-protein kinase OS=Lupinus albus OX=3870 GN=Lal_00037981 PE=3 SV=1	T	Signal transduction mechanisms	PREDICTED: G-type lectin S-receptor-like serine/threonine-protein kinase At4g27290-like isoform X2 [Glycine max]
Omi02G037400.1	Molecular Function: protein kinase activity (GO:0004672);; Molecular Function: ATP binding (GO:0005524);; Biological Process: protein phosphorylation (GO:0006468);; Biological Process: recognition of pollen (GO:0048544);;	K24104|5.6e-76|thj:104799061|K24104 GPN-loop GTPase | (RefSeq) LOW QUALITY PROTEIN: uncharacterized protein LOC104799061	--	--	D-mannose binding lectin	G-type lectin S-receptor-like serine/threonine-protein kinase At4g27290 OS=Arabidopsis thaliana OX=3702 GN=At4g27290 PE=3 SV=4	Uncharacterized protein OS=Lupinus albus OX=3870 GN=Lal_00034931 PE=4 SV=1	--	--	PREDICTED: G-type lectin S-receptor-like serine/threonine-protein kinase At4g27290-like isoform X1 [Glycine max]
Omi02G037430.1	Molecular Function: protein serine/threonine kinase activity (GO:0004674);; Molecular Function: ATP binding (GO:0005524);; Cellular Component: integral component of membrane (GO:0016021);; Molecular Function: carbohydrate binding (GO:0030246);; Biological Process: recognition of pollen (GO:0048544);;	K24104|1.2e-78|thj:104799061|K24104 GPN-loop GTPase | (RefSeq) LOW QUALITY PROTEIN: uncharacterized protein LOC104799061	--	--	Protein tyrosine and serine/threonine kinase	G-type lectin S-receptor-like serine/threonine-protein kinase At4g27290 OS=Arabidopsis thaliana OX=3702 GN=At4g27290 PE=3 SV=4	Non-specific serine/threonine protein kinase (Fragment) OS=Mucuna pruriens OX=157652 GN=CR513_54492 PE=4 SV=1	--	--	PREDICTED: G-type lectin S-receptor-like serine/threonine-protein kinase At4g27290-like [Glycine max]
Omi02G037460.1	Molecular Function: protein kinase activity (GO:0004672);; Molecular Function: protein serine/threonine kinase activity (GO:0004674);; Molecular Function: ATP binding (GO:0005524);; Biological Process: protein phosphorylation (GO:0006468);; Biological Process: recognition of pollen (GO:0048544);;	K24104|7.6e-78|thj:104799061|K24104 GPN-loop GTPase | (RefSeq) LOW QUALITY PROTEIN: uncharacterized protein LOC104799061	--	--	Protein tyrosine and serine/threonine kinase	G-type lectin S-receptor-like serine/threonine-protein kinase At4g27290 OS=Arabidopsis thaliana OX=3702 GN=At4g27290 PE=3 SV=4	Receptor-like serine/threonine-protein kinase OS=Lupinus albus OX=3870 GN=Lal_00037981 PE=3 SV=1	T	Signal transduction mechanisms	PREDICTED: G-type lectin S-receptor-like serine/threonine-protein kinase At4g27290-like isoform X1 [Glycine max]
Omi02G037490.1	Molecular Function: protein kinase activity (GO:0004672);; Molecular Function: protein serine/threonine kinase activity (GO:0004674);; Molecular Function: ATP binding (GO:0005524);; Biological Process: protein phosphorylation (GO:0006468);; Biological Process: recognition of pollen (GO:0048544);;	K24104|5.0e-77|thj:104799061|K24104 GPN-loop GTPase | (RefSeq) LOW QUALITY PROTEIN: uncharacterized protein LOC104799061	--	--	Protein tyrosine and serine/threonine kinase	G-type lectin S-receptor-like serine/threonine-protein kinase At4g27290 OS=Arabidopsis thaliana OX=3702 GN=At4g27290 PE=3 SV=4	Receptor-like serine/threonine-protein kinase OS=Lupinus albus OX=3870 GN=Lal_00037981 PE=3 SV=1	T	Signal transduction mechanisms	PREDICTED: G-type lectin S-receptor-like serine/threonine-protein kinase At4g27290-like isoform X1 [Glycine max]
Omi02G037510.1	Molecular Function: protein serine/threonine kinase activity (GO:0004674);; Molecular Function: ATP binding (GO:0005524);; Cellular Component: integral component of membrane (GO:0016021);; Biological Process: recognition of pollen (GO:0048544);;	K24104|6.0e-79|thj:104799061|K24104 GPN-loop GTPase | (RefSeq) LOW QUALITY PROTEIN: uncharacterized protein LOC104799061	--	--	Protein tyrosine and serine/threonine kinase	G-type lectin S-receptor-like serine/threonine-protein kinase At4g27290 OS=Arabidopsis thaliana OX=3702 GN=At4g27290 PE=3 SV=4	Receptor-like serine/threonine-protein kinase OS=Glycine max OX=3847 GN=100790436 PE=3 SV=1	T	Signal transduction mechanisms	PREDICTED: G-type lectin S-receptor-like serine/threonine-protein kinase At4g27290-like isoform X2 [Glycine max]
Omi02G053290.1	Molecular Function: protein serine/threonine kinase activity (GO:0004674);; Molecular Function: ATP binding (GO:0005524);; Cellular Component: integral component of membrane (GO:0016021);; Biological Process: recognition of pollen (GO:0048544);;	K24104|8.2e-74|thj:104799061|K24104 GPN-loop GTPase | (RefSeq) LOW QUALITY PROTEIN: uncharacterized protein LOC104799061	--	--	Protein tyrosine and serine/threonine kinase	G-type lectin S-receptor-like serine/threonine-protein kinase At4g27290 OS=Arabidopsis thaliana OX=3702 GN=At4g27290 PE=3 SV=4	Non-specific serine/threonine protein kinase (Fragment) OS=Mucuna pruriens OX=157652 GN=SD18 PE=4 SV=1	--	--	hypothetical protein PHAVU_011G152400g [Phaseolus vulgaris]
Omi02G053300.1	Molecular Function: protein kinase activity (GO:0004672);; Molecular Function: protein serine/threonine kinase activity (GO:0004674);; Molecular Function: ATP binding (GO:0005524);; Biological Process: protein phosphorylation (GO:0006468);; Biological Process: recognition of pollen (GO:0048544);;	K24104|3.1e-71|thj:104799061|K24104 GPN-loop GTPase | (RefSeq) LOW QUALITY PROTEIN: uncharacterized protein LOC104799061	--	--	Protein tyrosine and serine/threonine kinase	G-type lectin S-receptor-like serine/threonine-protein kinase At4g27290 OS=Arabidopsis thaliana OX=3702 GN=At4g27290 PE=3 SV=4	Receptor-like serine/threonine-protein kinase OS=Lupinus albus OX=3870 GN=Lal_00034994 PE=3 SV=1	T	Signal transduction mechanisms	PREDICTED: G-type lectin S-receptor-like serine/threonine-protein kinase At4g27290-like isoform X2 [Glycine max]
Omi02G053320.1	Molecular Function: protein serine/threonine kinase activity (GO:0004674);; Molecular Function: ATP binding (GO:0005524);; Cellular Component: plasma membrane (GO:0005886);; Biological Process: protein phosphorylation (GO:0006468);; Cellular Component: integral component of membrane (GO:0016021);; Biological Process: recognition of pollen (GO:0048544);;	K24104|4.1e-79|thj:104799061|K24104 GPN-loop GTPase | (RefSeq) LOW QUALITY PROTEIN: uncharacterized protein LOC104799061	--	--	Protein tyrosine and serine/threonine kinase	G-type lectin S-receptor-like serine/threonine-protein kinase At4g27290 OS=Arabidopsis thaliana OX=3702 GN=At4g27290 PE=3 SV=4	Receptor-like serine/threonine-protein kinase OS=Glycine max OX=3847 GN=100790436 PE=3 SV=1	T	Signal transduction mechanisms	PREDICTED: G-type lectin S-receptor-like serine/threonine-protein kinase At4g27290-like isoform X1 [Glycine max]
Omi02G053350.1	Molecular Function: protein kinase activity (GO:0004672);; Molecular Function: protein serine/threonine kinase activity (GO:0004674);; Molecular Function: ATP binding (GO:0005524);; Biological Process: protein phosphorylation (GO:0006468);; Biological Process: recognition of pollen (GO:0048544);;	K24104|5.7e-78|thj:104799061|K24104 GPN-loop GTPase | (RefSeq) LOW QUALITY PROTEIN: uncharacterized protein LOC104799061	--	--	Protein tyrosine and serine/threonine kinase	G-type lectin S-receptor-like serine/threonine-protein kinase At4g27290 OS=Arabidopsis thaliana OX=3702 GN=At4g27290 PE=3 SV=4	Receptor-like serine/threonine-protein kinase OS=Lupinus albus OX=3870 GN=Lal_00037981 PE=3 SV=1	T	Signal transduction mechanisms	PREDICTED: G-type lectin S-receptor-like serine/threonine-protein kinase At4g27290-like isoform X1 [Glycine max]
Omi02G053380.1	Molecular Function: protein kinase activity (GO:0004672);; Molecular Function: protein serine/threonine kinase activity (GO:0004674);; Molecular Function: ATP binding (GO:0005524);; Biological Process: protein phosphorylation (GO:0006468);; Biological Process: recognition of pollen (GO:0048544);;	K24104|8.4e-77|thj:104799061|K24104 GPN-loop GTPase | (RefSeq) LOW QUALITY PROTEIN: uncharacterized protein LOC104799061	--	--	Protein tyrosine and serine/threonine kinase	G-type lectin S-receptor-like serine/threonine-protein kinase At4g27290 OS=Arabidopsis thaliana OX=3702 GN=At4g27290 PE=3 SV=4	Receptor-like serine/threonine-protein kinase OS=Lupinus albus OX=3870 GN=Lal_00028708 PE=3 SV=1	--	--	PREDICTED: G-type lectin S-receptor-like serine/threonine-protein kinase At4g27290-like isoform X1 [Glycine max]
Omi02G053400.1	Molecular Function: protein kinase activity (GO:0004672);; Molecular Function: protein serine/threonine kinase activity (GO:0004674);; Molecular Function: ATP binding (GO:0005524);; Biological Process: protein phosphorylation (GO:0006468);; Biological Process: recognition of pollen (GO:0048544);;	K24104|2.0e-78|thj:104799061|K24104 GPN-loop GTPase | (RefSeq) LOW QUALITY PROTEIN: uncharacterized protein LOC104799061	--	--	Protein tyrosine and serine/threonine kinase	G-type lectin S-receptor-like serine/threonine-protein kinase At4g27290 OS=Arabidopsis thaliana OX=3702 GN=At4g27290 PE=3 SV=4	Receptor-like serine/threonine-protein kinase OS=Lupinus albus OX=3870 GN=Lal_00037981 PE=3 SV=1	T	Signal transduction mechanisms	PREDICTED: G-type lectin S-receptor-like serine/threonine-protein kinase At4g27290-like isoform X2 [Glycine max]
Omi02G053410.1	Molecular Function: protein kinase activity (GO:0004672);; Molecular Function: protein serine/threonine kinase activity (GO:0004674);; Molecular Function: ATP binding (GO:0005524);; Biological Process: protein phosphorylation (GO:0006468);; Biological Process: recognition of pollen (GO:0048544);;	K24104|2.2e-77|thj:104799061|K24104 GPN-loop GTPase | (RefSeq) LOW QUALITY PROTEIN: uncharacterized protein LOC104799061	--	--	Protein tyrosine and serine/threonine kinase	G-type lectin S-receptor-like serine/threonine-protein kinase At4g27290 OS=Arabidopsis thaliana OX=3702 GN=At4g27290 PE=3 SV=4	Receptor-like serine/threonine-protein kinase OS=Lupinus albus OX=3870 GN=Lal_00037981 PE=3 SV=1	T	Signal transduction mechanisms	PREDICTED: G-type lectin S-receptor-like serine/threonine-protein kinase At4g27290-like isoform X2 [Glycine max]
Omi02G053440.1	Molecular Function: protein kinase activity (GO:0004672);; Molecular Function: protein serine/threonine kinase activity (GO:0004674);; Molecular Function: ATP binding (GO:0005524);; Biological Process: protein phosphorylation (GO:0006468);; Biological Process: recognition of pollen (GO:0048544);;	K24104|3.2e-73|thj:104799061|K24104 GPN-loop GTPase | (RefSeq) LOW QUALITY PROTEIN: uncharacterized protein LOC104799061	--	--	Protein tyrosine and serine/threonine kinase	G-type lectin S-receptor-like serine/threonine-protein kinase At4g27290 OS=Arabidopsis thaliana OX=3702 GN=At4g27290 PE=3 SV=4	Receptor-like serine/threonine-protein kinase OS=Lupinus albus OX=3870 GN=Lal_00028708 PE=3 SV=1	--	--	PREDICTED: G-type lectin S-receptor-like serine/threonine-protein kinase At4g27290-like isoform X1 [Glycine max]
Omi02G053450.1	Molecular Function: protein kinase activity (GO:0004672);; Molecular Function: protein serine/threonine kinase activity (GO:0004674);; Molecular Function: ATP binding (GO:0005524);; Biological Process: protein phosphorylation (GO:0006468);; Biological Process: recognition of pollen (GO:0048544);;	K24104|2.9e-77|thj:104799061|K24104 GPN-loop GTPase | (RefSeq) LOW QUALITY PROTEIN: uncharacterized protein LOC104799061	--	--	Protein tyrosine and serine/threonine kinase	G-type lectin S-receptor-like serine/threonine-protein kinase At4g27290 OS=Arabidopsis thaliana OX=3702 GN=At4g27290 PE=3 SV=4	Receptor-like serine/threonine-protein kinase OS=Lupinus albus OX=3870 GN=Lal_00028708 PE=3 SV=1	--	--	PREDICTED: G-type lectin S-receptor-like serine/threonine-protein kinase At4g27290-like isoform X1 [Glycine max]
Omi03G037580.1	Molecular Function: protein serine/threonine kinase activity (GO:0004674);; Molecular Function: ATP binding (GO:0005524);; Cellular Component: integral component of membrane (GO:0016021);; Biological Process: recognition of pollen (GO:0048544);;	K24104|1.5e-73|thj:104799061|K24104 GPN-loop GTPase | (RefSeq) LOW QUALITY PROTEIN: uncharacterized protein LOC104799061	--	--	Protein tyrosine and serine/threonine kinase	G-type lectin S-receptor-like serine/threonine-protein kinase At4g27290 OS=Arabidopsis thaliana OX=3702 GN=At4g27290 PE=3 SV=4	Receptor-like serine/threonine-protein kinase OS=Glycine max OX=3847 GN=100790436 PE=3 SV=1	T	Signal transduction mechanisms	PREDICTED: G-type lectin S-receptor-like serine/threonine-protein kinase At4g27290-like isoform X2 [Glycine max]
Omi08G029000.1	Molecular Function: protein serine/threonine kinase activity (GO:0004674);; Molecular Function: ATP binding (GO:0005524);; Cellular Component: integral component of membrane (GO:0016021);; Molecular Function: carbohydrate binding (GO:0030246);; Biological Process: recognition of pollen (GO:0048544);;	K24104|1.8e-74|thj:104799061|K24104 GPN-loop GTPase | (RefSeq) LOW QUALITY PROTEIN: uncharacterized protein LOC104799061	--	--	Protein tyrosine and serine/threonine kinase	G-type lectin S-receptor-like serine/threonine-protein kinase At4g27290 OS=Arabidopsis thaliana OX=3702 GN=At4g27290 PE=3 SV=4	Non-specific serine/threonine protein kinase (Fragment) OS=Mucuna pruriens OX=157652 GN=CR513_54493 PE=4 SV=1	T	Signal transduction mechanisms	PREDICTED: G-type lectin S-receptor-like serine/threonine-protein kinase At4g27290-like isoform X2 [Glycine max]
Omi08G025510.1	Molecular Function: endopeptidase inhibitor activity (GO:0004866);;	--	--	--	Trypsin and protease inhibitor	Miraculin OS=Synsepalum dulcificum OX=3743 PE=1 SV=3	Uncharacterized protein OS=Glycine max OX=3847 GN=100790688 PE=2 SV=1	S	Function unknown	uncharacterized protein LOC100790688 precursor [Glycine max]
Omi08G025520.1	Molecular Function: endopeptidase inhibitor activity (GO:0004866);;	--	--	--	Trypsin and protease inhibitor	Miraculin OS=Synsepalum dulcificum OX=3743 PE=1 SV=3	Uncharacterized protein OS=Glycine max OX=3847 GN=100790688 PE=2 SV=1	S	Function unknown	uncharacterized protein LOC100790688 precursor [Glycine max]
Omi08G025530.1	Molecular Function: endopeptidase inhibitor activity (GO:0004866);;	--	--	--	Trypsin and protease inhibitor	Miraculin OS=Synsepalum dulcificum OX=3743 PE=1 SV=3	Uncharacterized protein OS=Glycine max OX=3847 GN=100790688 PE=2 SV=1	S	Function unknown	uncharacterized protein LOC100790688 precursor [Glycine max]
Omi08G025540.1	Molecular Function: endopeptidase inhibitor activity (GO:0004866);;	--	--	--	Trypsin and protease inhibitor	Miraculin OS=Synsepalum dulcificum OX=3743 PE=1 SV=3	Uncharacterized protein (Fragment) OS=Mucuna pruriens OX=157652 GN=CR513_21333 PE=3 SV=1	S	Function unknown	PREDICTED: miraculin-like [Glycine max]
Omi08G025550.1	Molecular Function: endopeptidase inhibitor activity (GO:0004866);;	--	--	--	Trypsin and protease inhibitor	Miraculin OS=Synsepalum dulcificum OX=3743 PE=1 SV=3	Uncharacterized protein OS=Glycine max OX=3847 GN=100790688 PE=2 SV=1	S	Function unknown	uncharacterized protein LOC100790688 precursor [Glycine max]
Omi08G025560.1	Molecular Function: endopeptidase inhibitor activity (GO:0004866);;	--	--	--	Trypsin and protease inhibitor	Miraculin OS=Synsepalum dulcificum OX=3743 PE=1 SV=3	Uncharacterized protein OS=Glycine max OX=3847 GN=100790688 PE=2 SV=1	S	Function unknown	uncharacterized protein LOC100790688 precursor [Glycine max]
Omi08G025570.1	Molecular Function: endopeptidase inhibitor activity (GO:0004866);;	--	--	--	Trypsin and protease inhibitor	Miraculin OS=Synsepalum dulcificum OX=3743 PE=1 SV=3	Uncharacterized protein (Fragment) OS=Mucuna pruriens OX=157652 GN=CR513_21333 PE=3 SV=1	S	Function unknown	PREDICTED: miraculin-like [Glycine max]
Omi08G025580.1	Molecular Function: endopeptidase inhibitor activity (GO:0004866);;	--	--	--	Trypsin and protease inhibitor	Miraculin OS=Synsepalum dulcificum OX=3743 PE=1 SV=3	Miraculin-like OS=Trifolium medium OX=97028 GN=A2U01_0004595 PE=3 SV=1	S	Function unknown	Miraculin [Medicago truncatula]
Omi08G025590.1	Molecular Function: endopeptidase inhibitor activity (GO:0004866);;	--	--	--	Trypsin and protease inhibitor	Miraculin OS=Synsepalum dulcificum OX=3743 PE=1 SV=3	Uncharacterized protein OS=Phaseolus angularis OX=3914 GN=LR48_Vigan10g048900 PE=3 SV=1	S	Function unknown	Pathogen-inducible trypsin-inhibitor-like protein [Medicago truncatula]
Omi08G025600.1	Molecular Function: endopeptidase inhibitor activity (GO:0004866);;	--	--	--	Trypsin and protease inhibitor	Miraculin OS=Synsepalum dulcificum OX=3743 PE=1 SV=3	Uncharacterized protein OS=Phaseolus angularis OX=3914 GN=LR48_Vigan10g050100 PE=3 SV=1	O	Posttranslational modification, protein turnover, chaperones	Miraculin [Glycine soja]
Omi08G025610.1	Molecular Function: endopeptidase inhibitor activity (GO:0004866);;	--	--	--	Trypsin and protease inhibitor	Miraculin OS=Synsepalum dulcificum OX=3743 PE=1 SV=3	Uncharacterized protein OS=Phaseolus angularis OX=3914 GN=LR48_Vigan10g050100 PE=3 SV=1	O	Posttranslational modification, protein turnover, chaperones	Miraculin [Glycine soja]
Omi08G025620.1	Molecular Function: endopeptidase inhibitor activity (GO:0004866);;	--	--	--	Trypsin and protease inhibitor	Miraculin OS=Synsepalum dulcificum OX=3743 PE=1 SV=3	Uncharacterized protein OS=Phaseolus angularis OX=3914 GN=LR48_Vigan10g050100 PE=3 SV=1	O	Posttranslational modification, protein turnover, chaperones	Miraculin [Glycine soja]
Omi08G025630.1	Molecular Function: endopeptidase inhibitor activity (GO:0004866);;	--	--	--	Trypsin and protease inhibitor	Miraculin OS=Synsepalum dulcificum OX=3743 PE=1 SV=3	Uncharacterized protein (Fragment) OS=Mucuna pruriens OX=157652 GN=CR513_02145 PE=3 SV=1	O	Posttranslational modification, protein turnover, chaperones	Miraculin [Glycine soja]
Omi06G005660.1	Molecular Function: protein serine/threonine kinase activity (GO:0004674);; Molecular Function: ATP binding (GO:0005524);; Cellular Component: integral component of membrane (GO:0016021);; Biological Process: recognition of pollen (GO:0048544);;	K13420|4.5e-59|mesc:110601988|K13420 LRR receptor-like serine/threonine-protein kinase FLS2 [EC:2.7.11.1] | (RefSeq) LRR receptor-like serine/threonine-protein kinase FLS2	--	--	Protein kinase domain	Putative receptor protein kinase ZmPK1 OS=Zea mays OX=4577 GN=PK1 PE=2 SV=2	Receptor-like serine/threonine-protein kinase OS=Fagus sylvatica OX=28930 GN=FSB_LOCUS35072 PE=3 SV=1	T	Signal transduction mechanisms	PREDICTED: putative receptor protein kinase ZmPK1-like [Glycine max]
Omi06G005670.1	Molecular Function: protein serine/threonine kinase activity (GO:0004674);; Molecular Function: ATP binding (GO:0005524);; Cellular Component: integral component of membrane (GO:0016021);; Biological Process: recognition of pollen (GO:0048544);;	K13420|6.1e-30|mesc:110601988|K13420 LRR receptor-like serine/threonine-protein kinase FLS2 [EC:2.7.11.1] | (RefSeq) LRR receptor-like serine/threonine-protein kinase FLS2	--	--	D-mannose binding lectin	Putative receptor protein kinase ZmPK1 OS=Zea mays OX=4577 GN=PK1 PE=2 SV=2	Non-specific serine/threonine protein kinase (Fragment) OS=Mucuna pruriens OX=157652 GN=PK1 PE=4 SV=1	T	Signal transduction mechanisms	Putative receptor protein kinase ZmPK1, partial [Glycine soja]
Omi08G020640.1	Molecular Function: protein serine/threonine kinase activity (GO:0004674);; Molecular Function: ATP binding (GO:0005524);; Cellular Component: integral component of membrane (GO:0016021);; Biological Process: recognition of pollen (GO:0048544);;	K13420|4.2e-54|mesc:110601988|K13420 LRR receptor-like serine/threonine-protein kinase FLS2 [EC:2.7.11.1] | (RefSeq) LRR receptor-like serine/threonine-protein kinase FLS2	--	--	Protein kinase domain	Putative receptor protein kinase ZmPK1 OS=Zea mays OX=4577 GN=PK1 PE=2 SV=2	Receptor-like serine/threonine-protein kinase OS=Glycine max OX=3847 GN=100784287 PE=3 SV=1	T	Signal transduction mechanisms	PREDICTED: putative receptor protein kinase ZmPK1-like [Glycine max]
Omi08G020650.1	Molecular Function: protein serine/threonine kinase activity (GO:0004674);; Molecular Function: ATP binding (GO:0005524);; Cellular Component: integral component of membrane (GO:0016021);; Biological Process: recognition of pollen (GO:0048544);;	K13420|7.0e-57|mesc:110601988|K13420 LRR receptor-like serine/threonine-protein kinase FLS2 [EC:2.7.11.1] | (RefSeq) LRR receptor-like serine/threonine-protein kinase FLS2	--	--	Protein kinase domain	Putative receptor protein kinase ZmPK1 OS=Zea mays OX=4577 GN=PK1 PE=2 SV=2	Receptor-like serine/threonine-protein kinase OS=Glycine max OX=3847 GN=100784287 PE=3 SV=1	T	Signal transduction mechanisms	PREDICTED: putative receptor protein kinase ZmPK1-like [Glycine max]
Omi08G020680.1	Molecular Function: protein kinase activity (GO:0004672);; Molecular Function: protein serine/threonine kinase activity (GO:0004674);; Molecular Function: ATP binding (GO:0005524);; Cellular Component: cellular_component (GO:0005575);; Biological Process: protein phosphorylation (GO:0006468);; Cellular Component: membrane (GO:0016020);; Biological Process: recognition of pollen (GO:0048544);;	K13420|6.2e-61|mesc:110601988|K13420 LRR receptor-like serine/threonine-protein kinase FLS2 [EC:2.7.11.1] | (RefSeq) LRR receptor-like serine/threonine-protein kinase FLS2	--	--	Protein kinase domain	Putative receptor protein kinase ZmPK1 OS=Zea mays OX=4577 GN=PK1 PE=2 SV=2	Receptor-like serine/threonine-protein kinase OS=Lupinus albus OX=3870 GN=Lal_00042340 PE=3 SV=1	T	Signal transduction mechanisms	PREDICTED: putative receptor protein kinase ZmPK1-like [Glycine max]
Omi08G020690.1	Molecular Function: protein serine/threonine kinase activity (GO:0004674);; Molecular Function: ATP binding (GO:0005524);; Cellular Component: integral component of membrane (GO:0016021);; Biological Process: recognition of pollen (GO:0048544);;	K13420|1.5e-60|mesc:110601988|K13420 LRR receptor-like serine/threonine-protein kinase FLS2 [EC:2.7.11.1] | (RefSeq) LRR receptor-like serine/threonine-protein kinase FLS2	--	--	Protein kinase domain	Putative receptor protein kinase ZmPK1 OS=Zea mays OX=4577 GN=PK1 PE=2 SV=2	Receptor-like serine/threonine-protein kinase OS=Glycine max OX=3847 GN=100784287 PE=3 SV=1	T	Signal transduction mechanisms	PREDICTED: putative receptor protein kinase ZmPK1-like [Glycine max]
Omi08G020710.1	Molecular Function: protein kinase activity (GO:0004672);; Molecular Function: protein serine/threonine kinase activity (GO:0004674);; Molecular Function: ATP binding (GO:0005524);; Cellular Component: cellular_component (GO:0005575);; Biological Process: protein phosphorylation (GO:0006468);; Cellular Component: membrane (GO:0016020);; Biological Process: recognition of pollen (GO:0048544);;	K13415|1.2e-53|pda:103696970|K13415 protein brassinosteroid insensitive 1 [EC:2.7.10.1 2.7.11.1] | (RefSeq) brassinosteroid LRR receptor kinase BRI1-like	--	--	Protein kinase domain	Putative receptor protein kinase ZmPK1 OS=Zea mays OX=4577 GN=PK1 PE=2 SV=2	Receptor-like serine/threonine-protein kinase OS=Lupinus albus OX=3870 GN=Lal_00042340 PE=3 SV=1	T	Signal transduction mechanisms	PREDICTED: putative receptor protein kinase ZmPK1-like [Glycine max]
Omi08G020720.1	Molecular Function: protein serine/threonine kinase activity (GO:0004674);; Molecular Function: ATP binding (GO:0005524);; Cellular Component: integral component of membrane (GO:0016021);; Biological Process: recognition of pollen (GO:0048544);;	K13420|8.2e-58|mesc:110601988|K13420 LRR receptor-like serine/threonine-protein kinase FLS2 [EC:2.7.11.1] | (RefSeq) LRR receptor-like serine/threonine-protein kinase FLS2	--	--	Protein kinase domain	Putative receptor protein kinase ZmPK1 OS=Zea mays OX=4577 GN=PK1 PE=2 SV=2	Receptor-like serine/threonine-protein kinase OS=Glycine max OX=3847 GN=100783758 PE=3 SV=2	T	Signal transduction mechanisms	PREDICTED: putative receptor protein kinase ZmPK1-like [Glycine max]
Omi08G020730.1	Molecular Function: protein serine/threonine kinase activity (GO:0004674);; Molecular Function: ATP binding (GO:0005524);; Cellular Component: integral component of membrane (GO:0016021);; Biological Process: recognition of pollen (GO:0048544);;	K13420|1.4e-54|mesc:110601988|K13420 LRR receptor-like serine/threonine-protein kinase FLS2 [EC:2.7.11.1] | (RefSeq) LRR receptor-like serine/threonine-protein kinase FLS2	--	--	Protein kinase domain	Putative receptor protein kinase ZmPK1 OS=Zea mays OX=4577 GN=PK1 PE=2 SV=2	Receptor-like serine/threonine-protein kinase OS=Glycine max OX=3847 GN=100784287 PE=3 SV=1	T	Signal transduction mechanisms	PREDICTED: putative receptor protein kinase ZmPK1-like [Glycine max]
Omi08G020750.1	Molecular Function: protein serine/threonine kinase activity (GO:0004674);; Molecular Function: ATP binding (GO:0005524);; Cellular Component: integral component of membrane (GO:0016021);; Biological Process: recognition of pollen (GO:0048544);;	K13420|7.8e-64|mesc:110601988|K13420 LRR receptor-like serine/threonine-protein kinase FLS2 [EC:2.7.11.1] | (RefSeq) LRR receptor-like serine/threonine-protein kinase FLS2	--	--	Protein kinase domain	Putative receptor protein kinase ZmPK1 OS=Zea mays OX=4577 GN=PK1 PE=2 SV=2	Receptor-like serine/threonine-protein kinase OS=Glycine max OX=3847 GN=100784287 PE=3 SV=1	T	Signal transduction mechanisms	PREDICTED: putative receptor protein kinase ZmPK1-like [Glycine max]
Omi08G020760.1	Molecular Function: protein serine/threonine kinase activity (GO:0004674);; Molecular Function: ATP binding (GO:0005524);; Cellular Component: integral component of membrane (GO:0016021);; Biological Process: recognition of pollen (GO:0048544);;	K13420|1.2e-56|mesc:110601988|K13420 LRR receptor-like serine/threonine-protein kinase FLS2 [EC:2.7.11.1] | (RefSeq) LRR receptor-like serine/threonine-protein kinase FLS2	--	--	Protein kinase domain	Putative receptor protein kinase ZmPK1 OS=Zea mays OX=4577 GN=PK1 PE=2 SV=2	Receptor-like serine/threonine-protein kinase OS=Glycine max OX=3847 GN=100783758 PE=3 SV=2	T	Signal transduction mechanisms	PREDICTED: putative receptor protein kinase ZmPK1-like [Glycine max]
Omi01G023260.1	Molecular Function: nucleic acid binding (GO:0003676);; Biological Process: DNA integration (GO:0015074);; Molecular Function: hydrolase activity (GO:0016787);;	K03070|5.6e-10|mdm:103441922|K03070 preprotein translocase subunit SecA [EC:7.4.2.8] | (RefSeq) LOW QUALITY PROTEIN: protein translocase subunit SECA2, chloroplastic	[R]	General function prediction only	--	--	Pro-Pol polyprotein (Fragment) OS=Cajanus cajan OX=3821 GN=KK1_014544 PE=4 SV=1	L	Replication, recombination and repair	pol polyprotein, partial [Trifolium repens]
Omi01G029850.1	Molecular Function: nucleic acid binding (GO:0003676);; Biological Process: DNA integration (GO:0015074);;	K03070|9.0e-21|mdm:103441922|K03070 preprotein translocase subunit SecA [EC:7.4.2.8] | (RefSeq) LOW QUALITY PROTEIN: protein translocase subunit SECA2, chloroplastic	[R]	General function prediction only	RNase H-like domain found in reverse transcriptase	--	Transposon Ty3-G Gag-Pol polyprotein OS=Cajanus cajan OX=3821 GN=KK1_004749 PE=4 SV=1	L	Replication, recombination and repair	pol polyprotein, partial [Trifolium repens]
Omi01G031400.1	Molecular Function: nucleic acid binding (GO:0003676);; Molecular Function: RNA-DNA hybrid ribonuclease activity (GO:0004523);; Biological Process: DNA integration (GO:0015074);;	K07195|1.1e-14|qsu:112020577|K07195 exocyst complex component 7 | (RefSeq) exocyst complex component EXO70A1-like	[R]	General function prediction only	--	--	Ribonuclease H OS=Trifolium pratense OX=57577 GN=L195_g010831 PE=4 SV=1	L	Replication, recombination and repair	pol polyprotein, partial [Trifolium repens]
Omi02G002790.1	Molecular Function: nucleic acid binding (GO:0003676);; Biological Process: DNA integration (GO:0015074);;	K02704|2.8e-15|soe:110789024|K02704 photosystem II CP47 chlorophyll apoprotein | (RefSeq) uncharacterized protein LOC110789024	[R]	General function prediction only	Integrase core domain	--	Pro-Pol polyprotein (Fragment) OS=Cajanus cajan OX=3821 GN=KK1_025766 PE=4 SV=1	L	Replication, recombination and repair	pol polyprotein, partial [Trifolium repens]
Omi02G016560.1	Molecular Function: nucleic acid binding (GO:0003676);; Molecular Function: RNA-DNA hybrid ribonuclease activity (GO:0004523);; Biological Process: DNA integration (GO:0015074);;	K02704|7.6e-16|soe:110789024|K02704 photosystem II CP47 chlorophyll apoprotein | (RefSeq) uncharacterized protein LOC110789024	[R]	General function prediction only	Integrase core domain	--	Ribonuclease H OS=Cajanus cajan OX=3821 GN=KK1_005466 PE=4 SV=1	L	Replication, recombination and repair	retrotransposon protein, putative, unclassified [Oryza sativa Japonica Group]
Omi02G025150.1	Molecular Function: nucleic acid binding (GO:0003676);; Molecular Function: RNA-DNA hybrid ribonuclease activity (GO:0004523);; Biological Process: DNA integration (GO:0015074);;	K03070|2.1e-16|mdm:103441922|K03070 preprotein translocase subunit SecA [EC:7.4.2.8] | (RefSeq) LOW QUALITY PROTEIN: protein translocase subunit SECA2, chloroplastic	[R]	General function prediction only	--	--	Ribonuclease H OS=Trifolium pratense OX=57577 GN=L195_g010831 PE=4 SV=1	L	Replication, recombination and repair	PREDICTED: uncharacterized protein LOC100783533 [Glycine max]
Omi02G029920.1	Molecular Function: nucleic acid binding (GO:0003676);; Biological Process: DNA integration (GO:0015074);;	K03070|4.1e-15|mdm:103441922|K03070 preprotein translocase subunit SecA [EC:7.4.2.8] | (RefSeq) LOW QUALITY PROTEIN: protein translocase subunit SECA2, chloroplastic	[R]	General function prediction only	--	--	Pro-Pol polyprotein (Fragment) OS=Cajanus cajan OX=3821 GN=KK1_029098 PE=4 SV=1	L	Replication, recombination and repair	PREDICTED: uncharacterized protein LOC100783533 [Glycine max]
Omi02G038780.1	Molecular Function: nucleic acid binding (GO:0003676);; Biological Process: DNA integration (GO:0015074);;	K03070|1.0e-16|mdm:103441922|K03070 preprotein translocase subunit SecA [EC:7.4.2.8] | (RefSeq) LOW QUALITY PROTEIN: protein translocase subunit SECA2, chloroplastic	[R]	General function prediction only	RNase H-like domain found in reverse transcriptase	--	Transposon Ty3-G Gag-Pol polyprotein OS=Cajanus cajan OX=3821 GN=KK1_004749 PE=4 SV=1	L	Replication, recombination and repair	PREDICTED: uncharacterized protein LOC100783533 [Glycine max]
Omi03G009190.1	Molecular Function: nucleic acid binding (GO:0003676);; Biological Process: DNA integration (GO:0015074);; Molecular Function: hydrolase activity (GO:0016787);;	K03070|3.4e-12|mdm:103441922|K03070 preprotein translocase subunit SecA [EC:7.4.2.8] | (RefSeq) LOW QUALITY PROTEIN: protein translocase subunit SECA2, chloroplastic	[R]	General function prediction only	--	--	Pro-Pol polyprotein (Fragment) OS=Cajanus cajan OX=3821 GN=KK1_014544 PE=4 SV=1	L	Replication, recombination and repair	pol polyprotein, partial [Trifolium repens]
Omi03G022240.1	Molecular Function: nucleic acid binding (GO:0003676);; Molecular Function: RNA-DNA hybrid ribonuclease activity (GO:0004523);; Biological Process: DNA integration (GO:0015074);;	K17541|1.5e-30|nnu:104611621|K17541 SCY1-like protein 2 | (RefSeq) uncharacterized LOC104611621	[R]	General function prediction only	Reverse transcriptase-like	--	Ribonuclease H OS=Cajanus cajan OX=3821 GN=KK1_017168 PE=4 SV=1	L	Replication, recombination and repair	PREDICTED: uncharacterized protein LOC100783533 [Glycine max]
Omi03G036100.1	Molecular Function: nucleic acid binding (GO:0003676);; Biological Process: DNA integration (GO:0015074);; Molecular Function: hydrolase activity (GO:0016787);;	K03070|3.6e-12|mdm:103441922|K03070 preprotein translocase subunit SecA [EC:7.4.2.8] | (RefSeq) LOW QUALITY PROTEIN: protein translocase subunit SECA2, chloroplastic	[R]	General function prediction only	--	--	Pro-Pol polyprotein (Fragment) OS=Cajanus cajan OX=3821 GN=KK1_014544 PE=4 SV=1	L	Replication, recombination and repair	pol polyprotein, partial [Trifolium repens]
Omi03G036450.1	Molecular Function: nucleic acid binding (GO:0003676);; Molecular Function: RNA-DNA hybrid ribonuclease activity (GO:0004523);; Biological Process: DNA integration (GO:0015074);;	K07195|6.3e-15|qsu:112020577|K07195 exocyst complex component 7 | (RefSeq) exocyst complex component EXO70A1-like	[R]	General function prediction only	--	--	Ribonuclease H OS=Trifolium pratense OX=57577 GN=L195_g010831 PE=4 SV=1	L	Replication, recombination and repair	pol polyprotein, partial [Trifolium repens]
Omi03G038550.1	Molecular Function: nucleic acid binding (GO:0003676);; Molecular Function: RNA-DNA hybrid ribonuclease activity (GO:0004523);; Biological Process: DNA integration (GO:0015074);;	K02704|7.2e-17|soe:110789024|K02704 photosystem II CP47 chlorophyll apoprotein | (RefSeq) uncharacterized protein LOC110789024	[R]	General function prediction only	Integrase core domain	--	Ribonuclease H OS=Cajanus cajan OX=3821 GN=KK1_005466 PE=4 SV=1	L	Replication, recombination and repair	PREDICTED: uncharacterized protein LOC100783533 [Glycine max]
Omi03G039710.1	Molecular Function: nucleic acid binding (GO:0003676);; Molecular Function: RNA-DNA hybrid ribonuclease activity (GO:0004523);; Biological Process: DNA integration (GO:0015074);;	K13457|3.6e-25|pmum:103334684|K13457 disease resistance protein RPM1 | (RefSeq) disease resistance protein RPM1-like	[R]	General function prediction only	Reverse transcriptase-like	RNA-directed DNA polymerase homolog OS=Oenothera berteroana OX=3950 PE=4 SV=1	Ribonuclease H OS=Trifolium pratense OX=57577 GN=L195_g010831 PE=4 SV=1	L	Replication, recombination and repair	PREDICTED: uncharacterized protein LOC100783533 [Glycine max]
Omi03G040180.1	Molecular Function: nucleic acid binding (GO:0003676);; Molecular Function: RNA-DNA hybrid ribonuclease activity (GO:0004523);; Biological Process: DNA integration (GO:0015074);;	K15718|2.3e-10|oeu:111368968|K15718 linoleate 9S-lipoxygenase [EC:1.13.11.58] | (RefSeq) probable linoleate 9S-lipoxygenase 5	[R]	General function prediction only	--	--	Ribonuclease H OS=Trifolium pratense OX=57577 GN=L195_g010831 PE=4 SV=1	L	Replication, recombination and repair	pol polyprotein, partial [Trifolium repens]
Omi03G043330.1	Molecular Function: nucleic acid binding (GO:0003676);; Biological Process: DNA integration (GO:0015074);; Molecular Function: hydrolase activity (GO:0016787);;	K03070|7.6e-20|mdm:103441922|K03070 preprotein translocase subunit SecA [EC:7.4.2.8] | (RefSeq) LOW QUALITY PROTEIN: protein translocase subunit SECA2, chloroplastic	[R]	General function prediction only	--	--	Pro-Pol polyprotein (Fragment) OS=Cajanus cajan OX=3821 GN=KK1_014544 PE=4 SV=1	L	Replication, recombination and repair	pol polyprotein, partial [Trifolium repens]
Omi03G048500.1	Molecular Function: nucleic acid binding (GO:0003676);; Molecular Function: RNA-DNA hybrid ribonuclease activity (GO:0004523);; Biological Process: DNA integration (GO:0015074);;	K07195|7.0e-14|qsu:112020577|K07195 exocyst complex component 7 | (RefSeq) exocyst complex component EXO70A1-like	[R]	General function prediction only	--	--	Ribonuclease H OS=Trifolium pratense OX=57577 GN=L195_g010831 PE=4 SV=1	L	Replication, recombination and repair	pol polyprotein, partial [Trifolium repens]
Omi03G049010.1	Molecular Function: nucleic acid binding (GO:0003676);; Biological Process: DNA integration (GO:0015074);; Molecular Function: hydrolase activity (GO:0016787);;	K03070|6.9e-12|mdm:103441922|K03070 preprotein translocase subunit SecA [EC:7.4.2.8] | (RefSeq) LOW QUALITY PROTEIN: protein translocase subunit SECA2, chloroplastic	[R]	General function prediction only	--	--	Pro-Pol polyprotein (Fragment) OS=Cajanus cajan OX=3821 GN=KK1_014544 PE=4 SV=1	L	Replication, recombination and repair	pol polyprotein, partial [Trifolium repens]
Omi04G005390.1	Molecular Function: nucleic acid binding (GO:0003676);; Biological Process: DNA integration (GO:0015074);;	K03070|4.0e-08|mdm:103441922|K03070 preprotein translocase subunit SecA [EC:7.4.2.8] | (RefSeq) LOW QUALITY PROTEIN: protein translocase subunit SECA2, chloroplastic	[R]	General function prediction only	--	--	Pro-Pol polyprotein (Fragment) OS=Cajanus cajan OX=3821 GN=KK1_032281 PE=4 SV=1	L	Replication, recombination and repair	pol polyprotein, partial [Trifolium repens]
Omi04G007370.1	Molecular Function: nucleic acid binding (GO:0003676);; Molecular Function: RNA-DNA hybrid ribonuclease activity (GO:0004523);; Biological Process: DNA integration (GO:0015074);;	K03070|1.5e-22|mdm:103441922|K03070 preprotein translocase subunit SecA [EC:7.4.2.8] | (RefSeq) LOW QUALITY PROTEIN: protein translocase subunit SECA2, chloroplastic	[R]	General function prediction only	Integrase zinc binding domain	--	Ribonuclease H OS=Trifolium pratense OX=57577 GN=L195_g010831 PE=4 SV=1	L	Replication, recombination and repair	PREDICTED: uncharacterized protein LOC100783533 [Glycine max]
Omi04G011550.1	Molecular Function: nucleic acid binding (GO:0003676);; Biological Process: DNA integration (GO:0015074);; Molecular Function: hydrolase activity (GO:0016787);;	K03070|3.2e-12|mdm:103441922|K03070 preprotein translocase subunit SecA [EC:7.4.2.8] | (RefSeq) LOW QUALITY PROTEIN: protein translocase subunit SECA2, chloroplastic	[R]	General function prediction only	--	--	Pro-Pol polyprotein (Fragment) OS=Cajanus cajan OX=3821 GN=KK1_014544 PE=4 SV=1	L	Replication, recombination and repair	pol polyprotein, partial [Trifolium repens]
Omi04G014780.1	Molecular Function: nucleic acid binding (GO:0003676);; Molecular Function: RNA-DNA hybrid ribonuclease activity (GO:0004523);; Biological Process: DNA integration (GO:0015074);;	K15718|1.7e-10|oeu:111368968|K15718 linoleate 9S-lipoxygenase [EC:1.13.11.58] | (RefSeq) probable linoleate 9S-lipoxygenase 5	[R]	General function prediction only	--	--	Ribonuclease H OS=Trifolium pratense OX=57577 GN=L195_g010831 PE=4 SV=1	L	Replication, recombination and repair	pol polyprotein, partial [Trifolium repens]
Omi04G016960.1	Molecular Function: nucleic acid binding (GO:0003676);; Molecular Function: RNA-DNA hybrid ribonuclease activity (GO:0004523);;	--	--	--	--	--	Uncharacterized protein Mb2253c family OS=Cajanus cajan OX=3821 GN=KK1_042710 PE=4 SV=1	L	Replication, recombination and repair	pol polyprotein, partial [Trifolium repens]
Omi04G018100.1	Molecular Function: nucleic acid binding (GO:0003676);; Molecular Function: RNA-DNA hybrid ribonuclease activity (GO:0004523);; Biological Process: DNA integration (GO:0015074);;	K07195|1.2e-13|qsu:112020577|K07195 exocyst complex component 7 | (RefSeq) exocyst complex component EXO70A1-like	[R]	General function prediction only	--	--	Ribonuclease H OS=Trifolium pratense OX=57577 GN=L195_g010831 PE=4 SV=1	L	Replication, recombination and repair	pol polyprotein, partial [Trifolium repens]
Omi04G019110.1	Molecular Function: nucleic acid binding (GO:0003676);; Molecular Function: RNA-DNA hybrid ribonuclease activity (GO:0004523);; Biological Process: DNA integration (GO:0015074);;	K03070|1.5e-17|mdm:103441922|K03070 preprotein translocase subunit SecA [EC:7.4.2.8] | (RefSeq) LOW QUALITY PROTEIN: protein translocase subunit SECA2, chloroplastic	[R]	General function prediction only	--	--	Ribonuclease H OS=Trifolium pratense OX=57577 GN=L195_g010831 PE=4 SV=1	L	Replication, recombination and repair	pol polyprotein, partial [Trifolium repens]
Omi04G034630.1	Molecular Function: nucleic acid binding (GO:0003676);; Biological Process: DNA integration (GO:0015074);; Molecular Function: hydrolase activity (GO:0016787);;	K03070|2.0e-15|mdm:103441922|K03070 preprotein translocase subunit SecA [EC:7.4.2.8] | (RefSeq) LOW QUALITY PROTEIN: protein translocase subunit SECA2, chloroplastic	[R]	General function prediction only	--	--	Pro-Pol polyprotein (Fragment) OS=Cajanus cajan OX=3821 GN=KK1_014544 PE=4 SV=1	L	Replication, recombination and repair	pol polyprotein, partial [Trifolium repens]
Omi05G005630.1	Molecular Function: nucleic acid binding (GO:0003676);; Biological Process: DNA integration (GO:0015074);;	K03070|7.8e-17|mdm:103441922|K03070 preprotein translocase subunit SecA [EC:7.4.2.8] | (RefSeq) LOW QUALITY PROTEIN: protein translocase subunit SECA2, chloroplastic	[R]	General function prediction only	RNase H-like domain found in reverse transcriptase	--	Transposon Ty3-G Gag-Pol polyprotein OS=Cajanus cajan OX=3821 GN=KK1_004749 PE=4 SV=1	L	Replication, recombination and repair	pol polyprotein, partial [Trifolium repens]
Omi05G005970.1	Molecular Function: nucleic acid binding (GO:0003676);; Biological Process: DNA integration (GO:0015074);;	K07195|2.9e-18|qsu:112020577|K07195 exocyst complex component 7 | (RefSeq) exocyst complex component EXO70A1-like	[R]	General function prediction only	Integrase zinc binding domain	--	Pro-Pol polyprotein OS=Cajanus cajan OX=3821 GN=KK1_011624 PE=4 SV=1	L	Replication, recombination and repair	PREDICTED: uncharacterized protein LOC100783533 [Glycine max]
Omi05G006550.1	Molecular Function: nucleic acid binding (GO:0003676);; Biological Process: DNA integration (GO:0015074);;	K03070|4.6e-17|mdm:103441922|K03070 preprotein translocase subunit SecA [EC:7.4.2.8] | (RefSeq) LOW QUALITY PROTEIN: protein translocase subunit SECA2, chloroplastic	[R]	General function prediction only	RNase H-like domain found in reverse transcriptase	--	Transposon Ty3-G Gag-Pol polyprotein OS=Cajanus cajan OX=3821 GN=KK1_004749 PE=4 SV=1	L	Replication, recombination and repair	PREDICTED: uncharacterized protein LOC100783533 [Glycine max]
Omi05G006950.1	Molecular Function: nucleic acid binding (GO:0003676);; Molecular Function: RNA-DNA hybrid ribonuclease activity (GO:0004523);;	--	--	--	--	--	Uncharacterized protein Mb2253c family OS=Cajanus cajan OX=3821 GN=KK1_042710 PE=4 SV=1	L	Replication, recombination and repair	pol polyprotein, partial [Trifolium repens]
Omi05G018320.1	Molecular Function: nucleic acid binding (GO:0003676);; Biological Process: DNA integration (GO:0015074);;	K03070|2.5e-17|mdm:103441922|K03070 preprotein translocase subunit SecA [EC:7.4.2.8] | (RefSeq) LOW QUALITY PROTEIN: protein translocase subunit SECA2, chloroplastic	[R]	General function prediction only	--	--	Pro-Pol polyprotein (Fragment) OS=Cajanus cajan OX=3821 GN=KK1_029098 PE=4 SV=1	L	Replication, recombination and repair	pol polyprotein, partial [Trifolium repens]
Omi06G017420.1	Molecular Function: nucleic acid binding (GO:0003676);; Biological Process: DNA integration (GO:0015074);;	K03070|9.6e-23|mdm:103441922|K03070 preprotein translocase subunit SecA [EC:7.4.2.8] | (RefSeq) LOW QUALITY PROTEIN: protein translocase subunit SECA2, chloroplastic	[R]	General function prediction only	RNase H-like domain found in reverse transcriptase	--	Transposon Ty3-G Gag-Pol polyprotein OS=Cajanus cajan OX=3821 GN=KK1_004749 PE=4 SV=1	L	Replication, recombination and repair	pol polyprotein, partial [Trifolium repens]
Omi07G025880.1	Molecular Function: nucleic acid binding (GO:0003676);; Molecular Function: RNA-DNA hybrid ribonuclease activity (GO:0004523);; Biological Process: DNA integration (GO:0015074);;	K03070|1.8e-10|mdm:103441922|K03070 preprotein translocase subunit SecA [EC:7.4.2.8] | (RefSeq) LOW QUALITY PROTEIN: protein translocase subunit SECA2, chloroplastic	[R]	General function prediction only	--	--	Ribonuclease H OS=Cajanus cajan OX=3821 GN=KK1_041418 PE=4 SV=1	L	Replication, recombination and repair	pol polyprotein, partial [Trifolium repens]
Omi07G028760.1	Molecular Function: nucleic acid binding (GO:0003676);; Biological Process: DNA integration (GO:0015074);; Molecular Function: hydrolase activity (GO:0016787);;	K03070|3.4e-16|mdm:103441922|K03070 preprotein translocase subunit SecA [EC:7.4.2.8] | (RefSeq) LOW QUALITY PROTEIN: protein translocase subunit SECA2, chloroplastic	[R]	General function prediction only	--	--	Pro-Pol polyprotein (Fragment) OS=Cajanus cajan OX=3821 GN=KK1_014544 PE=4 SV=1	L	Replication, recombination and repair	pol polyprotein, partial [Trifolium repens]
Omi07G037370.1	Molecular Function: nucleic acid binding (GO:0003676);; Molecular Function: RNA-DNA hybrid ribonuclease activity (GO:0004523);; Biological Process: DNA integration (GO:0015074);;	K03070|4.2e-17|mdm:103441922|K03070 preprotein translocase subunit SecA [EC:7.4.2.8] | (RefSeq) LOW QUALITY PROTEIN: protein translocase subunit SECA2, chloroplastic	[R]	General function prediction only	--	--	Ribonuclease H OS=Trifolium pratense OX=57577 GN=L195_g010831 PE=4 SV=1	L	Replication, recombination and repair	PREDICTED: uncharacterized protein LOC100783533 [Glycine max]
Omi07G041810.1	Molecular Function: nucleic acid binding (GO:0003676);; Biological Process: DNA integration (GO:0015074);;	K03070|4.6e-17|mdm:103441922|K03070 preprotein translocase subunit SecA [EC:7.4.2.8] | (RefSeq) LOW QUALITY PROTEIN: protein translocase subunit SECA2, chloroplastic	[R]	General function prediction only	RNase H-like domain found in reverse transcriptase	--	Transposon Ty3-G Gag-Pol polyprotein OS=Cajanus cajan OX=3821 GN=KK1_004749 PE=4 SV=1	L	Replication, recombination and repair	PREDICTED: uncharacterized protein LOC100783533 [Glycine max]
Omi07G041830.1	Molecular Function: nucleic acid binding (GO:0003676);; Biological Process: DNA integration (GO:0015074);; Molecular Function: hydrolase activity (GO:0016787);;	K03070|2.2e-11|mdm:103441922|K03070 preprotein translocase subunit SecA [EC:7.4.2.8] | (RefSeq) LOW QUALITY PROTEIN: protein translocase subunit SECA2, chloroplastic	[R]	General function prediction only	--	--	Pro-Pol polyprotein (Fragment) OS=Cajanus cajan OX=3821 GN=KK1_014544 PE=4 SV=1	L	Replication, recombination and repair	pol polyprotein, partial [Trifolium repens]
Omi08G007220.1	Molecular Function: nucleic acid binding (GO:0003676);; Molecular Function: RNA-DNA hybrid ribonuclease activity (GO:0004523);; Biological Process: DNA integration (GO:0015074);;	K03070|7.2e-17|mdm:103441922|K03070 preprotein translocase subunit SecA [EC:7.4.2.8] | (RefSeq) LOW QUALITY PROTEIN: protein translocase subunit SECA2, chloroplastic	[R]	General function prediction only	--	--	Ribonuclease H OS=Trifolium pratense OX=57577 GN=L195_g010831 PE=4 SV=1	L	Replication, recombination and repair	PREDICTED: uncharacterized protein LOC100783533 [Glycine max]
Omi08G016790.1	Molecular Function: nucleic acid binding (GO:0003676);; Molecular Function: RNA-DNA hybrid ribonuclease activity (GO:0004523);; Biological Process: DNA integration (GO:0015074);;	K03070|1.9e-17|mdm:103441922|K03070 preprotein translocase subunit SecA [EC:7.4.2.8] | (RefSeq) LOW QUALITY PROTEIN: protein translocase subunit SECA2, chloroplastic	[R]	General function prediction only	--	--	Ribonuclease H OS=Trifolium pratense OX=57577 GN=L195_g010831 PE=4 SV=1	L	Replication, recombination and repair	PREDICTED: uncharacterized protein LOC100783533 [Glycine max]
Omi08G029330.1	Molecular Function: nucleic acid binding (GO:0003676);; Molecular Function: RNA-DNA hybrid ribonuclease activity (GO:0004523);; Biological Process: DNA integration (GO:0015074);;	K03070|4.2e-22|mdm:103441922|K03070 preprotein translocase subunit SecA [EC:7.4.2.8] | (RefSeq) LOW QUALITY PROTEIN: protein translocase subunit SECA2, chloroplastic	[R]	General function prediction only	Integrase zinc binding domain	--	Ribonuclease H OS=Trifolium pratense OX=57577 GN=L195_g010831 PE=4 SV=1	L	Replication, recombination and repair	PREDICTED: uncharacterized protein LOC100783533 [Glycine max]
Omi08G029670.1	Molecular Function: nucleic acid binding (GO:0003676);; Molecular Function: RNA-DNA hybrid ribonuclease activity (GO:0004523);; Biological Process: DNA integration (GO:0015074);;	K03070|3.1e-14|mdm:103441922|K03070 preprotein translocase subunit SecA [EC:7.4.2.8] | (RefSeq) LOW QUALITY PROTEIN: protein translocase subunit SECA2, chloroplastic	[R]	General function prediction only	--	--	Ribonuclease H OS=Trifolium pratense OX=57577 GN=L195_g010831 PE=4 SV=1	L	Replication, recombination and repair	pol polyprotein, partial [Trifolium repens]
Omi02G012970.1	Biological Process: signal transduction (GO:0007165);; Molecular Function: ADP binding (GO:0043531);;	K00695|1.1e-234|mtr:MTR_6g478030|K00695 sucrose synthase [EC:2.4.1.13] | (RefSeq) sucrose synthase	--	--	TIR domain	Disease resistance protein Roq1 OS=Nicotiana benthamiana OX=4100 GN=ROQ1 PE=1 SV=1	ADP-ribosyl cyclase/cyclic ADP-ribose hydrolase (Fragment) OS=Mucuna pruriens OX=157652 GN=N PE=4 SV=1	S	Function unknown	TMV resistance protein N [Glycine soja]
Omi02G032500.1	Molecular Function: DNA binding (GO:0003677);; Biological Process: signal transduction (GO:0007165);; Molecular Function: ADP binding (GO:0043531);;	K00695|3.0e-243|mtr:MTR_6g478030|K00695 sucrose synthase [EC:2.4.1.13] | (RefSeq) sucrose synthase	--	--	TIR domain	Disease resistance protein Roq1 OS=Nicotiana benthamiana OX=4100 GN=ROQ1 PE=1 SV=1	ADP-ribosyl cyclase/cyclic ADP-ribose hydrolase OS=Medicago truncatula OX=3880 GN=25501119 PE=4 SV=1	S	Function unknown	disease resistance protein (TIR-NBS-LRR class) [Medicago truncatula]
Omi04G000760.1	Biological Process: signal transduction (GO:0007165);; Molecular Function: ADP binding (GO:0043531);;	K00695|2.4e-174|mtr:MTR_6g478030|K00695 sucrose synthase [EC:2.4.1.13] | (RefSeq) sucrose synthase	--	--	NB-ARC domain	Disease resistance protein Roq1 OS=Nicotiana benthamiana OX=4100 GN=ROQ1 PE=1 SV=1	ADP-ribosyl cyclase/cyclic ADP-ribose hydrolase (Fragment) OS=Mucuna pruriens OX=157652 GN=N PE=4 SV=1	--	--	TMV resistance protein N [Glycine soja]
Omi04G000780.1	Biological Process: signal transduction (GO:0007165);; Molecular Function: ADP binding (GO:0043531);;	K00695|5.8e-235|mtr:MTR_6g478030|K00695 sucrose synthase [EC:2.4.1.13] | (RefSeq) sucrose synthase	--	--	TIR domain	Disease resistance protein Roq1 OS=Nicotiana benthamiana OX=4100 GN=ROQ1 PE=1 SV=1	ADP-ribosyl cyclase/cyclic ADP-ribose hydrolase (Fragment) OS=Mucuna pruriens OX=157652 GN=N PE=4 SV=1	--	--	TMV resistance protein N [Glycine soja]
Omi04G000810.1	Biological Process: signal transduction (GO:0007165);; Molecular Function: ADP binding (GO:0043531);;	K00695|9.9e-226|mtr:MTR_6g478030|K00695 sucrose synthase [EC:2.4.1.13] | (RefSeq) sucrose synthase	--	--	TIR domain	Disease resistance protein Roq1 OS=Nicotiana benthamiana OX=4100 GN=ROQ1 PE=1 SV=1	ADP-ribosyl cyclase/cyclic ADP-ribose hydrolase (Fragment) OS=Mucuna pruriens OX=157652 GN=N PE=4 SV=1	--	--	TMV resistance protein N [Glycine soja]
Omi07G029770.1	Biological Process: signal transduction (GO:0007165);; Molecular Function: ADP binding (GO:0043531);;	K00695|8.2e-242|mtr:MTR_6g478030|K00695 sucrose synthase [EC:2.4.1.13] | (RefSeq) sucrose synthase	--	--	TIR domain	TMV resistance protein N OS=Nicotiana glutinosa OX=35889 GN=N PE=1 SV=1	ADP-ribosyl cyclase/cyclic ADP-ribose hydrolase OS=Arachis hypogaea OX=3818 GN=Ahy_A02g005391 PE=4 SV=1	S	Function unknown	PREDICTED: TMV resistance protein N-like [Glycine max]
Omi07G029790.1	Biological Process: signal transduction (GO:0007165);; Molecular Function: ADP binding (GO:0043531);;	K00695|9.2e-241|mtr:MTR_6g478030|K00695 sucrose synthase [EC:2.4.1.13] | (RefSeq) sucrose synthase	--	--	TIR domain	Disease resistance protein Roq1 OS=Nicotiana benthamiana OX=4100 GN=ROQ1 PE=1 SV=1	ADP-ribosyl cyclase/cyclic ADP-ribose hydrolase OS=Arachis hypogaea OX=3818 GN=Ahy_A02g005391 PE=4 SV=1	S	Function unknown	PREDICTED: TMV resistance protein N-like [Glycine max]
Omi07G029850.1	Molecular Function: ADP binding (GO:0043531);;	K00695|6.1e-163|mtr:MTR_6g478030|K00695 sucrose synthase [EC:2.4.1.13] | (RefSeq) sucrose synthase	--	--	NB-ARC domain	Disease resistance protein Roq1 OS=Nicotiana benthamiana OX=4100 GN=ROQ1 PE=1 SV=1	AAA domain-containing protein OS=Arachis hypogaea OX=3818 GN=Ahy_A02g006328 PE=4 SV=1	S	Function unknown	TMV resistance protein N [Glycine soja]
Omi08G000880.1	Biological Process: signal transduction (GO:0007165);; Molecular Function: ADP binding (GO:0043531);;	K00695|3.7e-286|mtr:MTR_6g478030|K00695 sucrose synthase [EC:2.4.1.13] | (RefSeq) sucrose synthase	--	--	TIR domain	TMV resistance protein N OS=Nicotiana glutinosa OX=35889 GN=N PE=1 SV=1	ADP-ribosyl cyclase/cyclic ADP-ribose hydrolase OS=Glycine soja OX=3848 GN=D0Y65_044335 PE=4 SV=1	--	--	PREDICTED: TMV resistance protein N-like [Glycine max]
Omi08G000890.1	Biological Process: signal transduction (GO:0007165);; Molecular Function: ADP binding (GO:0043531);;	K00695|6.8e-285|mtr:MTR_6g478030|K00695 sucrose synthase [EC:2.4.1.13] | (RefSeq) sucrose synthase	--	--	TIR domain	Disease resistance protein Roq1 OS=Nicotiana benthamiana OX=4100 GN=ROQ1 PE=1 SV=1	ADP-ribosyl cyclase/cyclic ADP-ribose hydrolase OS=Glycine soja OX=3848 GN=D0Y65_044335 PE=4 SV=1	--	--	TMV resistance protein N [Glycine soja]
Omi08G025750.1	Biological Process: signal transduction (GO:0007165);; Molecular Function: ADP binding (GO:0043531);;	K00695|1.5e-259|mtr:MTR_6g478030|K00695 sucrose synthase [EC:2.4.1.13] | (RefSeq) sucrose synthase	--	--	TIR domain	TMV resistance protein N OS=Nicotiana glutinosa OX=35889 GN=N PE=1 SV=1	ADP-ribosyl cyclase/cyclic ADP-ribose hydrolase OS=Glycine soja OX=3848 GN=D0Y65_044335 PE=4 SV=1	--	--	PREDICTED: TMV resistance protein N-like [Glycine max]
Omi08G025790.1	Biological Process: signal transduction (GO:0007165);; Molecular Function: ADP binding (GO:0043531);;	K00695|1.5e-274|mtr:MTR_6g478030|K00695 sucrose synthase [EC:2.4.1.13] | (RefSeq) sucrose synthase	--	--	TIR domain	TMV resistance protein N OS=Nicotiana glutinosa OX=35889 GN=N PE=1 SV=1	ADP-ribosyl cyclase/cyclic ADP-ribose hydrolase OS=Glycine soja OX=3848 GN=D0Y65_044335 PE=4 SV=1	--	--	PREDICTED: TMV resistance protein N-like [Glycine max]
Omi08G025800.1	Biological Process: signal transduction (GO:0007165);; Molecular Function: ADP binding (GO:0043531);;	K00695|1.7e-265|mtr:MTR_6g478030|K00695 sucrose synthase [EC:2.4.1.13] | (RefSeq) sucrose synthase	--	--	TIR domain	TMV resistance protein N OS=Nicotiana glutinosa OX=35889 GN=N PE=1 SV=1	ADP-ribosyl cyclase/cyclic ADP-ribose hydrolase OS=Glycine soja OX=3848 GN=D0Y65_044335 PE=4 SV=1	--	--	PREDICTED: TMV resistance protein N-like [Glycine max]
Omi08G025810.1	Biological Process: signal transduction (GO:0007165);; Molecular Function: ADP binding (GO:0043531);;	K00695|6.4e-276|mtr:MTR_6g478030|K00695 sucrose synthase [EC:2.4.1.13] | (RefSeq) sucrose synthase	--	--	TIR domain	TMV resistance protein N OS=Nicotiana glutinosa OX=35889 GN=N PE=1 SV=1	ADP-ribosyl cyclase/cyclic ADP-ribose hydrolase OS=Glycine soja OX=3848 GN=D0Y65_044335 PE=4 SV=1	--	--	PREDICTED: TMV resistance protein N-like [Glycine max]
Omi08G025860.1	Molecular Function: protein binding (GO:0005515);; Biological Process: signal transduction (GO:0007165);; Molecular Function: ADP binding (GO:0043531);;	K00695|1.3e-127|mtr:MTR_6g478030|K00695 sucrose synthase [EC:2.4.1.13] | (RefSeq) sucrose synthase	--	--	TIR domain	Disease resistance protein RPV1 OS=Vitis rotundifolia OX=103349 GN=RPV1 PE=1 SV=1	ADP-ribosyl cyclase/cyclic ADP-ribose hydrolase OS=Glycine soja OX=3848 GN=D0Y65_044335 PE=4 SV=1	--	--	PREDICTED: TMV resistance protein N-like [Glycine max]
Omi08G030020.1	Biological Process: signal transduction (GO:0007165);; Molecular Function: ADP binding (GO:0043531);;	K00695|1.2e-256|mtr:MTR_6g478030|K00695 sucrose synthase [EC:2.4.1.13] | (RefSeq) sucrose synthase	--	--	TIR domain	Disease resistance protein Roq1 OS=Nicotiana benthamiana OX=4100 GN=ROQ1 PE=1 SV=1	ADP-ribosyl cyclase/cyclic ADP-ribose hydrolase OS=Glycine soja OX=3848 GN=D0Y65_044335 PE=4 SV=1	--	--	PREDICTED: TMV resistance protein N-like [Glycine max]
Omi08G030110.1	Biological Process: signal transduction (GO:0007165);; Molecular Function: ADP binding (GO:0043531);;	K00695|3.0e-220|mtr:MTR_6g478030|K00695 sucrose synthase [EC:2.4.1.13] | (RefSeq) sucrose synthase	--	--	TIR domain	Disease resistance protein RPV1 OS=Vitis rotundifolia OX=103349 GN=RPV1 PE=1 SV=1	ADP-ribosyl cyclase/cyclic ADP-ribose hydrolase OS=Glycine soja OX=3848 GN=D0Y65_044335 PE=4 SV=1	--	--	PREDICTED: TMV resistance protein N-like [Glycine max]
Omi08G030150.1	Biological Process: signal transduction (GO:0007165);; Molecular Function: ADP binding (GO:0043531);;	K00695|8.9e-259|mtr:MTR_6g478030|K00695 sucrose synthase [EC:2.4.1.13] | (RefSeq) sucrose synthase	--	--	TIR domain	Disease resistance protein Roq1 OS=Nicotiana benthamiana OX=4100 GN=ROQ1 PE=1 SV=1	ADP-ribosyl cyclase/cyclic ADP-ribose hydrolase OS=Glycine soja OX=3848 GN=D0Y65_044335 PE=4 SV=1	--	--	PREDICTED: TMV resistance protein N-like [Glycine max]
Omi01G038290.1	Molecular Function: nucleic acid binding (GO:0003676);; Molecular Function: zinc ion binding (GO:0008270);;	K01179|1.2e-31|qsu:112028385|K01179 endoglucanase [EC:3.2.1.4] | (RefSeq) endoglucanase 8-like	[R]	General function prediction only	Domain of unknown function (DUF4283)	--	CCHC-type domain-containing protein OS=Glycine max OX=3847 GN=GLYMA_17G212000 PE=4 SV=1	S	Function unknown	hypothetical protein glysoja_031761, partial [Glycine soja]
Omi01G048290.1	Molecular Function: nucleic acid binding (GO:0003676);; Molecular Function: zinc ion binding (GO:0008270);;	K01179|1.1e-10|qsu:112028385|K01179 endoglucanase [EC:3.2.1.4] | (RefSeq) endoglucanase 8-like	[R]	General function prediction only	Domain of unknown function (DUF4283)	--	CCHC-type domain-containing protein OS=Trifolium pratense OX=57577 GN=L195_g002907 PE=4 SV=1	S	Function unknown	hypothetical protein MTR_4g022640 [Medicago truncatula]
Omi01G049130.1	Molecular Function: nucleic acid binding (GO:0003676);; Molecular Function: zinc ion binding (GO:0008270);;	K01179|1.5e-26|qsu:112028385|K01179 endoglucanase [EC:3.2.1.4] | (RefSeq) endoglucanase 8-like	[R]	General function prediction only	Domain of unknown function (DUF4283)	--	DUF4283 domain-containing protein OS=Trifolium pratense OX=57577 GN=L195_g011888 PE=4 SV=1	S	Function unknown	hypothetical protein MTR_4g022640 [Medicago truncatula]
Omi02G009600.1	Molecular Function: nucleic acid binding (GO:0003676);; Molecular Function: zinc ion binding (GO:0008270);;	K01179|1.3e-23|qsu:112028385|K01179 endoglucanase [EC:3.2.1.4] | (RefSeq) endoglucanase 8-like	[R]	General function prediction only	Domain of unknown function (DUF4283)	--	CCHC-type domain-containing protein OS=Trifolium medium OX=97028 GN=A2U01_0000136 PE=4 SV=1	S	Function unknown	hypothetical protein MTR_4g022640 [Medicago truncatula]
Omi02G024410.1	Molecular Function: nucleic acid binding (GO:0003676);; Molecular Function: zinc ion binding (GO:0008270);;	K01179|1.8e-28|qsu:112028385|K01179 endoglucanase [EC:3.2.1.4] | (RefSeq) endoglucanase 8-like	[R]	General function prediction only	Domain of unknown function (DUF4283)	--	CCHC-type domain-containing protein OS=Glycine max OX=3847 GN=GLYMA_17G212000 PE=4 SV=1	S	Function unknown	PREDICTED: uncharacterized protein LOC100791212 [Glycine max]
Omi03G050000.1	Molecular Function: nucleic acid binding (GO:0003676);; Molecular Function: zinc ion binding (GO:0008270);;	K01179|4.4e-23|qsu:112028385|K01179 endoglucanase [EC:3.2.1.4] | (RefSeq) endoglucanase 8-like	[R]	General function prediction only	Domain of unknown function (DUF4283)	--	CCHC-type domain-containing protein OS=Glycine max OX=3847 GN=GLYMA_17G212000 PE=4 SV=1	S	Function unknown	hypothetical protein MTR_4g022640 [Medicago truncatula]
Omi03G052240.1	Molecular Function: nucleic acid binding (GO:0003676);; Molecular Function: zinc ion binding (GO:0008270);;	K01179|3.5e-21|qsu:112028385|K01179 endoglucanase [EC:3.2.1.4] | (RefSeq) endoglucanase 8-like	[R]	General function prediction only	Domain of unknown function (DUF4283)	--	CCHC-type domain-containing protein (Fragment) OS=Trifolium subterraneum OX=3900 GN=TSUD_221470 PE=4 SV=1	S	Function unknown	hypothetical protein MTR_4g022640 [Medicago truncatula]
Omi04G048230.1	Molecular Function: nucleic acid binding (GO:0003676);; Molecular Function: zinc ion binding (GO:0008270);;	K01179|4.9e-25|qsu:112028385|K01179 endoglucanase [EC:3.2.1.4] | (RefSeq) endoglucanase 8-like	[R]	General function prediction only	Domain of unknown function (DUF4283)	--	CCHC-type domain-containing protein (Fragment) OS=Trifolium subterraneum OX=3900 GN=TSUD_221470 PE=4 SV=1	S	Function unknown	hypothetical protein MTR_4g022640 [Medicago truncatula]
Omi06G004540.1	Molecular Function: nucleic acid binding (GO:0003676);; Molecular Function: zinc ion binding (GO:0008270);;	K01179|1.0e-26|qsu:112028385|K01179 endoglucanase [EC:3.2.1.4] | (RefSeq) endoglucanase 8-like	[R]	General function prediction only	Domain of unknown function (DUF4283)	--	CCHC-type domain-containing protein OS=Trifolium pratense OX=57577 GN=L195_g022161 PE=4 SV=1	S	Function unknown	PREDICTED: uncharacterized protein LOC100791212 [Glycine max]
Omi06G028990.1	Molecular Function: nucleic acid binding (GO:0003676);; Molecular Function: zinc ion binding (GO:0008270);;	K01179|1.2e-29|qsu:112028385|K01179 endoglucanase [EC:3.2.1.4] | (RefSeq) endoglucanase 8-like	[R]	General function prediction only	Domain of unknown function (DUF4283)	--	CCHC-type domain-containing protein OS=Glycine max OX=3847 GN=GLYMA_17G212000 PE=4 SV=1	S	Function unknown	hypothetical protein glysoja_031761, partial [Glycine soja]
Omi07G001630.1	Molecular Function: nucleic acid binding (GO:0003676);; Molecular Function: zinc ion binding (GO:0008270);;	K01179|2.7e-25|qsu:112028385|K01179 endoglucanase [EC:3.2.1.4] | (RefSeq) endoglucanase 8-like	[R]	General function prediction only	Domain of unknown function (DUF4283)	--	Zinc finger, CCHC-type OS=Medicago truncatula OX=3880 GN=MtrDRAFT_AC140549g22v2 PE=4 SV=1	S	Function unknown	hypothetical protein MTR_2g005460 [Medicago truncatula]
Omi07G010080.1	Molecular Function: nucleic acid binding (GO:0003676);; Molecular Function: zinc ion binding (GO:0008270);;	K01179|1.4e-27|qsu:112028385|K01179 endoglucanase [EC:3.2.1.4] | (RefSeq) endoglucanase 8-like	[R]	General function prediction only	Domain of unknown function (DUF4283)	--	CCHC-type domain-containing protein OS=Glycine max OX=3847 GN=GLYMA_17G212000 PE=4 SV=1	S	Function unknown	PREDICTED: uncharacterized protein LOC100791212 [Glycine max]
Omi07G010290.1	Molecular Function: nucleic acid binding (GO:0003676);; Molecular Function: zinc ion binding (GO:0008270);;	K01179|1.3e-26|qsu:112028385|K01179 endoglucanase [EC:3.2.1.4] | (RefSeq) endoglucanase 8-like	[R]	General function prediction only	Domain of unknown function (DUF4283)	--	CCHC-type domain-containing protein (Fragment) OS=Trifolium pratense OX=57577 GN=L195_g033019 PE=4 SV=1	S	Function unknown	hypothetical protein MTR_2g005460 [Medicago truncatula]
Omi08G007930.1	Molecular Function: nucleic acid binding (GO:0003676);; Molecular Function: zinc ion binding (GO:0008270);;	K01179|7.4e-25|qsu:112028385|K01179 endoglucanase [EC:3.2.1.4] | (RefSeq) endoglucanase 8-like	[R]	General function prediction only	Domain of unknown function (DUF4283)	--	CCHC-type domain-containing protein (Fragment) OS=Trifolium subterraneum OX=3900 GN=TSUD_221470 PE=4 SV=1	S	Function unknown	hypothetical protein MTR_4g022640 [Medicago truncatula]
Omi08G018130.1	Molecular Function: nucleic acid binding (GO:0003676);; Molecular Function: zinc ion binding (GO:0008270);;	K01179|4.6e-25|qsu:112028385|K01179 endoglucanase [EC:3.2.1.4] | (RefSeq) endoglucanase 8-like	[R]	General function prediction only	Domain of unknown function (DUF4283)	--	CCHC-type domain-containing protein OS=Glycine max OX=3847 GN=GLYMA_17G212000 PE=4 SV=1	S	Function unknown	PREDICTED: uncharacterized protein LOC100791212 [Glycine max]
Omi08G025850.1	Molecular Function: nucleic acid binding (GO:0003676);; Molecular Function: zinc ion binding (GO:0008270);;	K01179|1.8e-26|qsu:112028385|K01179 endoglucanase [EC:3.2.1.4] | (RefSeq) endoglucanase 8-like	[R]	General function prediction only	Domain of unknown function (DUF4283)	--	CCHC-type domain-containing protein (Fragment) OS=Trifolium pratense OX=57577 GN=L195_g028444 PE=4 SV=1	S	Function unknown	hypothetical protein MTR_2g005460 [Medicago truncatula]
Omi08G026660.1	Molecular Function: nucleic acid binding (GO:0003676);; Molecular Function: zinc ion binding (GO:0008270);;	K01179|8.0e-27|qsu:112028385|K01179 endoglucanase [EC:3.2.1.4] | (RefSeq) endoglucanase 8-like	[R]	General function prediction only	Domain of unknown function (DUF4283)	--	CCHC-type domain-containing protein OS=Glycine max OX=3847 GN=GLYMA_17G212000 PE=4 SV=1	S	Function unknown	PREDICTED: uncharacterized protein LOC100791212 [Glycine max]
Omi01G000500.1	--	K01303|2.6e-19|fve:101311565|K01303 acylaminoacyl-peptidase [EC:3.4.19.1] | (RefSeq) uncharacterized LOC101311565	[R]	General function prediction only	--	--	Transposon Ty3-I Gag-Pol polyprotein OS=Cajanus cajan OX=3821 GN=KK1_045544 PE=4 SV=1	L	Replication, recombination and repair	PREDICTED: uncharacterized protein LOC100776307 [Glycine max]
Omi01G012920.1	--	K08176|1.2e-50|ccaj:109813542|K08176 MFS transporter, PHS family, inorganic phosphate transporter | (RefSeq) uncharacterized protein LOC109813542	[R]	General function prediction only	--	--	Transposon Ty3-I Gag-Pol polyprotein OS=Cajanus cajan OX=3821 GN=KK1_045544 PE=4 SV=1	L	Replication, recombination and repair	PREDICTED: uncharacterized protein LOC100776307 [Glycine max]
Omi01G040940.1	--	K01303|4.7e-58|fve:101311565|K01303 acylaminoacyl-peptidase [EC:3.4.19.1] | (RefSeq) uncharacterized LOC101311565	[R]	General function prediction only	--	--	Uncharacterized protein OS=Trifolium subterraneum OX=3900 GN=TSUD_415440 PE=4 SV=1	L	Replication, recombination and repair	PREDICTED: LOW QUALITY PROTEIN: uncharacterized protein LOC103941949 [Pyrus x bretschneideri]
Omi02G007780.1	--	K01303|5.9e-36|fve:101311565|K01303 acylaminoacyl-peptidase [EC:3.4.19.1] | (RefSeq) uncharacterized LOC101311565	[R]	General function prediction only	Retrotransposon gag protein	--	uncharacterized protein LOC106754504 OS=Vigna radiata var. radiata OX=3916 GN=LOC106754504 PE=4 SV=1	L	Replication, recombination and repair	PREDICTED: uncharacterized protein LOC100815950 [Glycine max]
Omi03G048600.1	--	K01303|8.9e-31|fve:101311565|K01303 acylaminoacyl-peptidase [EC:3.4.19.1] | (RefSeq) uncharacterized LOC101311565	[R]	General function prediction only	--	--	Retrotrans_gag domain-containing protein OS=Cajanus cajan OX=3821 GN=KK1_018335 PE=4 SV=1	L	Replication, recombination and repair	PREDICTED: uncharacterized protein LOC104590568 [Nelumbo nucifera]
Omi03G049090.1	--	K01303|1.1e-50|fve:101311565|K01303 acylaminoacyl-peptidase [EC:3.4.19.1] | (RefSeq) uncharacterized LOC101311565	[R]	General function prediction only	--	--	Uncharacterized protein OS=Trifolium subterraneum OX=3900 GN=TSUD_415440 PE=4 SV=1	L	Replication, recombination and repair	hypothetical protein VITISV_037041 [Vitis vinifera]
Omi04G010220.1	--	K01303|2.3e-36|fve:101311565|K01303 acylaminoacyl-peptidase [EC:3.4.19.1] | (RefSeq) uncharacterized LOC101311565	[R]	General function prediction only	Aspartyl protease	--	uncharacterized protein LOC106770135 OS=Vigna radiata var. radiata OX=3916 GN=LOC106770135 PE=4 SV=1	L	Replication, recombination and repair	PREDICTED: uncharacterized protein LOC104589882 [Nelumbo nucifera]
Omi04G012840.1	Molecular Function: nucleic acid binding (GO:0003676);; Biological Process: DNA integration (GO:0015074);;	K08176|1.9e-52|ccaj:109813542|K08176 MFS transporter, PHS family, inorganic phosphate transporter | (RefSeq) uncharacterized protein LOC109813542	[R]	General function prediction only	--	--	Endonuclease OS=Cajanus cajan OX=3821 GN=KK1_040083 PE=4 SV=1	L	Replication, recombination and repair	PREDICTED: LOW QUALITY PROTEIN: uncharacterized protein LOC103941949 [Pyrus x bretschneideri]
Omi06G013900.1	--	K08176|4.2e-46|ccaj:109813542|K08176 MFS transporter, PHS family, inorganic phosphate transporter | (RefSeq) uncharacterized protein LOC109813542	[R]	General function prediction only	Retrotransposon gag protein	--	Retrotrans_gag domain-containing protein OS=Cajanus cajan OX=3821 GN=KK1_018335 PE=4 SV=1	L	Replication, recombination and repair	PREDICTED: uncharacterized protein LOC104908276 [Beta vulgaris subsp. vulgaris]
Omi06G025890.1	--	K01303|2.2e-43|fve:101311565|K01303 acylaminoacyl-peptidase [EC:3.4.19.1] | (RefSeq) uncharacterized LOC101311565	[R]	General function prediction only	--	--	Uncharacterized protein OS=Trifolium subterraneum OX=3900 GN=TSUD_415440 PE=4 SV=1	L	Replication, recombination and repair	hypothetical protein VITISV_037041 [Vitis vinifera]
Omi08G006080.1	--	K01303|6.0e-30|fve:101311565|K01303 acylaminoacyl-peptidase [EC:3.4.19.1] | (RefSeq) uncharacterized LOC101311565	[R]	General function prediction only	--	--	Uncharacterized protein OS=Trifolium subterraneum OX=3900 GN=TSUD_415440 PE=4 SV=1	L	Replication, recombination and repair	PREDICTED: uncharacterized protein LOC101513458, partial [Cicer arietinum]
Omi02G007610.1	--	--	--	--	Myb/SANT-like DNA-binding domain	--	Putative nuclease HARBI1 OS=Cajanus cajan OX=3821 GN=KK1_033763 PE=3 SV=1	S	Function unknown	PREDICTED: uncharacterized protein LOC102664052 isoform X1 [Glycine max]
Omi02G010480.1	--	K10523|1.3e-21|mtr:MTR_4g009630|K10523 speckle-type POZ protein | (RefSeq) MATH domain protein	--	--	Myb/SANT-like DNA-binding domain	--	Myb_DNA-bind_3 domain-containing protein OS=Glycine soja OX=3848 GN=D0Y65_023444 PE=4 SV=1	S	Function unknown	PREDICTED: uncharacterized protein LOC102664052 isoform X1 [Glycine max]
Omi02G025740.1	--	K10523|2.5e-19|mtr:MTR_4g009630|K10523 speckle-type POZ protein | (RefSeq) MATH domain protein	--	--	Myb/SANT-like DNA-binding domain	--	Myb_DNA-bind_3 domain-containing protein OS=Glycine soja OX=3848 GN=D0Y65_023444 PE=4 SV=1	S	Function unknown	PREDICTED: uncharacterized protein LOC102664052 isoform X1 [Glycine max]
Omi03G041270.1	--	K10523|3.9e-14|mtr:MTR_4g009630|K10523 speckle-type POZ protein | (RefSeq) MATH domain protein	--	--	--	--	Myb_DNA-bind_3 domain-containing protein OS=Glycine soja OX=3848 GN=D0Y65_023444 PE=4 SV=1	S	Function unknown	PREDICTED: uncharacterized protein LOC102661069 isoform X1 [Glycine max]
Omi03G044360.1	--	K10523|8.2e-22|mtr:MTR_4g009630|K10523 speckle-type POZ protein | (RefSeq) MATH domain protein	--	--	Myb/SANT-like DNA-binding domain	--	Myb_DNA-bind_3 domain-containing protein OS=Glycine soja OX=3848 GN=D0Y65_023444 PE=4 SV=1	S	Function unknown	PREDICTED: uncharacterized protein LOC102661069 isoform X1 [Glycine max]
Omi05G017820.1	--	K10523|8.2e-22|mtr:MTR_4g009630|K10523 speckle-type POZ protein | (RefSeq) MATH domain protein	--	--	Myb/SANT-like DNA-binding domain	--	Myb_DNA-bind_3 domain-containing protein OS=Glycine soja OX=3848 GN=D0Y65_023444 PE=4 SV=1	S	Function unknown	PREDICTED: uncharacterized protein LOC102661069 isoform X1 [Glycine max]
Omi05G043030.1	--	--	--	--	--	--	Uncharacterized protein OS=Glycine max OX=3847 GN=GLYMA_10G118700 PE=4 SV=1	S	Function unknown	PREDICTED: uncharacterized protein LOC102661069 isoform X1 [Glycine max]
Omi06G003240.1	--	K10523|9.5e-22|mtr:MTR_4g009630|K10523 speckle-type POZ protein | (RefSeq) MATH domain protein	--	--	Myb/SANT-like DNA-binding domain	--	Myb_DNA-bind_3 domain-containing protein OS=Glycine soja OX=3848 GN=D0Y65_023444 PE=4 SV=1	S	Function unknown	PREDICTED: uncharacterized protein LOC102664052 isoform X1 [Glycine max]
Omi06G015920.1	--	K10523|2.4e-21|mtr:MTR_4g009630|K10523 speckle-type POZ protein | (RefSeq) MATH domain protein	--	--	Myb/SANT-like DNA-binding domain	--	Myb_DNA-bind_3 domain-containing protein OS=Glycine soja OX=3848 GN=D0Y65_023444 PE=4 SV=1	S	Function unknown	PREDICTED: uncharacterized protein LOC102661069 isoform X1 [Glycine max]
Omi06G028800.1	--	--	--	--	--	--	Uncharacterized protein OS=Glycine soja OX=3848 GN=D0Y65_006899 PE=4 SV=1	S	Function unknown	PREDICTED: uncharacterized protein LOC102661069 isoform X1 [Glycine max]
Omi06G032640.1	--	K10523|8.2e-22|mtr:MTR_4g009630|K10523 speckle-type POZ protein | (RefSeq) MATH domain protein	--	--	Myb/SANT-like DNA-binding domain	--	Myb_DNA-bind_3 domain-containing protein OS=Glycine soja OX=3848 GN=D0Y65_023444 PE=4 SV=1	S	Function unknown	PREDICTED: uncharacterized protein LOC102661069 isoform X1 [Glycine max]
Omi07G004030.1	Cellular Component: integral component of membrane (GO:0016021);;	K10523|1.8e-21|mtr:MTR_4g009630|K10523 speckle-type POZ protein | (RefSeq) MATH domain protein	--	--	Myb/SANT-like DNA-binding domain	--	Uncharacterized protein OS=Glycine soja OX=3848 GN=D0Y65_048544 PE=3 SV=1	S	Function unknown	PREDICTED: uncharacterized protein LOC100797937 [Glycine max]
Omi07G033010.1	Cellular Component: integral component of membrane (GO:0016021);;	K10523|2.3e-21|mtr:MTR_4g009630|K10523 speckle-type POZ protein | (RefSeq) MATH domain protein	--	--	Myb/SANT-like DNA-binding domain	--	Uncharacterized protein OS=Glycine soja OX=3848 GN=D0Y65_048544 PE=3 SV=1	S	Function unknown	PREDICTED: uncharacterized protein LOC100797937 [Glycine max]
Omi08G021740.1	--	K10523|1.8e-21|mtr:MTR_4g009630|K10523 speckle-type POZ protein | (RefSeq) MATH domain protein	--	--	Myb/SANT-like DNA-binding domain	--	Myb_DNA-bind_3 domain-containing protein OS=Glycine soja OX=3848 GN=D0Y65_023444 PE=4 SV=1	S	Function unknown	PREDICTED: uncharacterized protein LOC102661069 isoform X1 [Glycine max]
Omi08G022830.1	--	K10523|1.8e-21|mtr:MTR_4g009630|K10523 speckle-type POZ protein | (RefSeq) MATH domain protein	--	--	Myb/SANT-like DNA-binding domain	--	Myb_DNA-bind_3 domain-containing protein OS=Glycine soja OX=3848 GN=D0Y65_023444 PE=4 SV=1	S	Function unknown	PREDICTED: uncharacterized protein LOC102661069 isoform X1 [Glycine max]
Omi08G031540.1	--	--	--	--	--	--	Uncharacterized protein OS=Glycine max OX=3847 GN=GLYMA_10G118700 PE=4 SV=1	S	Function unknown	PREDICTED: uncharacterized protein LOC102661069 isoform X1 [Glycine max]
Omi01G033950.1	Molecular Function: nucleic acid binding (GO:0003676);; Biological Process: DNA integration (GO:0015074);;	K09338|1.3e-22|pda:103723111|K09338 homeobox-leucine zipper protein | (RefSeq) homeobox-leucine zipper protein ROC7-like	[R]	General function prediction only	--	--	RNA-directed DNA polymerase OS=Trifolium pratense OX=57577 GN=L195_g027190 PE=4 SV=1	H	Coenzyme transport and metabolism	PREDICTED: uncharacterized protein LOC101492935 [Cicer arietinum]
Omi01G037350.1	--	K02178|2.3e-23|oeu:111397791|K02178 checkpoint serine/threonine-protein kinase [EC:2.7.11.1] | (RefSeq) mitotic spindle checkpoint protein BUBR1	[R]	General function prediction only	--	--	Retrotransposable element Tf2 OS=Cajanus cajan OX=3821 GN=KK1_044543 PE=4 SV=1	H	Coenzyme transport and metabolism	PREDICTED: uncharacterized protein LOC101490921 [Cicer arietinum]
Omi02G000710.1	Molecular Function: nucleic acid binding (GO:0003676);; Biological Process: DNA integration (GO:0015074);;	K02178|2.1e-24|oeu:111397791|K02178 checkpoint serine/threonine-protein kinase [EC:2.7.11.1] | (RefSeq) mitotic spindle checkpoint protein BUBR1	[R]	General function prediction only	--	--	Retrotransposon-related protein OS=Trifolium pratense OX=57577 GN=L195_g013248 PE=4 SV=1	H	Coenzyme transport and metabolism	PREDICTED: uncharacterized protein LOC101492935 [Cicer arietinum]
Omi03G005380.1	Molecular Function: nucleic acid binding (GO:0003676);; Molecular Function: zinc ion binding (GO:0008270);; Biological Process: DNA integration (GO:0015074);;	K02178|9.3e-24|oeu:111397791|K02178 checkpoint serine/threonine-protein kinase [EC:2.7.11.1] | (RefSeq) mitotic spindle checkpoint protein BUBR1	[R]	General function prediction only	--	--	Endonuclease (Fragment) OS=Cajanus cajan OX=3821 GN=KK1_030246 PE=4 SV=1	H	Coenzyme transport and metabolism	PREDICTED: uncharacterized protein LOC101490921 [Cicer arietinum]
Omi03G045240.1	Molecular Function: nucleic acid binding (GO:0003676);; Biological Process: DNA integration (GO:0015074);;	K01177|5.0e-18|ghi:107941740|K01177 beta-amylase [EC:3.2.1.2] | (RefSeq) beta-amylase 1, chloroplastic-like	[R]	General function prediction only	--	--	RNA-directed DNA polymerase OS=Trifolium pratense OX=57577 GN=L195_g027190 PE=4 SV=1	H	Coenzyme transport and metabolism	PREDICTED: uncharacterized protein LOC101492935 [Cicer arietinum]
Omi03G045370.1	Molecular Function: nucleic acid binding (GO:0003676);; Biological Process: DNA integration (GO:0015074);;	K09338|1.7e-18|pda:103723111|K09338 homeobox-leucine zipper protein | (RefSeq) homeobox-leucine zipper protein ROC7-like	[R]	General function prediction only	Chromo (CHRromatin Organisation MOdifier) domain	--	Endonuclease OS=Arachis hypogaea OX=3818 GN=Ahy_B02g060672 PE=4 SV=1	H	Coenzyme transport and metabolism	PREDICTED: uncharacterized protein LOC101490931 [Cicer arietinum]
Omi04G006060.1	--	K02178|7.8e-24|oeu:111397791|K02178 checkpoint serine/threonine-protein kinase [EC:2.7.11.1] | (RefSeq) mitotic spindle checkpoint protein BUBR1	[R]	General function prediction only	--	--	Retrotransposable element Tf2 OS=Cajanus cajan OX=3821 GN=KK1_044543 PE=4 SV=1	H	Coenzyme transport and metabolism	PREDICTED: uncharacterized protein LOC101490921 [Cicer arietinum]
Omi04G012750.1	Molecular Function: nucleic acid binding (GO:0003676);; Biological Process: DNA integration (GO:0015074);;	K20102|5.1e-17|ghi:107894509|K20102 YTH domain-containing family protein | (RefSeq) uncharacterized protein LOC107894509	[R]	General function prediction only	Chromo (CHRromatin Organisation MOdifier) domain	--	Endonuclease OS=Arachis hypogaea OX=3818 GN=Ahy_B07g087459 PE=4 SV=1	L	Replication, recombination and repair	PREDICTED: uncharacterized protein LOC101499978 [Cicer arietinum]
Omi04G013300.1	--	K02178|1.8e-20|oeu:111397791|K02178 checkpoint serine/threonine-protein kinase [EC:2.7.11.1] | (RefSeq) mitotic spindle checkpoint protein BUBR1	[R]	General function prediction only	--	--	Retrotransposable element Tf2 OS=Cajanus cajan OX=3821 GN=KK1_044543 PE=4 SV=1	H	Coenzyme transport and metabolism	PREDICTED: uncharacterized protein LOC101490921 [Cicer arietinum]
Omi06G013480.1	Molecular Function: nucleic acid binding (GO:0003676);; Biological Process: DNA integration (GO:0015074);;	K09338|6.4e-23|pda:103723111|K09338 homeobox-leucine zipper protein | (RefSeq) homeobox-leucine zipper protein ROC7-like	[R]	General function prediction only	--	--	RNA-directed DNA polymerase OS=Trifolium pratense OX=57577 GN=L195_g027190 PE=4 SV=1	H	Coenzyme transport and metabolism	PREDICTED: uncharacterized protein LOC101492935 [Cicer arietinum]
Omi06G022370.1	Molecular Function: nucleic acid binding (GO:0003676);; Biological Process: DNA integration (GO:0015074);;	K09338|6.4e-23|pda:103723111|K09338 homeobox-leucine zipper protein | (RefSeq) homeobox-leucine zipper protein ROC7-like	[R]	General function prediction only	--	--	RNA-directed DNA polymerase OS=Trifolium pratense OX=57577 GN=L195_g027190 PE=4 SV=1	H	Coenzyme transport and metabolism	PREDICTED: uncharacterized protein LOC101492935 [Cicer arietinum]
Omi07G027420.1	--	K02178|2.2e-24|oeu:111397791|K02178 checkpoint serine/threonine-protein kinase [EC:2.7.11.1] | (RefSeq) mitotic spindle checkpoint protein BUBR1	[R]	General function prediction only	--	--	Retrotransposable element Tf2 OS=Cajanus cajan OX=3821 GN=KK1_044543 PE=4 SV=1	H	Coenzyme transport and metabolism	PREDICTED: uncharacterized protein LOC101492935 [Cicer arietinum]
Omi07G032100.1	--	K02178|4.1e-25|oeu:111397791|K02178 checkpoint serine/threonine-protein kinase [EC:2.7.11.1] | (RefSeq) mitotic spindle checkpoint protein BUBR1	[R]	General function prediction only	--	--	Retrotransposable element Tf2 OS=Cajanus cajan OX=3821 GN=KK1_044543 PE=4 SV=1	H	Coenzyme transport and metabolism	PREDICTED: uncharacterized protein LOC101492935 [Cicer arietinum]
Omi07G038600.1	--	K07760|6.6e-18|ghi:107950073|K07760 cyclin-dependent kinase [EC:2.7.11.22] | (RefSeq) casein kinase II subunit alpha, chloroplastic-like	[R]	General function prediction only	--	--	uncharacterized protein LOC101492935 OS=Cicer arietinum OX=3827 GN=LOC101492935 PE=4 SV=1	H	Coenzyme transport and metabolism	PREDICTED: uncharacterized protein LOC101492935 [Cicer arietinum]
Omi07G038740.1	Molecular Function: nucleic acid binding (GO:0003676);; Biological Process: DNA integration (GO:0015074);;	K02178|9.5e-31|oeu:111397791|K02178 checkpoint serine/threonine-protein kinase [EC:2.7.11.1] | (RefSeq) mitotic spindle checkpoint protein BUBR1	[R]	General function prediction only	--	--	RNA-directed DNA polymerase OS=Cajanus cajan OX=3821 GN=KK1_033454 PE=4 SV=1	L	Replication, recombination and repair	PREDICTED: uncharacterized protein LOC101499978 [Cicer arietinum]
Omi07G042740.1	Molecular Function: nucleic acid binding (GO:0003676);; Biological Process: DNA integration (GO:0015074);;	K02178|3.4e-27|oeu:111397791|K02178 checkpoint serine/threonine-protein kinase [EC:2.7.11.1] | (RefSeq) mitotic spindle checkpoint protein BUBR1	[R]	General function prediction only	--	--	Endonuclease OS=Arachis hypogaea OX=3818 GN=Ahy_B02g060672 PE=4 SV=1	L	Replication, recombination and repair	PREDICTED: uncharacterized protein LOC101499978 [Cicer arietinum]
Omi08G006580.1	--	K20102|4.9e-11|ghi:107894509|K20102 YTH domain-containing family protein | (RefSeq) uncharacterized protein LOC107894509	[R]	General function prediction only	Chromo (CHRromatin Organisation MOdifier) domain	--	Retrotransposable element Tf2 OS=Cajanus cajan OX=3821 GN=KK1_044543 PE=4 SV=1	L	Replication, recombination and repair	PREDICTED: uncharacterized protein LOC102667673 [Glycine max]
Omi08G008650.1	--	K20102|2.7e-07|ghi:107894509|K20102 YTH domain-containing family protein | (RefSeq) uncharacterized protein LOC107894509	[R]	General function prediction only	--	--	Uncharacterized protein (Fragment) OS=Mucuna pruriens OX=157652 GN=CR513_32948 PE=4 SV=1	H	Coenzyme transport and metabolism	PREDICTED: uncharacterized protein LOC101490921 [Cicer arietinum]
Omi08G009290.1	Molecular Function: nucleic acid binding (GO:0003676);; Biological Process: DNA integration (GO:0015074);;	K09338|3.2e-22|pda:103723111|K09338 homeobox-leucine zipper protein | (RefSeq) homeobox-leucine zipper protein ROC7-like	[R]	General function prediction only	--	--	RNA-directed DNA polymerase OS=Trifolium pratense OX=57577 GN=L195_g027190 PE=4 SV=1	H	Coenzyme transport and metabolism	PREDICTED: uncharacterized protein LOC101492935 [Cicer arietinum]
Omi01G023660.1	Molecular Function: catalytic activity (GO:0003824);;	K22419|6.6e-33|aip:107620095|K22419 Delta4-3-oxosteroid 5beta-reductase [EC:1.3.1.3] | (RefSeq) 3-oxo-Delta(4,5)-steroid 5-beta-reductase	[R]	General function prediction only	Reverse transcriptase (RNA-dependent DNA polymerase)	--	2-keto-3-deoxy-L-rhamnonate aldolase OS=Glycine soja OX=3848 GN=D0Y65_018076 PE=4 SV=1	S	Function unknown	reverse transcriptase family member [Glycine max]
Omi01G030840.1	--	K22419|2.6e-32|aip:107620095|K22419 Delta4-3-oxosteroid 5beta-reductase [EC:1.3.1.3] | (RefSeq) 3-oxo-Delta(4,5)-steroid 5-beta-reductase	--	--	--	--	Reverse transcriptase domain-containing protein OS=Arachis hypogaea OX=3818 GN=Ahy_A01g004628 PE=4 SV=1	S	Function unknown	reverse transcriptase family member [Glycine max]
Omi01G032980.1	Molecular Function: catalytic activity (GO:0003824);;	K22419|3.1e-33|aip:107620095|K22419 Delta4-3-oxosteroid 5beta-reductase [EC:1.3.1.3] | (RefSeq) 3-oxo-Delta(4,5)-steroid 5-beta-reductase	[R]	General function prediction only	Reverse transcriptase (RNA-dependent DNA polymerase)	--	2-keto-3-deoxy-L-rhamnonate aldolase OS=Glycine soja OX=3848 GN=D0Y65_018076 PE=4 SV=1	S	Function unknown	reverse transcriptase family member [Glycine max]
Omi02G019880.1	--	K22419|2.9e-33|aip:107620095|K22419 Delta4-3-oxosteroid 5beta-reductase [EC:1.3.1.3] | (RefSeq) 3-oxo-Delta(4,5)-steroid 5-beta-reductase	[R]	General function prediction only	Reverse transcriptase (RNA-dependent DNA polymerase)	--	LINE-1 retrotransposable element ORF2 protein OS=Glycine soja OX=3848 GN=D0Y65_053281 PE=4 SV=1	S	Function unknown	reverse transcriptase family member [Glycine max]
Omi02G034130.1	Molecular Function: catalytic activity (GO:0003824);;	K22419|3.1e-33|aip:107620095|K22419 Delta4-3-oxosteroid 5beta-reductase [EC:1.3.1.3] | (RefSeq) 3-oxo-Delta(4,5)-steroid 5-beta-reductase	[R]	General function prediction only	Reverse transcriptase (RNA-dependent DNA polymerase)	--	2-keto-3-deoxy-L-rhamnonate aldolase OS=Glycine soja OX=3848 GN=D0Y65_018076 PE=4 SV=1	S	Function unknown	reverse transcriptase family member [Glycine max]
Omi03G002310.1	Molecular Function: catalytic activity (GO:0003824);;	K22419|2.9e-33|aip:107620095|K22419 Delta4-3-oxosteroid 5beta-reductase [EC:1.3.1.3] | (RefSeq) 3-oxo-Delta(4,5)-steroid 5-beta-reductase	[R]	General function prediction only	Reverse transcriptase (RNA-dependent DNA polymerase)	--	2-keto-3-deoxy-L-rhamnonate aldolase OS=Glycine soja OX=3848 GN=D0Y65_018076 PE=4 SV=1	S	Function unknown	reverse transcriptase family member [Glycine max]
Omi03G020790.1	--	K22419|8.9e-33|aip:107620095|K22419 Delta4-3-oxosteroid 5beta-reductase [EC:1.3.1.3] | (RefSeq) 3-oxo-Delta(4,5)-steroid 5-beta-reductase	[R]	General function prediction only	Reverse transcriptase (RNA-dependent DNA polymerase)	--	LINE-1 retrotransposable element ORF2 protein OS=Glycine soja OX=3848 GN=D0Y65_053281 PE=4 SV=1	S	Function unknown	reverse transcriptase family member [Glycine max]
Omi03G037850.1	--	K22419|8.9e-33|aip:107620095|K22419 Delta4-3-oxosteroid 5beta-reductase [EC:1.3.1.3] | (RefSeq) 3-oxo-Delta(4,5)-steroid 5-beta-reductase	[R]	General function prediction only	Reverse transcriptase (RNA-dependent DNA polymerase)	--	LINE-1 retrotransposable element ORF2 protein OS=Glycine soja OX=3848 GN=D0Y65_053281 PE=4 SV=1	S	Function unknown	reverse transcriptase family member [Glycine max]
Omi03G051160.1	Biological Process: oxidation-reduction process (GO:0055114);;	K22419|2.6e-33|aip:107620095|K22419 Delta4-3-oxosteroid 5beta-reductase [EC:1.3.1.3] | (RefSeq) 3-oxo-Delta(4,5)-steroid 5-beta-reductase	--	--	--	--	Alcohol dehydrogenase-like 6 OS=Glycine soja OX=3848 GN=D0Y65_043547 PE=4 SV=1	S	Function unknown	reverse transcriptase family member [Glycine max]
Omi04G012890.1	--	K03231|8.3e-11|mtr:MTR_5g037350|K03231 elongation factor 1-alpha | (RefSeq) elongation factor 1-alpha	--	--	--	--	Uncharacterized protein OS=Lupinus albus OX=3870 GN=Lal_00024057 PE=4 SV=1	J	Translation, ribosomal structure and biogenesis	60S ribosomal export protein NMD3 [Medicago truncatula]
Omi05G013330.1	Biological Process: oxidation-reduction process (GO:0055114);;	K22419|2.6e-33|aip:107620095|K22419 Delta4-3-oxosteroid 5beta-reductase [EC:1.3.1.3] | (RefSeq) 3-oxo-Delta(4,5)-steroid 5-beta-reductase	--	--	--	--	Alcohol dehydrogenase-like 6 OS=Glycine soja OX=3848 GN=D0Y65_043547 PE=4 SV=1	S	Function unknown	reverse transcriptase family member [Glycine max]
Omi05G043130.1	Molecular Function: catalytic activity (GO:0003824);;	K22419|3.1e-33|aip:107620095|K22419 Delta4-3-oxosteroid 5beta-reductase [EC:1.3.1.3] | (RefSeq) 3-oxo-Delta(4,5)-steroid 5-beta-reductase	[R]	General function prediction only	Reverse transcriptase (RNA-dependent DNA polymerase)	--	2-keto-3-deoxy-L-rhamnonate aldolase OS=Glycine soja OX=3848 GN=D0Y65_018076 PE=4 SV=1	S	Function unknown	reverse transcriptase family member [Glycine max]
Omi07G013290.1	Molecular Function: catalytic activity (GO:0003824);;	K22419|3.1e-33|aip:107620095|K22419 Delta4-3-oxosteroid 5beta-reductase [EC:1.3.1.3] | (RefSeq) 3-oxo-Delta(4,5)-steroid 5-beta-reductase	[R]	General function prediction only	Reverse transcriptase (RNA-dependent DNA polymerase)	--	2-keto-3-deoxy-L-rhamnonate aldolase OS=Glycine soja OX=3848 GN=D0Y65_018076 PE=4 SV=1	S	Function unknown	reverse transcriptase family member [Glycine max]
Omi07G022740.1	Molecular Function: catalytic activity (GO:0003824);;	K22419|9.9e-32|aip:107620095|K22419 Delta4-3-oxosteroid 5beta-reductase [EC:1.3.1.3] | (RefSeq) 3-oxo-Delta(4,5)-steroid 5-beta-reductase	[R]	General function prediction only	Reverse transcriptase (RNA-dependent DNA polymerase)	--	2-keto-3-deoxy-L-rhamnonate aldolase OS=Glycine soja OX=3848 GN=D0Y65_018076 PE=4 SV=1	S	Function unknown	reverse transcriptase family member [Glycine max]
Omi07G027790.1	--	K22419|4.4e-33|aip:107620095|K22419 Delta4-3-oxosteroid 5beta-reductase [EC:1.3.1.3] | (RefSeq) 3-oxo-Delta(4,5)-steroid 5-beta-reductase	[R]	General function prediction only	Reverse transcriptase (RNA-dependent DNA polymerase)	--	Retrovirus-related Pol polyprotein LINE-1 (Fragment) OS=Cajanus cajan OX=3821 GN=KK1_050061 PE=4 SV=1	S	Function unknown	reverse transcriptase family member [Glycine max]
Omi08G004490.1	Biological Process: oxidation-reduction process (GO:0055114);;	K22419|2.6e-33|aip:107620095|K22419 Delta4-3-oxosteroid 5beta-reductase [EC:1.3.1.3] | (RefSeq) 3-oxo-Delta(4,5)-steroid 5-beta-reductase	--	--	--	--	Alcohol dehydrogenase-like 6 OS=Glycine soja OX=3848 GN=D0Y65_043547 PE=4 SV=1	S	Function unknown	reverse transcriptase family member [Glycine max]
Omi01G018060.1	Molecular Function: nucleic acid binding (GO:0003676);; Molecular Function: RNA-DNA hybrid ribonuclease activity (GO:0004523);; Biological Process: DNA integration (GO:0015074);;	K17541|4.3e-31|nnu:104611621|K17541 SCY1-like protein 2 | (RefSeq) uncharacterized LOC104611621	[R]	General function prediction only	Reverse transcriptase-like	--	Ribonuclease H OS=Cajanus cajan OX=3821 GN=KK1_035526 PE=4 SV=1	L	Replication, recombination and repair	PREDICTED: uncharacterized protein LOC100782050 [Glycine max]
Omi01G026700.1	Molecular Function: nucleic acid binding (GO:0003676);; Molecular Function: RNA-DNA hybrid ribonuclease activity (GO:0004523);; Biological Process: DNA integration (GO:0015074);;	K07393|5.2e-57|soe:110775499|K07393 glutathionyl-hydroquinone reductase [EC:1.8.5.7] | (RefSeq) uncharacterized protein LOC110775499	[R]	General function prediction only	RNase H-like domain found in reverse transcriptase	RNA-directed DNA polymerase homolog OS=Oenothera berteroana OX=3950 PE=4 SV=1	Ribonuclease H OS=Cajanus cajan OX=3821 GN=KK1_017168 PE=4 SV=1	L	Replication, recombination and repair	PREDICTED: uncharacterized protein LOC102661449 [Glycine max]
Omi01G029170.1	Molecular Function: nucleic acid binding (GO:0003676);; Molecular Function: RNA-DNA hybrid ribonuclease activity (GO:0004523);; Biological Process: DNA integration (GO:0015074);;	K13457|8.8e-58|pmum:103334684|K13457 disease resistance protein RPM1 | (RefSeq) disease resistance protein RPM1-like	[R]	General function prediction only	RNase H-like domain found in reverse transcriptase	RNA-directed DNA polymerase homolog OS=Oenothera berteroana OX=3950 PE=4 SV=1	Ribonuclease H OS=Cajanus cajan OX=3821 GN=KK1_029954 PE=4 SV=1	L	Replication, recombination and repair	PREDICTED: uncharacterized protein LOC102661449 [Glycine max]
Omi01G030570.1	Molecular Function: nucleic acid binding (GO:0003676);; Molecular Function: RNA-DNA hybrid ribonuclease activity (GO:0004523);; Biological Process: DNA integration (GO:0015074);;	K17541|8.7e-30|nnu:104611621|K17541 SCY1-like protein 2 | (RefSeq) uncharacterized LOC104611621	[R]	General function prediction only	Reverse transcriptase-like	--	Ribonuclease H OS=Cajanus cajan OX=3821 GN=KK1_017168 PE=4 SV=1	L	Replication, recombination and repair	PREDICTED: uncharacterized protein LOC100783533 [Glycine max]
Omi01G032810.1	Molecular Function: nucleic acid binding (GO:0003676);; Molecular Function: RNA-DNA hybrid ribonuclease activity (GO:0004523);; Biological Process: DNA integration (GO:0015074);;	K07393|1.3e-57|soe:110775499|K07393 glutathionyl-hydroquinone reductase [EC:1.8.5.7] | (RefSeq) uncharacterized protein LOC110775499	[R]	General function prediction only	RNase H-like domain found in reverse transcriptase	RNA-directed DNA polymerase homolog OS=Oenothera berteroana OX=3950 PE=4 SV=1	Ribonuclease H OS=Cajanus cajan OX=3821 GN=KK1_017168 PE=4 SV=1	L	Replication, recombination and repair	PREDICTED: uncharacterized protein LOC102661449 [Glycine max]
Omi01G035500.1	Molecular Function: nucleic acid binding (GO:0003676);; Molecular Function: RNA-DNA hybrid ribonuclease activity (GO:0004523);; Biological Process: DNA integration (GO:0015074);;	K07393|9.1e-59|soe:110775499|K07393 glutathionyl-hydroquinone reductase [EC:1.8.5.7] | (RefSeq) uncharacterized protein LOC110775499	[R]	General function prediction only	RNase H-like domain found in reverse transcriptase	RNA-directed DNA polymerase homolog OS=Oenothera berteroana OX=3950 PE=4 SV=1	Ribonuclease H OS=Cajanus cajan OX=3821 GN=KK1_017168 PE=4 SV=1	L	Replication, recombination and repair	PREDICTED: uncharacterized protein LOC102661449 [Glycine max]
Omi01G039180.1	Molecular Function: nucleic acid binding (GO:0003676);; Molecular Function: RNA-DNA hybrid ribonuclease activity (GO:0004523);; Biological Process: DNA integration (GO:0015074);;	K00820|4.6e-56|nta:107787623|K00820 glutamine---fructose-6-phosphate transaminase (isomerizing) [EC:2.6.1.16] | (RefSeq) glutamine--fructose-6-phosphate aminotransferase [isomerizing] 2-like	[R]	General function prediction only	RNase H-like domain found in reverse transcriptase	--	Ribonuclease H OS=Cajanus cajan OX=3821 GN=KK1_017168 PE=4 SV=1	L	Replication, recombination and repair	PREDICTED: uncharacterized protein LOC100783533 [Glycine max]
Omi01G041270.1	Molecular Function: nucleic acid binding (GO:0003676);; Molecular Function: RNA-DNA hybrid ribonuclease activity (GO:0004523);;	K17541|1.3e-29|nnu:104611621|K17541 SCY1-like protein 2 | (RefSeq) uncharacterized LOC104611621	[R]	General function prediction only	Reverse transcriptase-like	--	Retrotransposable element Tf2 (Fragment) OS=Cajanus cajan OX=3821 GN=KK1_005206 PE=4 SV=1	L	Replication, recombination and repair	PREDICTED: uncharacterized protein LOC100793719 [Glycine max]
Omi02G001290.1	Molecular Function: nucleic acid binding (GO:0003676);; Molecular Function: RNA-DNA hybrid ribonuclease activity (GO:0004523);; Biological Process: DNA integration (GO:0015074);;	K17541|8.3e-29|nnu:104611621|K17541 SCY1-like protein 2 | (RefSeq) uncharacterized LOC104611621	[R]	General function prediction only	Reverse transcriptase-like	--	Ribonuclease H OS=Cajanus cajan OX=3821 GN=KK1_029223 PE=4 SV=1	L	Replication, recombination and repair	PREDICTED: uncharacterized protein LOC100793719 [Glycine max]
Omi02G013720.1	Molecular Function: nucleic acid binding (GO:0003676);; Molecular Function: RNA-DNA hybrid ribonuclease activity (GO:0004523);; Biological Process: DNA integration (GO:0015074);;	K17541|7.8e-30|nnu:104611621|K17541 SCY1-like protein 2 | (RefSeq) uncharacterized LOC104611621	[R]	General function prediction only	RNase H-like domain found in reverse transcriptase	--	Ribonuclease H OS=Cajanus cajan OX=3821 GN=KK1_029223 PE=4 SV=1	L	Replication, recombination and repair	PREDICTED: uncharacterized protein LOC100783533 [Glycine max]
Omi02G036100.1	Molecular Function: nucleic acid binding (GO:0003676);; Molecular Function: RNA-DNA hybrid ribonuclease activity (GO:0004523);;	K17541|2.9e-29|nnu:104611621|K17541 SCY1-like protein 2 | (RefSeq) uncharacterized LOC104611621	[R]	General function prediction only	Reverse transcriptase-like	--	Retrotransposable element Tf2 (Fragment) OS=Cajanus cajan OX=3821 GN=KK1_005206 PE=4 SV=1	L	Replication, recombination and repair	PREDICTED: uncharacterized protein LOC102662580 [Glycine max]
Omi02G050630.1	Molecular Function: nucleic acid binding (GO:0003676);; Molecular Function: RNA-DNA hybrid ribonuclease activity (GO:0004523);; Biological Process: DNA integration (GO:0015074);;	K13457|5.4e-59|pmum:103334684|K13457 disease resistance protein RPM1 | (RefSeq) disease resistance protein RPM1-like	[R]	General function prediction only	RNase H-like domain found in reverse transcriptase	RNA-directed DNA polymerase homolog OS=Oenothera berteroana OX=3950 PE=4 SV=1	Ribonuclease H OS=Cajanus cajan OX=3821 GN=KK1_017168 PE=4 SV=1	L	Replication, recombination and repair	PREDICTED: uncharacterized protein LOC102661449 [Glycine max]
Omi03G036460.1	Molecular Function: nucleic acid binding (GO:0003676);; Molecular Function: RNA-DNA hybrid ribonuclease activity (GO:0004523);; Biological Process: DNA integration (GO:0015074);;	K07393|5.5e-38|soe:110775499|K07393 glutathionyl-hydroquinone reductase [EC:1.8.5.7] | (RefSeq) uncharacterized protein LOC110775499	[R]	General function prediction only	Reverse transcriptase-like	RNA-directed DNA polymerase homolog OS=Oenothera berteroana OX=3950 PE=4 SV=1	Ribonuclease H OS=Cajanus cajan OX=3821 GN=KK1_017168 PE=4 SV=1	L	Replication, recombination and repair	PREDICTED: uncharacterized protein LOC102661449 [Glycine max]
Omi03G038370.1	Molecular Function: nucleic acid binding (GO:0003676);; Molecular Function: RNA-DNA hybrid ribonuclease activity (GO:0004523);; Biological Process: DNA integration (GO:0015074);;	K07393|2.7e-35|soe:110775499|K07393 glutathionyl-hydroquinone reductase [EC:1.8.5.7] | (RefSeq) uncharacterized protein LOC110775499	[R]	General function prediction only	Reverse transcriptase-like	--	Ribonuclease H OS=Cajanus cajan OX=3821 GN=KK1_017168 PE=4 SV=1	L	Replication, recombination and repair	PREDICTED: uncharacterized protein LOC100783533 [Glycine max]
Omi04G002730.1	Molecular Function: nucleic acid binding (GO:0003676);; Molecular Function: RNA-DNA hybrid ribonuclease activity (GO:0004523);; Biological Process: DNA integration (GO:0015074);;	K17541|2.5e-28|nnu:104611621|K17541 SCY1-like protein 2 | (RefSeq) uncharacterized LOC104611621	[R]	General function prediction only	Reverse transcriptase-like	--	Ribonuclease H OS=Cajanus cajan OX=3821 GN=KK1_017168 PE=4 SV=1	L	Replication, recombination and repair	PREDICTED: uncharacterized protein LOC100783533 [Glycine max]
Omi04G006840.1	Molecular Function: nucleic acid binding (GO:0003676);; Molecular Function: RNA-DNA hybrid ribonuclease activity (GO:0004523);; Biological Process: DNA integration (GO:0015074);;	K07393|1.8e-59|soe:110775499|K07393 glutathionyl-hydroquinone reductase [EC:1.8.5.7] | (RefSeq) uncharacterized protein LOC110775499	[R]	General function prediction only	RNase H-like domain found in reverse transcriptase	RNA-directed DNA polymerase homolog OS=Oenothera berteroana OX=3950 PE=4 SV=1	Ribonuclease H OS=Cajanus cajan OX=3821 GN=KK1_017168 PE=4 SV=1	L	Replication, recombination and repair	PREDICTED: uncharacterized protein LOC100793719 [Glycine max]
Omi04G009790.1	Molecular Function: nucleic acid binding (GO:0003676);; Molecular Function: RNA-DNA hybrid ribonuclease activity (GO:0004523);; Biological Process: DNA integration (GO:0015074);;	K00820|1.6e-56|nta:107787623|K00820 glutamine---fructose-6-phosphate transaminase (isomerizing) [EC:2.6.1.16] | (RefSeq) glutamine--fructose-6-phosphate aminotransferase [isomerizing] 2-like	[R]	General function prediction only	RNase H-like domain found in reverse transcriptase	--	Ribonuclease H OS=Cajanus cajan OX=3821 GN=KK1_017168 PE=4 SV=1	L	Replication, recombination and repair	PREDICTED: uncharacterized protein LOC100783533 [Glycine max]
Omi04G013710.1	Molecular Function: nucleic acid binding (GO:0003676);; Molecular Function: RNA-DNA hybrid ribonuclease activity (GO:0004523);; Biological Process: DNA integration (GO:0015074);;	K00820|3.2e-57|nta:107787623|K00820 glutamine---fructose-6-phosphate transaminase (isomerizing) [EC:2.6.1.16] | (RefSeq) glutamine--fructose-6-phosphate aminotransferase [isomerizing] 2-like	[R]	General function prediction only	RNase H-like domain found in reverse transcriptase	--	Ribonuclease H OS=Cajanus cajan OX=3821 GN=KK1_017168 PE=4 SV=1	L	Replication, recombination and repair	PREDICTED: uncharacterized protein LOC102661449 [Glycine max]
Omi04G014560.1	Molecular Function: nucleic acid binding (GO:0003676);; Molecular Function: RNA-DNA hybrid ribonuclease activity (GO:0004523);; Biological Process: DNA integration (GO:0015074);;	K13457|1.8e-57|pmum:103334684|K13457 disease resistance protein RPM1 | (RefSeq) disease resistance protein RPM1-like	[R]	General function prediction only	RNase H-like domain found in reverse transcriptase	RNA-directed DNA polymerase homolog OS=Oenothera berteroana OX=3950 PE=4 SV=1	Ribonuclease H OS=Cajanus cajan OX=3821 GN=KK1_017168 PE=4 SV=1	L	Replication, recombination and repair	PREDICTED: uncharacterized protein LOC102661449 [Glycine max]
Omi04G014640.1	Molecular Function: nucleic acid binding (GO:0003676);; Molecular Function: RNA-DNA hybrid ribonuclease activity (GO:0004523);; Biological Process: DNA integration (GO:0015074);;	K17541|4.8e-31|nnu:104611621|K17541 SCY1-like protein 2 | (RefSeq) uncharacterized LOC104611621	[R]	General function prediction only	Reverse transcriptase-like	--	Ribonuclease H OS=Cajanus cajan OX=3821 GN=KK1_017168 PE=4 SV=1	L	Replication, recombination and repair	PREDICTED: uncharacterized protein LOC100783533 [Glycine max]
Omi04G023840.1	Molecular Function: nucleic acid binding (GO:0003676);; Molecular Function: RNA-DNA hybrid ribonuclease activity (GO:0004523);; Biological Process: DNA integration (GO:0015074);;	K00820|2.1e-56|nta:107787623|K00820 glutamine---fructose-6-phosphate transaminase (isomerizing) [EC:2.6.1.16] | (RefSeq) glutamine--fructose-6-phosphate aminotransferase [isomerizing] 2-like	[R]	General function prediction only	RNase H-like domain found in reverse transcriptase	--	Ribonuclease H OS=Cajanus cajan OX=3821 GN=KK1_017168 PE=4 SV=1	L	Replication, recombination and repair	PREDICTED: uncharacterized protein LOC100783533 [Glycine max]
Omi04G028080.1	Molecular Function: nucleic acid binding (GO:0003676);; Molecular Function: RNA-DNA hybrid ribonuclease activity (GO:0004523);; Biological Process: DNA integration (GO:0015074);;	K17541|9.1e-31|nnu:104611621|K17541 SCY1-like protein 2 | (RefSeq) uncharacterized LOC104611621	[R]	General function prediction only	Reverse transcriptase-like	--	Ribonuclease H OS=Cajanus cajan OX=3821 GN=KK1_017168 PE=4 SV=1	L	Replication, recombination and repair	PREDICTED: uncharacterized protein LOC100783533 [Glycine max]
Omi05G015350.1	Molecular Function: nucleic acid binding (GO:0003676);; Molecular Function: RNA-DNA hybrid ribonuclease activity (GO:0004523);; Biological Process: DNA integration (GO:0015074);;	K17541|9.4e-30|nnu:104611621|K17541 SCY1-like protein 2 | (RefSeq) uncharacterized LOC104611621	[R]	General function prediction only	Reverse transcriptase-like	RNA-directed DNA polymerase homolog OS=Oenothera berteroana OX=3950 PE=4 SV=1	Ribonuclease H OS=Cajanus cajan OX=3821 GN=KK1_017168 PE=4 SV=1	L	Replication, recombination and repair	PREDICTED: uncharacterized protein LOC100783533 [Glycine max]
Omi06G010770.1	Molecular Function: nucleic acid binding (GO:0003676);; Molecular Function: RNA-DNA hybrid ribonuclease activity (GO:0004523);; Biological Process: DNA integration (GO:0015074);;	K17541|7.2e-30|nnu:104611621|K17541 SCY1-like protein 2 | (RefSeq) uncharacterized LOC104611621	[R]	General function prediction only	Reverse transcriptase-like	RNA-directed DNA polymerase homolog OS=Oenothera berteroana OX=3950 PE=4 SV=1	Ribonuclease H OS=Cajanus cajan OX=3821 GN=KK1_017168 PE=4 SV=1	L	Replication, recombination and repair	PREDICTED: uncharacterized protein LOC100783533 [Glycine max]
Omi06G023300.1	Molecular Function: nucleic acid binding (GO:0003676);; Molecular Function: RNA-DNA hybrid ribonuclease activity (GO:0004523);; Biological Process: DNA integration (GO:0015074);;	K00820|3.9e-57|nta:107787623|K00820 glutamine---fructose-6-phosphate transaminase (isomerizing) [EC:2.6.1.16] | (RefSeq) glutamine--fructose-6-phosphate aminotransferase [isomerizing] 2-like	[R]	General function prediction only	RNase H-like domain found in reverse transcriptase	RNA-directed DNA polymerase homolog OS=Oenothera berteroana OX=3950 PE=4 SV=1	Ribonuclease H OS=Cajanus cajan OX=3821 GN=KK1_024405 PE=4 SV=1	L	Replication, recombination and repair	PREDICTED: uncharacterized protein LOC102661449 [Glycine max]
Omi06G025320.1	Molecular Function: nucleic acid binding (GO:0003676);; Molecular Function: RNA-DNA hybrid ribonuclease activity (GO:0004523);;	K14175|2.3e-38|mcha:111010887|K14175 (3S,6E)-nerolidol synthase [EC:4.2.3.48] | (RefSeq) (3S,6E)-nerolidol synthase 1-like	[R]	General function prediction only	RNase H-like domain found in reverse transcriptase	--	Retrotransposable element Tf2 (Fragment) OS=Cajanus cajan OX=3821 GN=KK1_005206 PE=4 SV=1	L	Replication, recombination and repair	PREDICTED: uncharacterized protein LOC100793719 [Glycine max]
Omi06G025380.1	Molecular Function: nucleic acid binding (GO:0003676);; Molecular Function: RNA-DNA hybrid ribonuclease activity (GO:0004523);; Biological Process: DNA integration (GO:0015074);;	K17541|1.8e-30|nnu:104611621|K17541 SCY1-like protein 2 | (RefSeq) uncharacterized LOC104611621	[R]	General function prediction only	Reverse transcriptase-like	--	Ribonuclease H OS=Cajanus cajan OX=3821 GN=KK1_029223 PE=4 SV=1	L	Replication, recombination and repair	PREDICTED: uncharacterized protein LOC100813533 [Glycine max]
Omi06G032020.1	Molecular Function: nucleic acid binding (GO:0003676);; Molecular Function: RNA-DNA hybrid ribonuclease activity (GO:0004523);; Biological Process: DNA integration (GO:0015074);;	K07393|1.0e-33|soe:110775499|K07393 glutathionyl-hydroquinone reductase [EC:1.8.5.7] | (RefSeq) uncharacterized protein LOC110775499	[R]	General function prediction only	Reverse transcriptase-like	RNA-directed DNA polymerase homolog OS=Oenothera berteroana OX=3950 PE=4 SV=1	Ribonuclease H OS=Cajanus cajan OX=3821 GN=KK1_017168 PE=4 SV=1	L	Replication, recombination and repair	PREDICTED: uncharacterized protein LOC102661449 [Glycine max]
Omi06G032520.1	Molecular Function: nucleic acid binding (GO:0003676);; Molecular Function: RNA-DNA hybrid ribonuclease activity (GO:0004523);; Biological Process: DNA integration (GO:0015074);;	K17541|6.3e-28|nnu:104611621|K17541 SCY1-like protein 2 | (RefSeq) uncharacterized LOC104611621	[R]	General function prediction only	Reverse transcriptase-like	--	Ribonuclease H OS=Cajanus cajan OX=3821 GN=KK1_029223 PE=4 SV=1	L	Replication, recombination and repair	PREDICTED: uncharacterized protein LOC100783533 [Glycine max]
Omi07G024400.1	Molecular Function: nucleic acid binding (GO:0003676);; Molecular Function: RNA-DNA hybrid ribonuclease activity (GO:0004523);; Biological Process: DNA integration (GO:0015074);;	K17541|3.2e-28|nnu:104611621|K17541 SCY1-like protein 2 | (RefSeq) uncharacterized LOC104611621	[R]	General function prediction only	Reverse transcriptase-like	--	Ribonuclease H OS=Cajanus cajan OX=3821 GN=KK1_017168 PE=4 SV=1	L	Replication, recombination and repair	PREDICTED: uncharacterized protein LOC100783533 [Glycine max]
Omi07G026430.1	Molecular Function: nucleic acid binding (GO:0003676);; Molecular Function: RNA-DNA hybrid ribonuclease activity (GO:0004523);; Biological Process: DNA integration (GO:0015074);;	K17541|4.5e-30|nnu:104611621|K17541 SCY1-like protein 2 | (RefSeq) uncharacterized LOC104611621	[R]	General function prediction only	RNase H-like domain found in reverse transcriptase	--	Ribonuclease H OS=Cajanus cajan OX=3821 GN=KK1_017168 PE=4 SV=1	L	Replication, recombination and repair	PREDICTED: uncharacterized protein LOC100783533 [Glycine max]
Omi07G029220.1	Molecular Function: nucleic acid binding (GO:0003676);; Molecular Function: RNA-DNA hybrid ribonuclease activity (GO:0004523);; Biological Process: DNA integration (GO:0015074);;	K07393|1.8e-59|soe:110775499|K07393 glutathionyl-hydroquinone reductase [EC:1.8.5.7] | (RefSeq) uncharacterized protein LOC110775499	[R]	General function prediction only	RNase H-like domain found in reverse transcriptase	RNA-directed DNA polymerase homolog OS=Oenothera berteroana OX=3950 PE=4 SV=1	Ribonuclease H OS=Cajanus cajan OX=3821 GN=KK1_017168 PE=4 SV=1	L	Replication, recombination and repair	PREDICTED: uncharacterized protein LOC100793719 [Glycine max]
Omi07G033260.1	Molecular Function: nucleic acid binding (GO:0003676);; Molecular Function: RNA-DNA hybrid ribonuclease activity (GO:0004523);; Biological Process: DNA integration (GO:0015074);;	K00820|2.4e-57|nta:107787623|K00820 glutamine---fructose-6-phosphate transaminase (isomerizing) [EC:2.6.1.16] | (RefSeq) glutamine--fructose-6-phosphate aminotransferase [isomerizing] 2-like	[R]	General function prediction only	RNase H-like domain found in reverse transcriptase	RNA-directed DNA polymerase homolog OS=Oenothera berteroana OX=3950 PE=4 SV=1	Ribonuclease H OS=Cajanus cajan OX=3821 GN=KK1_017168 PE=4 SV=1	L	Replication, recombination and repair	PREDICTED: uncharacterized protein LOC102661449 [Glycine max]
Omi07G036140.1	Molecular Function: nucleic acid binding (GO:0003676);; Molecular Function: RNA-DNA hybrid ribonuclease activity (GO:0004523);; Biological Process: DNA integration (GO:0015074);;	K14175|4.5e-36|mcha:111010887|K14175 (3S,6E)-nerolidol synthase [EC:4.2.3.48] | (RefSeq) (3S,6E)-nerolidol synthase 1-like	[R]	General function prediction only	RNase H-like domain found in reverse transcriptase	--	Ribonuclease H OS=Cajanus cajan OX=3821 GN=KK1_017168 PE=4 SV=1	L	Replication, recombination and repair	PREDICTED: uncharacterized protein LOC102661449 [Glycine max]
Omi07G036510.1	Molecular Function: nucleic acid binding (GO:0003676);; Molecular Function: RNA-DNA hybrid ribonuclease activity (GO:0004523);; Biological Process: DNA integration (GO:0015074);;	K17541|3.4e-29|nnu:104611621|K17541 SCY1-like protein 2 | (RefSeq) uncharacterized LOC104611621	[R]	General function prediction only	Reverse transcriptase-like	RNA-directed DNA polymerase homolog OS=Oenothera berteroana OX=3950 PE=4 SV=1	Ribonuclease H OS=Cajanus cajan OX=3821 GN=KK1_029223 PE=4 SV=1	L	Replication, recombination and repair	PREDICTED: uncharacterized protein LOC100783533 [Glycine max]
Omi07G037730.1	Molecular Function: nucleic acid binding (GO:0003676);; Molecular Function: RNA-DNA hybrid ribonuclease activity (GO:0004523);; Biological Process: DNA integration (GO:0015074);;	K14175|2.3e-33|mcha:111010887|K14175 (3S,6E)-nerolidol synthase [EC:4.2.3.48] | (RefSeq) (3S,6E)-nerolidol synthase 1-like	[R]	General function prediction only	RNase H-like domain found in reverse transcriptase	--	Ribonuclease H OS=Cajanus cajan OX=3821 GN=KK1_001646 PE=4 SV=1	L	Replication, recombination and repair	PREDICTED: uncharacterized protein LOC100793719 [Glycine max]
Omi07G040140.1	Molecular Function: nucleic acid binding (GO:0003676);; Molecular Function: RNA-DNA hybrid ribonuclease activity (GO:0004523);; Biological Process: DNA integration (GO:0015074);;	K14175|3.0e-36|mcha:111010887|K14175 (3S,6E)-nerolidol synthase [EC:4.2.3.48] | (RefSeq) (3S,6E)-nerolidol synthase 1-like	[R]	General function prediction only	RNase H-like domain found in reverse transcriptase	--	Ribonuclease H OS=Cajanus cajan OX=3821 GN=KK1_017168 PE=4 SV=1	L	Replication, recombination and repair	PREDICTED: uncharacterized protein LOC100783533 [Glycine max]
Omi07G041880.1	Molecular Function: nucleic acid binding (GO:0003676);; Molecular Function: RNA-DNA hybrid ribonuclease activity (GO:0004523);; Biological Process: DNA integration (GO:0015074);;	K00820|1.5e-57|nta:107787623|K00820 glutamine---fructose-6-phosphate transaminase (isomerizing) [EC:2.6.1.16] | (RefSeq) glutamine--fructose-6-phosphate aminotransferase [isomerizing] 2-like	[R]	General function prediction only	RNase H-like domain found in reverse transcriptase	--	Ribonuclease H OS=Cajanus cajan OX=3821 GN=KK1_017168 PE=4 SV=1	L	Replication, recombination and repair	PREDICTED: uncharacterized protein LOC102661449 [Glycine max]
Omi08G007210.1	Molecular Function: nucleic acid binding (GO:0003676);; Molecular Function: RNA-DNA hybrid ribonuclease activity (GO:0004523);;	K00820|6.6e-06|nta:107787623|K00820 glutamine---fructose-6-phosphate transaminase (isomerizing) [EC:2.6.1.16] | (RefSeq) glutamine--fructose-6-phosphate aminotransferase [isomerizing] 2-like	[R]	General function prediction only	Integrase zinc binding domain	--	Uncharacterized protein OS=Cajanus cajan OX=3821 GN=KK1_032449 PE=4 SV=1	L	Replication, recombination and repair	PREDICTED: uncharacterized protein LOC100793719 [Glycine max]
Omi08G007470.1	Molecular Function: nucleic acid binding (GO:0003676);; Molecular Function: RNA-DNA hybrid ribonuclease activity (GO:0004523);; Biological Process: DNA integration (GO:0015074);;	K17541|1.1e-30|nnu:104611621|K17541 SCY1-like protein 2 | (RefSeq) uncharacterized LOC104611621	[R]	General function prediction only	Reverse transcriptase-like	--	Ribonuclease H (Fragment) OS=Cajanus cajan OX=3821 GN=KK1_027568 PE=4 SV=1	L	Replication, recombination and repair	PREDICTED: uncharacterized protein LOC100813533 [Glycine max]
Omi08G018520.1	Molecular Function: nucleic acid binding (GO:0003676);; Molecular Function: RNA-DNA hybrid ribonuclease activity (GO:0004523);; Biological Process: DNA integration (GO:0015074);;	K17541|3.8e-29|nnu:104611621|K17541 SCY1-like protein 2 | (RefSeq) uncharacterized LOC104611621	[R]	General function prediction only	Reverse transcriptase-like	--	Ribonuclease H OS=Cajanus cajan OX=3821 GN=KK1_017168 PE=4 SV=1	L	Replication, recombination and repair	PREDICTED: uncharacterized protein LOC100783533 [Glycine max]
Omi01G001460.1	Molecular Function: nucleic acid binding (GO:0003676);; Molecular Function: RNA-DNA hybrid ribonuclease activity (GO:0004523);; Biological Process: DNA integration (GO:0015074);;	K14175|2.2e-46|mcha:111010887|K14175 (3S,6E)-nerolidol synthase [EC:4.2.3.48] | (RefSeq) (3S,6E)-nerolidol synthase 1-like	[R]	General function prediction only	Reverse transcriptase-like	--	Ribonuclease H OS=Trifolium subterraneum OX=3900 GN=TSUD_182500 PE=4 SV=1	L	Replication, recombination and repair	PREDICTED: uncharacterized protein LOC104893368 [Beta vulgaris subsp. vulgaris]
Omi01G003420.1	Molecular Function: nucleic acid binding (GO:0003676);; Molecular Function: RNA-DNA hybrid ribonuclease activity (GO:0004523);; Biological Process: DNA integration (GO:0015074);;	K02704|1.0e-26|soe:110789024|K02704 photosystem II CP47 chlorophyll apoprotein | (RefSeq) uncharacterized protein LOC110789024	[R]	General function prediction only	Reverse transcriptase-like	--	Ribonuclease H OS=Trifolium pratense OX=57577 GN=L195_g006698 PE=4 SV=1	L	Replication, recombination and repair	gag-pol polyprotein [Phaseolus vulgaris]
Omi01G029650.1	Molecular Function: nucleic acid binding (GO:0003676);; Molecular Function: RNA-DNA hybrid ribonuclease activity (GO:0004523);; Biological Process: DNA integration (GO:0015074);;	K14175|5.1e-48|mcha:111010887|K14175 (3S,6E)-nerolidol synthase [EC:4.2.3.48] | (RefSeq) (3S,6E)-nerolidol synthase 1-like	[R]	General function prediction only	Reverse transcriptase-like	--	Ribonuclease H OS=Arachis hypogaea OX=3818 GN=Ahy_A02g006044 PE=4 SV=1	L	Replication, recombination and repair	PREDICTED: uncharacterized protein LOC104893368 [Beta vulgaris subsp. vulgaris]
Omi01G037750.1	Molecular Function: nucleic acid binding (GO:0003676);; Molecular Function: RNA-DNA hybrid ribonuclease activity (GO:0004523);; Biological Process: DNA integration (GO:0015074);;	K02704|1.4e-28|soe:110789024|K02704 photosystem II CP47 chlorophyll apoprotein | (RefSeq) uncharacterized protein LOC110789024	[R]	General function prediction only	Integrase core domain	--	Ribonuclease H OS=Trifolium subterraneum OX=3900 GN=TSUD_252480 PE=4 SV=1	L	Replication, recombination and repair	gag-pol polyprotein [Phaseolus vulgaris]
Omi02G026770.1	Molecular Function: nucleic acid binding (GO:0003676);; Molecular Function: RNA-DNA hybrid ribonuclease activity (GO:0004523);; Biological Process: DNA integration (GO:0015074);;	K14175|9.3e-64|mcha:111010887|K14175 (3S,6E)-nerolidol synthase [EC:4.2.3.48] | (RefSeq) (3S,6E)-nerolidol synthase 1-like	[R]	General function prediction only	Reverse transcriptase-like	--	Ribonuclease H OS=Trifolium pratense OX=57577 GN=L195_g006698 PE=4 SV=1	L	Replication, recombination and repair	gag-pol polyprotein [Phaseolus vulgaris]
Omi03G049540.1	Molecular Function: nucleic acid binding (GO:0003676);; Molecular Function: aspartic-type endopeptidase activity (GO:0004190);; Molecular Function: RNA-DNA hybrid ribonuclease activity (GO:0004523);; Biological Process: DNA integration (GO:0015074);;	K14175|8.0e-49|mcha:111010887|K14175 (3S,6E)-nerolidol synthase [EC:4.2.3.48] | (RefSeq) (3S,6E)-nerolidol synthase 1-like	[R]	General function prediction only	Reverse transcriptase-like	--	Ribonuclease H OS=Arachis hypogaea OX=3818 GN=Ahy_A03g011020 PE=4 SV=1	L	Replication, recombination and repair	PREDICTED: uncharacterized protein LOC104893368 [Beta vulgaris subsp. vulgaris]
Omi04G010270.1	Molecular Function: nucleic acid binding (GO:0003676);; Molecular Function: RNA-DNA hybrid ribonuclease activity (GO:0004523);; Biological Process: DNA integration (GO:0015074);;	K02704|3.3e-25|soe:110789024|K02704 photosystem II CP47 chlorophyll apoprotein | (RefSeq) uncharacterized protein LOC110789024	[R]	General function prediction only	Reverse transcriptase-like	--	Ribonuclease H OS=Trifolium subterraneum OX=3900 GN=TSUD_252480 PE=4 SV=1	L	Replication, recombination and repair	gag-pol polyprotein [Phaseolus vulgaris]
Omi04G018450.1	Molecular Function: nucleic acid binding (GO:0003676);; Molecular Function: aspartic-type endopeptidase activity (GO:0004190);; Molecular Function: RNA-DNA hybrid ribonuclease activity (GO:0004523);; Biological Process: DNA integration (GO:0015074);;	K14175|1.3e-37|mcha:111010887|K14175 (3S,6E)-nerolidol synthase [EC:4.2.3.48] | (RefSeq) (3S,6E)-nerolidol synthase 1-like	[R]	General function prediction only	Reverse transcriptase-like	--	Ribonuclease H OS=Arachis hypogaea OX=3818 GN=Ahy_A03g011020 PE=4 SV=1	L	Replication, recombination and repair	PREDICTED: uncharacterized protein LOC104893368 [Beta vulgaris subsp. vulgaris]
Omi05G005800.1	Molecular Function: nucleic acid binding (GO:0003676);; Molecular Function: aspartic-type endopeptidase activity (GO:0004190);; Molecular Function: RNA-DNA hybrid ribonuclease activity (GO:0004523);; Biological Process: DNA integration (GO:0015074);;	K14175|2.3e-63|mcha:111010887|K14175 (3S,6E)-nerolidol synthase [EC:4.2.3.48] | (RefSeq) (3S,6E)-nerolidol synthase 1-like	[R]	General function prediction only	Reverse transcriptase-like	--	Ribonuclease H OS=Arachis hypogaea OX=3818 GN=Ahy_A02g005179 PE=4 SV=1	L	Replication, recombination and repair	gag-pol polyprotein [Phaseolus vulgaris]
Omi05G036860.1	Molecular Function: nucleic acid binding (GO:0003676);; Molecular Function: aspartic-type endopeptidase activity (GO:0004190);; Molecular Function: RNA-DNA hybrid ribonuclease activity (GO:0004523);; Biological Process: DNA integration (GO:0015074);;	K14175|8.2e-64|mcha:111010887|K14175 (3S,6E)-nerolidol synthase [EC:4.2.3.48] | (RefSeq) (3S,6E)-nerolidol synthase 1-like	[R]	General function prediction only	Reverse transcriptase-like	Uncharacterized mitochondrial protein AtMg00860 OS=Arabidopsis thaliana OX=3702 GN=AtMg00860 PE=4 SV=1	Ribonuclease H OS=Arachis hypogaea OX=3818 GN=Ahy_A03g011020 PE=4 SV=1	L	Replication, recombination and repair	gag-pol polyprotein [Phaseolus vulgaris]
Omi06G034230.1	Molecular Function: nucleic acid binding (GO:0003676);; Molecular Function: RNA-DNA hybrid ribonuclease activity (GO:0004523);; Biological Process: DNA integration (GO:0015074);;	K14175|6.2e-48|mcha:111010887|K14175 (3S,6E)-nerolidol synthase [EC:4.2.3.48] | (RefSeq) (3S,6E)-nerolidol synthase 1-like	[R]	General function prediction only	Reverse transcriptase-like	--	Ribonuclease H OS=Arachis hypogaea OX=3818 GN=Ahy_A02g006044 PE=4 SV=1	L	Replication, recombination and repair	gag-pol polyprotein [Phaseolus vulgaris]
Omi07G013420.1	Molecular Function: nucleic acid binding (GO:0003676);; Molecular Function: RNA-DNA hybrid ribonuclease activity (GO:0004523);; Biological Process: DNA integration (GO:0015074);;	K14175|6.2e-48|mcha:111010887|K14175 (3S,6E)-nerolidol synthase [EC:4.2.3.48] | (RefSeq) (3S,6E)-nerolidol synthase 1-like	[R]	General function prediction only	Reverse transcriptase-like	--	Ribonuclease H OS=Arachis hypogaea OX=3818 GN=Ahy_A02g006044 PE=4 SV=1	L	Replication, recombination and repair	gag-pol polyprotein [Phaseolus vulgaris]
Omi08G012870.1	Molecular Function: nucleic acid binding (GO:0003676);; Molecular Function: RNA-DNA hybrid ribonuclease activity (GO:0004523);; Biological Process: DNA integration (GO:0015074);;	K14175|1.8e-47|mcha:111010887|K14175 (3S,6E)-nerolidol synthase [EC:4.2.3.48] | (RefSeq) (3S,6E)-nerolidol synthase 1-like	[R]	General function prediction only	Reverse transcriptase-like	--	Ribonuclease H OS=Arachis hypogaea OX=3818 GN=Ahy_A02g006044 PE=4 SV=1	L	Replication, recombination and repair	gag-pol polyprotein [Phaseolus vulgaris]
Omi08G028040.1	Molecular Function: nucleic acid binding (GO:0003676);; Molecular Function: RNA-DNA hybrid ribonuclease activity (GO:0004523);; Biological Process: DNA integration (GO:0015074);;	K14175|2.4e-47|mcha:111010887|K14175 (3S,6E)-nerolidol synthase [EC:4.2.3.48] | (RefSeq) (3S,6E)-nerolidol synthase 1-like	[R]	General function prediction only	Reverse transcriptase-like	--	Ribonuclease H OS=Arachis hypogaea OX=3818 GN=Ahy_A02g006044 PE=4 SV=1	L	Replication, recombination and repair	gag-pol polyprotein [Phaseolus vulgaris]
Omi03G017970.1	Molecular Function: polygalacturonase activity (GO:0004650);; Cellular Component: cellular_component (GO:0005575);; Cellular Component: extracellular region (GO:0005576);; Cellular Component: cell wall (GO:0005618);; Cellular Component: obsolete cell (GO:0005623);; Biological Process: carbohydrate metabolic process (GO:0005975);; Cellular Component: external encapsulating structure (GO:0030312);;…	K01213|3.0e-173|ccaj:109814372|K01213 galacturan 1,4-alpha-galacturonidase [EC:3.2.1.67] | (RefSeq) polygalacturonase-like isoform X1	--	--	Glycosyl hydrolases family 28	Polygalacturonase OS=Medicago sativa OX=3879 PE=2 SV=1	Putative polygalacturonase OS=Lupinus albus OX=3870 GN=Lal_00048649 PE=3 SV=1	G	Carbohydrate transport and metabolism	PREDICTED: polygalacturonase-like [Cicer arietinum]
Omi03G017980.1	Molecular Function: polygalacturonase activity (GO:0004650);; Cellular Component: cellular_component (GO:0005575);; Cellular Component: extracellular region (GO:0005576);; Cellular Component: cell wall (GO:0005618);; Cellular Component: obsolete cell (GO:0005623);; Biological Process: carbohydrate metabolic process (GO:0005975);; Cellular Component: external encapsulating structure (GO:0030312);;…	K01213|3.9e-173|ccaj:109814372|K01213 galacturan 1,4-alpha-galacturonidase [EC:3.2.1.67] | (RefSeq) polygalacturonase-like isoform X1	--	--	Glycosyl hydrolases family 28	Polygalacturonase OS=Medicago sativa OX=3879 PE=2 SV=1	Putative polygalacturonase OS=Lupinus albus OX=3870 GN=Lal_00048649 PE=3 SV=1	G	Carbohydrate transport and metabolism	PREDICTED: polygalacturonase-like [Cicer arietinum]
Omi03G018000.1	Molecular Function: polygalacturonase activity (GO:0004650);; Cellular Component: cellular_component (GO:0005575);; Cellular Component: extracellular region (GO:0005576);; Cellular Component: cell wall (GO:0005618);; Cellular Component: obsolete cell (GO:0005623);; Biological Process: carbohydrate metabolic process (GO:0005975);; Cellular Component: external encapsulating structure (GO:0030312);;…	K01213|9.8e-169|gmx:100788863|K01213 galacturan 1,4-alpha-galacturonidase [EC:3.2.1.67] | (RefSeq) polygalacturonase isoform X1	--	--	Glycosyl hydrolases family 28	Polygalacturonase OS=Medicago sativa OX=3879 PE=2 SV=1	Putative polygalacturonase OS=Lupinus albus OX=3870 GN=Lal_00048649 PE=3 SV=1	G	Carbohydrate transport and metabolism	PREDICTED: polygalacturonase-like [Cicer arietinum]
Omi03G018010.1	Molecular Function: polygalacturonase activity (GO:0004650);; Cellular Component: cellular_component (GO:0005575);; Cellular Component: extracellular region (GO:0005576);; Cellular Component: cell wall (GO:0005618);; Cellular Component: obsolete cell (GO:0005623);; Biological Process: carbohydrate metabolic process (GO:0005975);; Cellular Component: external encapsulating structure (GO:0030312);;…	K01213|1.9e-172|ccaj:109814372|K01213 galacturan 1,4-alpha-galacturonidase [EC:3.2.1.67] | (RefSeq) polygalacturonase-like isoform X1	--	--	Glycosyl hydrolases family 28	Polygalacturonase OS=Medicago sativa OX=3879 PE=2 SV=1	Putative polygalacturonase OS=Lupinus albus OX=3870 GN=Lal_00048649 PE=3 SV=1	G	Carbohydrate transport and metabolism	PREDICTED: polygalacturonase-like [Cicer arietinum]
Omi03G018040.1	Molecular Function: polygalacturonase activity (GO:0004650);; Cellular Component: cellular_component (GO:0005575);; Cellular Component: extracellular region (GO:0005576);; Cellular Component: cell wall (GO:0005618);; Cellular Component: obsolete cell (GO:0005623);; Biological Process: carbohydrate metabolic process (GO:0005975);; Cellular Component: external encapsulating structure (GO:0030312);;…	K01213|3.0e-173|ccaj:109814372|K01213 galacturan 1,4-alpha-galacturonidase [EC:3.2.1.67] | (RefSeq) polygalacturonase-like isoform X1	--	--	Glycosyl hydrolases family 28	Polygalacturonase OS=Medicago sativa OX=3879 PE=2 SV=1	Putative polygalacturonase OS=Lupinus albus OX=3870 GN=Lal_00048649 PE=3 SV=1	G	Carbohydrate transport and metabolism	PREDICTED: polygalacturonase-like [Cicer arietinum]
Omi03G018050.1	Molecular Function: polygalacturonase activity (GO:0004650);; Cellular Component: cellular_component (GO:0005575);; Cellular Component: extracellular region (GO:0005576);; Cellular Component: cell wall (GO:0005618);; Cellular Component: obsolete cell (GO:0005623);; Biological Process: carbohydrate metabolic process (GO:0005975);; Cellular Component: external encapsulating structure (GO:0030312);;…	K01213|3.9e-173|ccaj:109814372|K01213 galacturan 1,4-alpha-galacturonidase [EC:3.2.1.67] | (RefSeq) polygalacturonase-like isoform X1	--	--	Glycosyl hydrolases family 28	Polygalacturonase OS=Medicago sativa OX=3879 PE=2 SV=1	Putative polygalacturonase OS=Lupinus albus OX=3870 GN=Lal_00048649 PE=3 SV=1	G	Carbohydrate transport and metabolism	PREDICTED: polygalacturonase-like [Cicer arietinum]
Omi03G018080.1	Molecular Function: polygalacturonase activity (GO:0004650);; Cellular Component: cellular_component (GO:0005575);; Cellular Component: extracellular region (GO:0005576);; Cellular Component: cell wall (GO:0005618);; Cellular Component: obsolete cell (GO:0005623);; Biological Process: carbohydrate metabolic process (GO:0005975);; Cellular Component: external encapsulating structure (GO:0030312);;…	K01213|6.5e-165|ccaj:109814372|K01213 galacturan 1,4-alpha-galacturonidase [EC:3.2.1.67] | (RefSeq) polygalacturonase-like isoform X1	--	--	Glycosyl hydrolases family 28	Polygalacturonase OS=Medicago sativa OX=3879 PE=2 SV=1	Putative polygalacturonase OS=Lupinus albus OX=3870 GN=Lal_00048649 PE=3 SV=1	G	Carbohydrate transport and metabolism	PREDICTED: polygalacturonase-like [Cicer arietinum]
Omi03G018100.1	Molecular Function: polygalacturonase activity (GO:0004650);; Cellular Component: cellular_component (GO:0005575);; Cellular Component: extracellular region (GO:0005576);; Cellular Component: cell wall (GO:0005618);; Cellular Component: obsolete cell (GO:0005623);; Biological Process: carbohydrate metabolic process (GO:0005975);; Cellular Component: external encapsulating structure (GO:0030312);;…	K01213|6.6e-173|ccaj:109814372|K01213 galacturan 1,4-alpha-galacturonidase [EC:3.2.1.67] | (RefSeq) polygalacturonase-like isoform X1	--	--	Glycosyl hydrolases family 28	Polygalacturonase OS=Medicago sativa OX=3879 PE=2 SV=1	Putative polygalacturonase OS=Lupinus albus OX=3870 GN=Lal_00048649 PE=3 SV=1	G	Carbohydrate transport and metabolism	PREDICTED: polygalacturonase-like [Cicer arietinum]
Omi03G018140.1	Molecular Function: polygalacturonase activity (GO:0004650);; Cellular Component: cellular_component (GO:0005575);; Cellular Component: extracellular region (GO:0005576);; Cellular Component: cell wall (GO:0005618);; Cellular Component: obsolete cell (GO:0005623);; Biological Process: carbohydrate metabolic process (GO:0005975);; Cellular Component: external encapsulating structure (GO:0030312);;…	K01213|6.5e-165|ccaj:109814372|K01213 galacturan 1,4-alpha-galacturonidase [EC:3.2.1.67] | (RefSeq) polygalacturonase-like isoform X1	--	--	Glycosyl hydrolases family 28	Polygalacturonase OS=Medicago sativa OX=3879 PE=2 SV=1	Putative polygalacturonase OS=Lupinus albus OX=3870 GN=Lal_00048649 PE=3 SV=1	G	Carbohydrate transport and metabolism	PREDICTED: polygalacturonase-like [Cicer arietinum]
Omi03G018170.1	Molecular Function: polygalacturonase activity (GO:0004650);; Cellular Component: cellular_component (GO:0005575);; Cellular Component: extracellular region (GO:0005576);; Cellular Component: cell wall (GO:0005618);; Cellular Component: obsolete cell (GO:0005623);; Biological Process: carbohydrate metabolic process (GO:0005975);; Cellular Component: external encapsulating structure (GO:0030312);;…	K01213|3.1e-159|ccaj:109814372|K01213 galacturan 1,4-alpha-galacturonidase [EC:3.2.1.67] | (RefSeq) polygalacturonase-like isoform X1	--	--	Glycosyl hydrolases family 28	Polygalacturonase OS=Medicago sativa OX=3879 PE=2 SV=1	Putative polygalacturonase OS=Lupinus albus OX=3870 GN=Lal_00048649 PE=3 SV=1	G	Carbohydrate transport and metabolism	PREDICTED: polygalacturonase-like [Cicer arietinum]
Omi03G018210.1	Molecular Function: polygalacturonase activity (GO:0004650);; Cellular Component: cellular_component (GO:0005575);; Cellular Component: extracellular region (GO:0005576);; Cellular Component: cell wall (GO:0005618);; Cellular Component: obsolete cell (GO:0005623);; Biological Process: carbohydrate metabolic process (GO:0005975);; Cellular Component: external encapsulating structure (GO:0030312);;…	K01213|1.1e-172|ccaj:109814372|K01213 galacturan 1,4-alpha-galacturonidase [EC:3.2.1.67] | (RefSeq) polygalacturonase-like isoform X1	--	--	Glycosyl hydrolases family 28	Polygalacturonase OS=Medicago sativa OX=3879 PE=2 SV=1	Putative polygalacturonase OS=Lupinus albus OX=3870 GN=Lal_00048649 PE=3 SV=1	G	Carbohydrate transport and metabolism	PREDICTED: polygalacturonase-like [Cicer arietinum]
Omi08G029910.1	Molecular Function: polygalacturonase activity (GO:0004650);; Cellular Component: cellular_component (GO:0005575);; Cellular Component: extracellular region (GO:0005576);; Cellular Component: cell wall (GO:0005618);; Cellular Component: obsolete cell (GO:0005623);; Biological Process: carbohydrate metabolic process (GO:0005975);; Cellular Component: external encapsulating structure (GO:0030312);;…	K01213|1.2e-171|lang:109358065|K01213 galacturan 1,4-alpha-galacturonidase [EC:3.2.1.67] | (RefSeq) polygalacturonase-like	--	--	Glycosyl hydrolases family 28	Polygalacturonase OS=Medicago sativa OX=3879 PE=2 SV=1	Putative polygalacturonase OS=Lupinus albus OX=3870 GN=Lal_00002612 PE=3 SV=1	G	Carbohydrate transport and metabolism	hypothetical protein PHAVU_004G097300g [Phaseolus vulgaris]
Omi01G005940.1	--	K20535|5.5e-14|nta:107797610|K20535 mitogen-activated protein kinase 1/2 [EC:2.7.11.24] | (RefSeq) mitogen-activated protein kinase KSS1-like	--	--	Myb/SANT-like DNA-binding domain	--	Myb_DNA-bind_3 domain-containing protein OS=Arachis hypogaea OX=3818 GN=Ahy_B10g106479 PE=4 SV=1	S	Function unknown	Hypothetical protein glysoja_033113 [Glycine soja]
Omi01G035050.1	--	K20535|1.3e-15|nta:107797610|K20535 mitogen-activated protein kinase 1/2 [EC:2.7.11.24] | (RefSeq) mitogen-activated protein kinase KSS1-like	--	--	Myb/SANT-like DNA-binding domain	--	Myb_DNA-bind_3 domain-containing protein OS=Arachis hypogaea OX=3818 GN=Ahy_B05g079210 PE=4 SV=1	S	Function unknown	PREDICTED: uncharacterized protein LOC102662361 [Glycine max]
Omi01G039030.1	--	--	--	--	--	--	Myb_DNA-bind_3 domain-containing protein OS=Arachis hypogaea OX=3818 GN=Ahy_A02g006490 PE=4 SV=1	S	Function unknown	Hypothetical protein glysoja_033113 [Glycine soja]
Omi01G043340.1	--	--	--	--	--	--	Uncharacterized protein OS=Arachis hypogaea OX=3818 GN=Ahy_B02g059789 PE=4 SV=1	--	--	Hypothetical protein glysoja_033113 [Glycine soja]
Omi02G010160.1	--	K20535|2.5e-11|nta:107797610|K20535 mitogen-activated protein kinase 1/2 [EC:2.7.11.24] | (RefSeq) mitogen-activated protein kinase KSS1-like	--	--	Myb/SANT-like DNA-binding domain	--	Myb_DNA-bind_3 domain-containing protein OS=Arachis hypogaea OX=3818 GN=Ahy_B04g069343 PE=4 SV=1	S	Function unknown	PREDICTED: uncharacterized protein LOC102662361 [Glycine max]
Omi02G014090.1	--	--	--	--	Myb/SANT-like DNA-binding domain	--	Myb_DNA-bind_3 domain-containing protein OS=Arachis hypogaea OX=3818 GN=Ahy_A02g006490 PE=4 SV=1	S	Function unknown	PREDICTED: uncharacterized protein LOC102662361 [Glycine max]
Omi02G029290.1	--	K20535|2.9e-09|nta:107797610|K20535 mitogen-activated protein kinase 1/2 [EC:2.7.11.24] | (RefSeq) mitogen-activated protein kinase KSS1-like	--	--	Myb/SANT-like DNA-binding domain	--	Myb_DNA-bind_3 domain-containing protein OS=Arachis hypogaea OX=3818 GN=Ahy_B10g106479 PE=4 SV=1	S	Function unknown	PREDICTED: uncharacterized protein LOC102662361 [Glycine max]
Omi02G044020.1	--	--	--	--	--	--	Uncharacterized protein OS=Arachis hypogaea OX=3818 GN=Ahy_B02g059789 PE=4 SV=1	S	Function unknown	Hypothetical protein glysoja_033113 [Glycine soja]
Omi03G010580.1	--	K20535|1.2e-16|nta:107797610|K20535 mitogen-activated protein kinase 1/2 [EC:2.7.11.24] | (RefSeq) mitogen-activated protein kinase KSS1-like	--	--	Myb/SANT-like DNA-binding domain	Uncharacterized protein At2g29880 OS=Arabidopsis thaliana OX=3702 GN=At2g29880 PE=2 SV=1	Myb_DNA-bind_3 domain-containing protein OS=Arachis hypogaea OX=3818 GN=Ahy_B10g106479 PE=4 SV=1	S	Function unknown	Hypothetical protein glysoja_033113 [Glycine soja]
Omi03G026880.1	--	K07517|2.7e-08|atr:18427060|K07517 Delta3-Delta2-enoyl-CoA isomerase [EC:5.3.3.8] | (RefSeq) uncharacterized protein LOC18427060	--	--	Myb/SANT-like DNA-binding domain	--	Myb_DNA-bind_3 domain-containing protein OS=Arachis hypogaea OX=3818 GN=Ahy_B10g106479 PE=4 SV=1	S	Function unknown	Hypothetical protein glysoja_033113 [Glycine soja]
Omi03G027620.1	--	K20535|2.6e-19|nta:107797610|K20535 mitogen-activated protein kinase 1/2 [EC:2.7.11.24] | (RefSeq) mitogen-activated protein kinase KSS1-like	--	--	Myb/SANT-like DNA-binding domain	--	Myb_DNA-bind_3 domain-containing protein OS=Arachis hypogaea OX=3818 GN=Ahy_B10g106479 PE=4 SV=1	S	Function unknown	Hypothetical protein glysoja_033113 [Glycine soja]
Omi03G033890.1	--	--	--	--	--	--	Myb_DNA-bind_3 domain-containing protein OS=Arachis hypogaea OX=3818 GN=Ahy_A02g006490 PE=4 SV=1	--	--	Hypothetical protein glysoja_033113 [Glycine soja]
Omi03G038820.1	Molecular Function: structural constituent of ribosome (GO:0003735);; Cellular Component: ribosome (GO:0005840);; Biological Process: translation (GO:0006412);;	K20535|9.7e-19|nta:107797610|K20535 mitogen-activated protein kinase 1/2 [EC:2.7.11.24] | (RefSeq) mitogen-activated protein kinase KSS1-like	--	--	Myb/SANT-like DNA-binding domain	--	Myb_DNA-bind_3 domain-containing protein OS=Arachis hypogaea OX=3818 GN=Ahy_A10g048735 PE=3 SV=1	S	Function unknown	Hypothetical protein glysoja_033113 [Glycine soja]
Omi03G049920.1	--	K20535|2.9e-20|nta:107797610|K20535 mitogen-activated protein kinase 1/2 [EC:2.7.11.24] | (RefSeq) mitogen-activated protein kinase KSS1-like	--	--	Myb/SANT-like DNA-binding domain	--	Myb_DNA-bind_3 domain-containing protein OS=Arachis hypogaea OX=3818 GN=Ahy_B02g059192 PE=4 SV=1	S	Function unknown	PREDICTED: uncharacterized protein LOC102662361 [Glycine max]
Omi04G030530.1	--	K20535|3.1e-08|nta:107797610|K20535 mitogen-activated protein kinase 1/2 [EC:2.7.11.24] | (RefSeq) mitogen-activated protein kinase KSS1-like	--	--	Myb/SANT-like DNA-binding domain	--	Myb_DNA-bind_3 domain-containing protein OS=Arachis hypogaea OX=3818 GN=Ahy_B10g106479 PE=4 SV=1	S	Function unknown	PREDICTED: uncharacterized protein LOC102662361 [Glycine max]
Omi05G012060.1	Molecular Function: DNA binding (GO:0003677);;	K20535|9.1e-33|nta:107797610|K20535 mitogen-activated protein kinase 1/2 [EC:2.7.11.24] | (RefSeq) mitogen-activated protein kinase KSS1-like	--	--	Myb/SANT-like DNA-binding domain	--	Myb/SANT-like DNA-binding domain protein OS=Medicago truncatula OX=3880 GN=MTR_2g076190 PE=4 SV=1	S	Function unknown	hypothetical protein MTR_2g076190 [Medicago truncatula]
Omi05G031320.1	Molecular Function: structural constituent of ribosome (GO:0003735);; Cellular Component: ribosome (GO:0005840);; Biological Process: translation (GO:0006412);;	K20535|6.2e-19|nta:107797610|K20535 mitogen-activated protein kinase 1/2 [EC:2.7.11.24] | (RefSeq) mitogen-activated protein kinase KSS1-like	--	--	Myb/SANT-like DNA-binding domain	--	Myb_DNA-bind_3 domain-containing protein OS=Arachis hypogaea OX=3818 GN=Ahy_A10g048735 PE=3 SV=1	S	Function unknown	PREDICTED: uncharacterized protein LOC102662361 [Glycine max]
Omi06G035090.1	Molecular Function: structural constituent of ribosome (GO:0003735);; Cellular Component: ribosome (GO:0005840);; Biological Process: translation (GO:0006412);;	K20535|7.0e-16|nta:107797610|K20535 mitogen-activated protein kinase 1/2 [EC:2.7.11.24] | (RefSeq) mitogen-activated protein kinase KSS1-like	--	--	Myb/SANT-like DNA-binding domain	--	Myb_DNA-bind_3 domain-containing protein OS=Arachis hypogaea OX=3818 GN=Ahy_A10g048735 PE=3 SV=1	S	Function unknown	PREDICTED: uncharacterized protein LOC102662361 [Glycine max]
Omi08G001330.1	Molecular Function: structural constituent of ribosome (GO:0003735);; Cellular Component: ribosome (GO:0005840);; Biological Process: translation (GO:0006412);;	K20535|2.7e-10|nta:107797610|K20535 mitogen-activated protein kinase 1/2 [EC:2.7.11.24] | (RefSeq) mitogen-activated protein kinase KSS1-like	--	--	Myb/SANT-like DNA-binding domain	--	Myb_DNA-bind_3 domain-containing protein OS=Arachis hypogaea OX=3818 GN=Ahy_A10g048735 PE=3 SV=1	S	Function unknown	Hypothetical protein glysoja_033113 [Glycine soja]
Omi08G017170.1	Molecular Function: structural constituent of ribosome (GO:0003735);; Cellular Component: ribosome (GO:0005840);; Biological Process: translation (GO:0006412);;	K20535|6.6e-20|nta:107797610|K20535 mitogen-activated protein kinase 1/2 [EC:2.7.11.24] | (RefSeq) mitogen-activated protein kinase KSS1-like	--	--	Myb/SANT-like DNA-binding domain	Uncharacterized protein At2g29880 OS=Arabidopsis thaliana OX=3702 GN=At2g29880 PE=2 SV=1	Myb_DNA-bind_3 domain-containing protein OS=Arachis hypogaea OX=3818 GN=Ahy_A10g048735 PE=3 SV=1	S	Function unknown	Hypothetical protein glysoja_033113 [Glycine soja]
Omi01G016930.1	--	--	--	--	Stress up-regulated Nod 19	--	Uncharacterized protein OS=Cajanus cajan OX=3821 GN=KK1_046503 PE=4 SV=1	S	Function unknown	PREDICTED: uncharacterized protein LOC100820275 [Glycine max]
Omi01G016950.1	--	--	--	--	Stress up-regulated Nod 19	--	Uncharacterized protein (Fragment) OS=Mucuna pruriens OX=157652 GN=CR513_53743 PE=4 SV=1	S	Function unknown	PREDICTED: uncharacterized protein LOC100820275 [Glycine max]
Omi01G016960.1	--	--	--	--	Stress up-regulated Nod 19	--	Uncharacterized protein OS=Cajanus cajan OX=3821 GN=KK1_046503 PE=4 SV=1	S	Function unknown	PREDICTED: uncharacterized protein LOC100820275 [Glycine max]
Omi01G023900.1	--	--	--	--	Stress up-regulated Nod 19	--	Uncharacterized protein (Fragment) OS=Mucuna pruriens OX=157652 GN=CR513_53743 PE=4 SV=1	S	Function unknown	PREDICTED: uncharacterized protein LOC100820275 [Glycine max]
Omi05G042780.1	--	--	--	--	Stress up-regulated Nod 19	--	Uncharacterized protein OS=Cajanus cajan OX=3821 GN=KK1_046503 PE=4 SV=1	S	Function unknown	PREDICTED: uncharacterized protein LOC100820275 [Glycine max]
Omi06G036920.1	--	--	--	--	Stress up-regulated Nod 19	--	Uncharacterized protein OS=Cajanus cajan OX=3821 GN=KK1_046503 PE=4 SV=1	S	Function unknown	PREDICTED: uncharacterized protein LOC100820275 [Glycine max]
Omi07G019390.1	--	--	--	--	Stress up-regulated Nod 19	--	Uncharacterized protein (Fragment) OS=Mucuna pruriens OX=157652 GN=CR513_27572 PE=4 SV=1	S	Function unknown	PREDICTED: uncharacterized protein LOC100799740 [Glycine max]
Omi07G019400.1	--	--	--	--	Stress up-regulated Nod 19	--	Uncharacterized protein OS=Cajanus cajan OX=3821 GN=KK1_046503 PE=4 SV=1	S	Function unknown	hypothetical protein glysoja_039898 [Glycine soja]
Omi07G019420.1	--	--	--	--	Stress up-regulated Nod 19	--	Uncharacterized protein OS=Cajanus cajan OX=3821 GN=KK1_046503 PE=4 SV=1	S	Function unknown	hypothetical protein glysoja_039898 [Glycine soja]
Omi07G019430.1	--	--	--	--	Stress up-regulated Nod 19	--	Uncharacterized protein OS=Cajanus cajan OX=3821 GN=KK1_046503 PE=4 SV=1	S	Function unknown	hypothetical protein glysoja_039898 [Glycine soja]
Omi07G019440.1	--	--	--	--	Stress up-regulated Nod 19	--	Uncharacterized protein (Fragment) OS=Mucuna pruriens OX=157652 GN=CR513_27572 PE=4 SV=1	S	Function unknown	PREDICTED: uncharacterized protein LOC100799740 [Glycine max]
Omi07G019450.1	--	--	--	--	Stress up-regulated Nod 19	--	Uncharacterized protein OS=Cajanus cajan OX=3821 GN=KK1_046503 PE=4 SV=1	S	Function unknown	PREDICTED: uncharacterized protein LOC100820275 [Glycine max]
Omi01G000360.1	--	K07466|4.5e-66|mtr:MTR_8g062030|K07466 replication factor A1 | (RefSeq) replication factor-A carboxy-terminal domain protein	[L]	Replication, recombination and repair	Domain of unknown function DUF223	--	DUF223 domain-containing protein OS=Arachis hypogaea OX=3818 GN=Ahy_B10g106000 PE=4 SV=1	L	Replication, recombination and repair	replication factor-A carboxy-terminal domain protein [Medicago truncatula]
Omi01G019690.1	--	K07466|2.9e-107|mtr:MTR_8g062030|K07466 replication factor A1 | (RefSeq) replication factor-A carboxy-terminal domain protein	[L]	Replication, recombination and repair	Domain of unknown function DUF223	Replication protein A 70 kDa DNA-binding subunit C OS=Oryza sativa subsp. japonica OX=39947 GN=RPA1C PE=1 SV=1	Uncharacterized protein OS=Arachis hypogaea OX=3818 GN=Ahy_B10g106005 PE=4 SV=1	L	Replication, recombination and repair	replication factor-A carboxy-terminal domain protein [Medicago truncatula]
Omi02G009780.1	--	K07466|1.2e-73|mtr:MTR_8g062030|K07466 replication factor A1 | (RefSeq) replication factor-A carboxy-terminal domain protein	[L]	Replication, recombination and repair	Domain of unknown function DUF223	Replication protein A 70 kDa DNA-binding subunit B OS=Arabidopsis thaliana OX=3702 GN=RPA1B PE=3 SV=1	Uncharacterized protein OS=Arachis hypogaea OX=3818 GN=Ahy_B10g106005 PE=4 SV=1	L	Replication, recombination and repair	replication factor-A carboxy-terminal domain protein [Medicago truncatula]
Omi02G015950.1	Biological Process: telomere maintenance (GO:0000723);; Biological Process: double-strand break repair via homologous recombination (GO:0000724);; Cellular Component: nuclear chromosome, telomeric region (GO:0000784);; Molecular Function: damaged DNA binding (GO:0003684);; Molecular Function: single-stranded DNA binding (GO:0003697);; Cellular Component: DNA replication factor A complex (GO:00056…	K07466|2.4e-42|mtr:MTR_8g062030|K07466 replication factor A1 | (RefSeq) replication factor-A carboxy-terminal domain protein	[L]	Replication, recombination and repair	Domain of unknown function DUF223	--	Replication factor-A carboxy-terminal domain protein OS=Medicago truncatula OX=3880 GN=11425976 PE=4 SV=1	L	Replication, recombination and repair	Replication factor A protein [Medicago truncatula]
Omi02G023610.1	--	K07466|1.1e-53|mtr:MTR_8g062030|K07466 replication factor A1 | (RefSeq) replication factor-A carboxy-terminal domain protein	[L]	Replication, recombination and repair	Domain of unknown function DUF223	--	Uncharacterized protein OS=Arachis hypogaea OX=3818 GN=Ahy_A10g049630 PE=4 SV=1	L	Replication, recombination and repair	replication factor-A carboxy-terminal domain protein [Medicago truncatula]
Omi02G029600.1	--	K07466|8.3e-59|mtr:MTR_8g062030|K07466 replication factor A1 | (RefSeq) replication factor-A carboxy-terminal domain protein	[L]	Replication, recombination and repair	Domain of unknown function DUF223	Replication protein A 70 kDa DNA-binding subunit B OS=Arabidopsis thaliana OX=3702 GN=RPA1B PE=3 SV=1	DUF223 domain-containing protein OS=Arachis hypogaea OX=3818 GN=Ahy_B10g106000 PE=4 SV=1	L	Replication, recombination and repair	replication factor-A carboxy-terminal domain protein [Medicago truncatula]
Omi02G036080.1	--	K07466|5.3e-58|mtr:MTR_8g062030|K07466 replication factor A1 | (RefSeq) replication factor-A carboxy-terminal domain protein	[L]	Replication, recombination and repair	Domain of unknown function DUF223	Replication protein A 70 kDa DNA-binding subunit B OS=Arabidopsis thaliana OX=3702 GN=RPA1B PE=3 SV=1	DUF223 domain-containing protein OS=Arachis hypogaea OX=3818 GN=Ahy_B10g106000 PE=4 SV=1	L	Replication, recombination and repair	replication factor-A carboxy-terminal domain protein [Medicago truncatula]
Omi03G016760.1	--	K07466|1.8e-60|mtr:MTR_8g062030|K07466 replication factor A1 | (RefSeq) replication factor-A carboxy-terminal domain protein	[L]	Replication, recombination and repair	Domain of unknown function DUF223	Replication protein A 70 kDa DNA-binding subunit B OS=Arabidopsis thaliana OX=3702 GN=RPA1B PE=3 SV=1	DUF223 domain-containing protein OS=Arachis hypogaea OX=3818 GN=Ahy_B10g106000 PE=4 SV=1	L	Replication, recombination and repair	replication factor-A carboxy-terminal domain protein [Medicago truncatula]
Omi03G020780.1	--	K07466|1.5e-110|mtr:MTR_8g062030|K07466 replication factor A1 | (RefSeq) replication factor-A carboxy-terminal domain protein	[L]	Replication, recombination and repair	Domain of unknown function DUF223	Replication protein A 70 kDa DNA-binding subunit C OS=Oryza sativa subsp. japonica OX=39947 GN=RPA1C PE=1 SV=1	Uncharacterized protein OS=Arachis hypogaea OX=3818 GN=Ahy_A10g049630 PE=4 SV=1	L	Replication, recombination and repair	replication factor-A carboxy-terminal domain protein [Medicago truncatula]
Omi03G023050.1	--	K07466|1.5e-88|mtr:MTR_8g062030|K07466 replication factor A1 | (RefSeq) replication factor-A carboxy-terminal domain protein	[L]	Replication, recombination and repair	Domain of unknown function DUF223	Replication protein A 70 kDa DNA-binding subunit B OS=Oryza sativa subsp. japonica OX=39947 GN=RPA1B PE=1 SV=1	Uncharacterized protein OS=Arachis hypogaea OX=3818 GN=Ahy_B10g106005 PE=4 SV=1	L	Replication, recombination and repair	replication factor-A carboxy-terminal domain protein [Medicago truncatula]
Omi03G025860.1	--	K07466|7.6e-47|mtr:MTR_8g062030|K07466 replication factor A1 | (RefSeq) replication factor-A carboxy-terminal domain protein	[L]	Replication, recombination and repair	Domain of unknown function DUF223	--	Uncharacterized protein OS=Arachis hypogaea OX=3818 GN=Ahy_A10g049630 PE=4 SV=1	L	Replication, recombination and repair	replication factor-A carboxy-terminal domain protein [Medicago truncatula]
Omi03G039000.1	--	K07466|1.8e-62|mtr:MTR_8g062030|K07466 replication factor A1 | (RefSeq) replication factor-A carboxy-terminal domain protein	[L]	Replication, recombination and repair	Domain of unknown function DUF223	Replication protein A 70 kDa DNA-binding subunit C OS=Arabidopsis thaliana OX=3702 GN=RPA1C PE=3 SV=1	DUF223 domain-containing protein OS=Arachis hypogaea OX=3818 GN=Ahy_B10g106000 PE=4 SV=1	L	Replication, recombination and repair	replication factor-A carboxy-terminal domain protein [Medicago truncatula]
Omi04G033300.1	--	K07466|6.9e-25|mtr:MTR_8g062030|K07466 replication factor A1 | (RefSeq) replication factor-A carboxy-terminal domain protein	--	--	Replication factor-A C terminal domain	--	Replication factor A OS=Vigna unguiculata OX=3917 GN=DEO72_LG8g2154 PE=4 SV=1	L	Replication, recombination and repair	hypothetical protein PHAVU_006G008900g [Phaseolus vulgaris]
Omi05G000930.1	Cellular Component: integral component of membrane (GO:0016021);;	K07466|2.0e-32|mtr:MTR_8g062030|K07466 replication factor A1 | (RefSeq) replication factor-A carboxy-terminal domain protein	[L]	Replication, recombination and repair	Replication factor-A C terminal domain	--	Replication factor A OS=Vigna unguiculata OX=3917 GN=DEO72_LG6g3317 PE=4 SV=1	L	Replication, recombination and repair	Replication factor A protein [Medicago truncatula]
Omi05G016680.1	--	K07466|1.2e-20|lja:Lj0g3v0149869.1|K07466 replication factor A1 | (RefSeq) Lj0g3v0149869.1; -	--	--	Replication factor-A C terminal domain	--	Replication factor A OS=Vigna unguiculata OX=3917 GN=DEO72_LG6g390 PE=4 SV=1	L	Replication, recombination and repair	replication factor-A carboxy-terminal domain protein [Medicago truncatula]
Omi06G003150.1	--	K07466|1.0e-93|mtr:MTR_8g062030|K07466 replication factor A1 | (RefSeq) replication factor-A carboxy-terminal domain protein	[L]	Replication, recombination and repair	Domain of unknown function DUF223	--	Uncharacterized protein OS=Arachis hypogaea OX=3818 GN=Ahy_B10g106005 PE=4 SV=1	L	Replication, recombination and repair	replication factor-A carboxy-terminal domain protein [Medicago truncatula]
Omi06G017480.1	--	K07466|2.4e-57|mtr:MTR_8g062030|K07466 replication factor A1 | (RefSeq) replication factor-A carboxy-terminal domain protein	[L]	Replication, recombination and repair	Domain of unknown function DUF223	--	DUF223 domain-containing protein OS=Arachis hypogaea OX=3818 GN=Ahy_B10g106000 PE=4 SV=1	L	Replication, recombination and repair	replication factor-A carboxy-terminal domain protein [Medicago truncatula]
Omi07G008090.1	--	K07466|3.1e-27|mtr:MTR_8g062030|K07466 replication factor A1 | (RefSeq) replication factor-A carboxy-terminal domain protein	[L]	Replication, recombination and repair	Replication factor-A C terminal domain	--	Uncharacterized protein OS=Arachis hypogaea OX=3818 GN=Ahy_A03g011881 PE=4 SV=1	L	Replication, recombination and repair	Replication factor A protein [Medicago truncatula]
Omi07G009830.1	--	K07466|4.9e-76|mtr:MTR_8g062030|K07466 replication factor A1 | (RefSeq) replication factor-A carboxy-terminal domain protein	[L]	Replication, recombination and repair	Domain of unknown function DUF223	Replication protein A 70 kDa DNA-binding subunit B OS=Arabidopsis thaliana OX=3702 GN=RPA1B PE=3 SV=1	Uncharacterized protein OS=Arachis hypogaea OX=3818 GN=Ahy_B10g106005 PE=4 SV=1	L	Replication, recombination and repair	Replication factor A protein [Medicago truncatula]
Omi07G016060.1	--	K07466|1.1e-88|mtr:MTR_8g062030|K07466 replication factor A1 | (RefSeq) replication factor-A carboxy-terminal domain protein	[L]	Replication, recombination and repair	Domain of unknown function DUF223	--	Uncharacterized protein OS=Arachis hypogaea OX=3818 GN=Ahy_B10g106005 PE=4 SV=1	L	Replication, recombination and repair	replication factor-A carboxy-terminal domain protein [Medicago truncatula]
Omi07G016660.1	--	K07466|1.6e-51|mtr:MTR_8g062030|K07466 replication factor A1 | (RefSeq) replication factor-A carboxy-terminal domain protein	[L]	Replication, recombination and repair	Domain of unknown function DUF223	--	Replication factor A protein (Fragment) OS=Trifolium medium OX=97028 GN=A2U01_0001455 PE=4 SV=1	L	Replication, recombination and repair	replication factor-A carboxy-terminal domain protein [Medicago truncatula]
Omi07G022750.1	--	K07466|6.1e-32|mtr:MTR_8g062030|K07466 replication factor A1 | (RefSeq) replication factor-A carboxy-terminal domain protein	--	--	Replication factor-A C terminal domain	--	Uncharacterized protein OS=Arachis hypogaea OX=3818 GN=Ahy_Scaffold1g107525 PE=4 SV=1	L	Replication, recombination and repair	Replication factor A protein [Medicago truncatula]
Omi07G032490.1	--	K07466|3.9e-97|mtr:MTR_8g062030|K07466 replication factor A1 | (RefSeq) replication factor-A carboxy-terminal domain protein	[L]	Replication, recombination and repair	Replication factor-A C terminal domain	--	Uncharacterized protein OS=Arachis hypogaea OX=3818 GN=Ahy_A03g011881 PE=4 SV=1	L	Replication, recombination and repair	replication factor-A carboxy-terminal domain protein [Medicago truncatula]
Omi08G027830.1	--	K07466|8.3e-109|mtr:MTR_8g062030|K07466 replication factor A1 | (RefSeq) replication factor-A carboxy-terminal domain protein	[L]	Replication, recombination and repair	Domain of unknown function DUF223	Replication protein A 70 kDa DNA-binding subunit A OS=Arabidopsis thaliana OX=3702 GN=RPA1A PE=1 SV=1	Uncharacterized protein OS=Arachis hypogaea OX=3818 GN=Ahy_A10g049630 PE=4 SV=1	L	Replication, recombination and repair	replication factor-A carboxy-terminal domain protein [Medicago truncatula]
Omi349G000170.1	--	K07466|1.3e-27|mtr:MTR_8g062030|K07466 replication factor A1 | (RefSeq) replication factor-A carboxy-terminal domain protein	[L]	Replication, recombination and repair	Replication factor-A C terminal domain	--	Replication factor A OS=Vigna unguiculata OX=3917 GN=DEO72_LG6g390 PE=4 SV=1	L	Replication, recombination and repair	PREDICTED: uncharacterized protein LOC101511049 [Cicer arietinum]
Omi01G017540.1	Molecular Function: DNA binding (GO:0003677);; Molecular Function: protein dimerization activity (GO:0046983);;	K02995|2.4e-13|adu:107464504|K02995 small subunit ribosomal protein S8e | (RefSeq) 40S ribosomal protein S8	--	--	Protein of unknown function (DUF 659)	--	BED-type domain-containing protein OS=Fagus sylvatica OX=28930 GN=FSB_LOCUS34714 PE=4 SV=1	--	--	hypothetical protein glysoja_036690, partial [Glycine soja]
Omi01G022450.1	Molecular Function: DNA binding (GO:0003677);; Molecular Function: protein dimerization activity (GO:0046983);;	K14007|7.0e-19|obr:102710266|K14007 protein transport protein SEC24 | (RefSeq) protein transport protein Sec24-like At3g07100	--	--	Protein of unknown function (DUF 659)	--	BED-type domain-containing protein (Fragment) OS=Glycine soja OX=3848 GN=D0Y65_049047 PE=4 SV=1	--	--	PREDICTED: uncharacterized protein LOC102660479 [Glycine max]
Omi01G030070.1	Molecular Function: protein dimerization activity (GO:0046983);;	K01230|5.3e-19|vvi:100242837|K01230 mannosyl-oligosaccharide alpha-1,2-mannosidase [EC:3.2.1.113] | (RefSeq) mannosyl-oligosaccharide 1,2-alpha-mannosidase MNS1	--	--	Protein of unknown function (DUF 659)	--	Uncharacterized protein OS=Fagus sylvatica OX=28930 GN=FSB_LOCUS38815 PE=4 SV=1	--	--	PREDICTED: uncharacterized protein LOC102660479 [Glycine max]
Omi01G038520.1	Molecular Function: protein dimerization activity (GO:0046983);;	K01230|1.8e-14|vvi:100242837|K01230 mannosyl-oligosaccharide alpha-1,2-mannosidase [EC:3.2.1.113] | (RefSeq) mannosyl-oligosaccharide 1,2-alpha-mannosidase MNS1	--	--	Protein of unknown function (DUF 659)	--	Uncharacterized protein OS=Glycine soja OX=3848 GN=D0Y65_003769 PE=4 SV=1	S	Function unknown	PREDICTED: uncharacterized protein LOC100780312 [Glycine max]
[truncated: 2,437 more rows]
